# Supplementary material for: Parent–offspring brain similarity: Specificities and commonalities among sex combinations–the TRIO study
Source: iScience. 2025 Jun 19;28(7):112936. doi: 10.1016/j.isci.2025.112936 (PMC12270804; doi:10.1016/j.isci.2025.112936)
Supplement: Table S1. Results of the comparison of the correlation coefficients of cortical thickness in each region between father–offspring dyads and unrelated pairs, related to Figure 2 [file mmc2.xlsx]

## Sheet: 1_Father-Offspring_CT
Supplementary Table 1. Results of the test comparing the differences in correlation coefficients of cortical thickness in each region between father-offspring dyads and unrelated pairs.
Number	Region	Raw_p_value	q_value	z_value	Lower bound of the CI	Upper bound of the CI	r_real-dyads	r_unrelated-pairs	r_diff		Abbreviations
1	R_V1	0.113923	0.170884	1.5808	-0.0446319	0.409125	0.181602	-0.00396856	0.18557		Number: The region number as defined in the original HCP-MMP1 atlas.
2	R_MST	0.301405	0.360484	1.03343	-0.109047	0.348554	0.124771	0.00277915	0.121992		Region: The region names as defined in the original aseg atlas.
3	R_V6	5.12219e-05	0.00112286	4.04998	0.231966	0.651405	0.442689	-0.00507437	0.447763		Raw_p_value: The uncorrected p-value from the test of differences in correlation coefficients.
4	R_V2	0.00281277	0.0114932	2.98749	0.117282	0.553689	0.336963	-0.00388707	0.34085		q_value: The FDR-corrected p-value from the test of differences in correlation coefficients.
5	R_V3	0.00848114	0.0250263	2.63229	0.0772083	0.518571	0.300345	-0.00249685	0.302842		z_value: The z-value from the test of differences in correlation coefficients.
6	R_V4	0.00284138	0.0114932	2.9844	0.116845	0.553022	0.338615	-0.00165569	0.34027		Lower bound of the CI: The lower bound of the 95% confidence interval
7	R_V8	0.0687579	0.117312	1.82001	-0.016586	0.434791	0.209401	-0.00344987	0.212851		Upper bound of the CI: The upper bound of the 95% confidence interval
8	R_4	0.000397211	0.0032499	3.54193	0.177867	0.605081	0.397159	-7.80705e-05	0.397237		r_real-dyads: The correlation coefficients in real parent-offspring dyads.
9	R_3b	0.01776	0.0443951	2.37058	0.047301	0.492246	0.271098	-0.00328852	0.274386		r_unrelated-pairs: The Z-transformed, averaged, and backtransformed correlation coefficients of unrelated pairs, which were randomly generated through 1,000 permutations.
10	R_FEF	0.0131653	0.0356273	2.47927	0.0597511	0.503163	0.283966	-0.00224394	0.28621		r_diff: difference in correlation coefficient between real parent-offspring dyads and unrelated pairs
11	R_PEF	0.0581106	0.104079	1.89486	-0.00783745	0.442619	0.219262	-0.0019979	0.22126
12	R_55b	0.147744	0.206745	1.44755	-0.0602609	0.394363	0.170474	0.000362462	0.170111
13	R_V3A	0.0323103	0.0688266	2.14055	0.0207661	0.46901	0.241175	-0.00801499	0.24919
14	R_RSC	0.360625	0.416345	0.914174	-0.123103	0.33516	0.112124	0.00410502	0.108019
15	R_POS2	0.0367918	0.0743423	2.08807	0.0146652	0.463377	0.236722	-0.0065092	0.243231
16	R_V7	0.0525704	0.0960678	1.93843	-0.00275396	0.446974	0.226786	0.000748789	0.226037
17	R_IPS1	0.00484802	0.0170342	2.81696	0.0980802	0.536735	0.320841	-0.0017272	0.322569
18	R_FFC	0.480209	0.535217	0.705967	-0.14767	0.311684	0.0875022	0.00394362	0.0835586
19	R_V3B	0.0694978	0.117461	1.81517	-0.0171582	0.434423	0.207107	-0.00527389	0.212381
20	R_LO1	0.00702186	0.0219815	2.69581	0.084249	0.523987	0.31281	0.00372359	0.309086
21	R_LO2	0.645642	0.677641	0.459825	-0.176667	0.283642	0.0579856	0.00347953	0.0545061
22	R_PIT	0.531742	0.581846	0.625348	-0.157199	0.302577	0.0759392	0.00187053	0.0740687
23	R_MT	0.89292	0.910627	0.13461	-0.214819	0.246165	0.018327	0.00235374	0.0159732
24	R_A1	0.324439	0.381299	0.985377	-0.11478	0.343362	0.114553	-0.00188464	0.116438
25	R_PSL	0.600033	0.640985	0.524352	-0.169071	0.291019	0.0659187	0.00378519	0.0621335
26	R_SFL	0.0177246	0.0443951	2.37132	0.0473475	0.491971	0.27388	-0.00037086	0.27425
27	R_PCV	0.0463721	0.0878628	1.99199	0.00348236	0.452835	0.230539	-0.00164706	0.232186
28	R_STV	0.059765	0.105169	1.88252	-0.00927428	0.44117	0.219416	-0.000371857	0.219788
29	R_7Pm	0.00817597	0.024734	2.64472	0.0785802	0.51958	0.30318	-0.000852571	0.304032
30	R_7m	0.0115658	0.0327851	2.52512	0.0649999	0.507839	0.288622	-0.00261432	0.291236
31	R_POS1	0.0064325	0.0206759	2.72488	0.087725	0.527858	0.309789	-0.00307151	0.312861
32	R_23d	0.16231	0.221332	1.39735	-0.0662146	0.389126	0.160563	-0.00386984	0.164433
33	R_v23ab	0.190359	0.251022	1.30952	-0.0765992	0.37964	0.147187	-0.00714689	0.154334
34	R_d23ab	0.849622	0.871407	0.189601	-0.208407	0.25256	0.0202298	-0.00226898	0.0224988
35	R_31pv	0.325163	0.381299	0.983902	-0.114916	0.343089	0.117262	0.0010362	0.116226
36	R_5m	0.000120065	0.00160087	3.84599	0.210924	0.634193	0.420624	-0.00798519	0.428609
37	R_5mv	0.000195384	0.00219807	3.72491	0.197383	0.621548	0.415502	0.000177408	0.415325
38	R_23c	0.0030194	0.0116712	2.96576	0.114819	0.551447	0.335426	-0.0030412	0.338467
39	R_5L	6.17041e-05	0.00112286	4.0062	0.226233	0.644838	0.447425	0.00602798	0.441397
40	R_24dd	0.00565317	0.0188439	2.76725	0.0924671	0.531805	0.315789	-0.00144955	0.317238
41	R_24dv	0.0107131	0.0306088	2.55192	0.0681391	0.511062	0.287849	-0.0066378	0.294487
42	R_7AL	0.000277721	0.00273522	3.63524	0.187572	0.612757	0.409444	0.00351938	0.405925
43	R_SCEF	0.0997787	0.155499	1.64593	-0.0369652	0.415969	0.191706	-0.0012282	0.192934
44	R_6ma	0.00169936	0.00815695	3.13829	0.133869	0.567526	0.355908	-0.000254064	0.356162
45	R_7Am	0.000328234	0.00297417	3.59193	0.183907	0.611491	0.394711	-0.00891503	0.403626
46	R_7PL	0.214657	0.275988	1.24086	-0.0846433	0.371832	0.143709	-0.00255187	0.146261
47	R_7PC	0.000167537	0.00207977	3.76352	0.201656	0.625469	0.417562	-0.00191198	0.419474
48	R_LIPv	0.00215739	0.00958842	3.06766	0.126048	0.560785	0.348591	-0.000225794	0.348817
49	R_VIP	0.00827012	0.0247519	2.64084	0.0780755	0.518821	0.305158	0.00178778	0.30337
50	R_MIP	0.00606435	0.0200291	2.74428	0.0897827	0.529077	0.316133	0.00165863	0.314474
51	R_1	0.0428854	0.083004	2.02482	0.00730359	0.456382	0.233242	-0.00268726	0.235929
52	R_2	3.27756e-06	0.000196654	4.65261	0.292058	0.700608	0.501388	-0.00100451	0.502393
53	R_3a	8.74293e-09	3.14746e-06	5.75347	0.39292	0.78296	0.592875	-0.000724112	0.593599
54	R_6d	0.0127729	0.0353469	2.49004	0.0609689	0.504146	0.285894	-0.00142415	0.287318
55	R_6mp	0.0125491	0.0350207	2.49632	0.0617389	0.505156	0.283881	-0.00435984	0.288241
56	R_6v	0.0131016	0.0356273	2.481	0.0599219	0.503138	0.285589	-0.000683035	0.286272
57	R_p24pr	0.915012	0.925293	0.106719	-0.218089	0.242942	0.0112696	-0.00139518	0.0126648
58	R_33pr	0.277402	0.33738	1.08617	-0.102891	0.354651	0.125801	-0.00243372	0.128235
59	R_a24pr	0.575142	0.621775	0.560494	-0.16489	0.295275	0.0633073	-0.00312638	0.0664337
60	R_p32pr	0.000735085	0.0050588	3.37615	0.159798	0.589398	0.382326	0.00210564	0.38022
61	R_a24	0.361329	0.416345	0.912835	-0.123288	0.33508	0.110027	0.00214032	0.107886
62	R_d32	0.00206693	0.00930117	3.08044	0.127591	0.562478	0.347532	-0.00294778	0.350479
63	R_8BM	0.000603957	0.00441225	3.42983	0.165752	0.594754	0.386081	0.000140603	0.385941
64	R_p32	0.0358724	0.0739269	2.09837	0.0158433	0.463955	0.24261	-0.00148542	0.244095
65	R_10r	0.286475	0.346077	1.06589	-0.105306	0.352452	0.121818	-0.00407148	0.125889
66	R_47m	0.200857	0.26294	1.27911	-0.0800906	0.375872	0.151611	0.000985884	0.150625
67	R_8Av	0.00453551	0.0161662	2.8383	0.100412	0.538509	0.324937	0.000312967	0.324624
68	R_8Ad	0.00155458	0.00756282	3.1643	0.136743	0.570005	0.358549	-0.000313156	0.358862
69	R_9m	0.0186827	0.0457535	2.3518	0.0451205	0.490131	0.270563	-0.00163625	0.272199
70	R_8BL	0.036142	0.0739269	2.09533	0.0154948	0.463766	0.241074	-0.00275549	0.243829
71	R_9p	0.00752059	0.0233398	2.67287	0.0817564	0.522283	0.306827	-0.000172204	0.306999
72	R_10d	0.0914905	0.146385	1.68759	-0.0320817	0.420473	0.196166	-0.00153758	0.197704
73	R_8C	1.65547e-05	0.000744962	4.30692	0.257956	0.67266	0.468846	-0.00254598	0.471392
74	R_44	0.373053	0.423656	0.890769	-0.125903	0.332628	0.106662	0.00135455	0.105308
75	R_45	0.00380723	0.0139857	2.89371	0.106638	0.54395	0.330594	7.53455e-05	0.330519
76	R_47l	0.173861	0.233386	1.3599	-0.0706016	0.384897	0.158369	-0.0016774	0.160046
77	R_a47r	0.508488	0.561521	0.661193	-0.152979	0.306663	0.0797997	0.00150052	0.0782992
78	R_6r	0.226125	0.287651	1.2104	-0.0881519	0.368134	0.14667	0.00408712	0.142583
79	R_IFJa	0.0691459	0.117418	1.81746	-0.0168734	0.434292	0.211746	-0.000695138	0.212441
80	R_IFJp	0.229436	0.289814	1.20181	-0.0891781	0.367238	0.144663	0.00305591	0.141607
81	R_IFSp	0.00774007	0.0238156	2.6632	0.0805756	0.520844	0.308798	0.00315259	0.305646
82	R_IFSa	0.00183385	0.00846391	3.1159	0.1315	0.565784	0.351654	-0.00245983	0.354113
83	R_p9_46v	0.040026	0.0791724	2.05348	0.0106309	0.459225	0.237995	-0.00105574	0.239051
84	R_46	0.00301644	0.0116712	2.96606	0.114824	0.551354	0.336121	-0.00229295	0.338414
85	R_a9_46v	0.379043	0.429105	0.879661	-0.127195	0.331332	0.106709	0.00272014	0.103989
86	R_9_46d	0.00052636	0.00411934	3.46697	0.170103	0.599148	0.38574	-0.00466766	0.390408
87	R_9a	0.0876402	0.141482	1.70798	-0.0296997	0.422767	0.197161	-0.00292324	0.200084
88	R_10v	0.368381	0.421007	0.89951	-0.124939	0.333783	0.102425	-0.00396714	0.106392
89	R_a10p	0.130921	0.193957	1.51048	-0.0528662	0.40126	0.176987	-0.000390176	0.177378
90	R_10pp	0.578323	0.623342	0.555836	-0.165442	0.294748	0.0624035	-0.00348098	0.0658844
91	R_11l	0.681471	0.7111	0.410456	-0.182477	0.277989	0.0515596	0.00289319	0.0486665
92	R_13l	0.228955	0.289814	1.20305	-0.08908	0.367562	0.141093	-0.000736255	0.141829
93	R_OFC	2.05185e-05	0.000820741	4.25917	0.25354	0.669533	0.461778	-0.00590209	0.46768
94	R_47s	0.0972559	0.152891	1.65831	-0.0355041	0.417204	0.19439	9.06774e-05	0.194299
95	R_LIPd	0.00233606	0.0101323	3.04381	0.12337	0.558388	0.346675	0.000426855	0.346249
96	R_6a	0.000288718	0.00273522	3.62522	0.186931	0.613015	0.404016	-0.0017955	0.405811
97	R_i6_8	0.000956415	0.00568401	3.30304	0.152108	0.583479	0.370956	-0.0024678	0.373424
98	R_s6_8	0.0169713	0.0436405	2.38733	0.0491923	0.493662	0.275175	-0.000869632	0.276045
99	R_43	0.292832	0.351399	1.05193	-0.106819	0.350478	0.130065	0.00596489	0.1241
100	R_OP4	0.00538335	0.0181122	2.78315	0.0942809	0.533466	0.316918	-0.00208253	0.319
101	R_OP1	0.162064	0.221332	1.39816	-0.0661031	0.389134	0.162058	-0.00243174	0.16449
102	R_OP2_3	0.0259887	0.0599739	2.22638	0.030654	0.477109	0.257913	-0.000351454	0.258264
103	R_52	0.00173298	0.00820884	3.13255	0.133255	0.567056	0.35494	-0.000680222	0.35562
104	R_RI	0.000854903	0.00539939	3.33438	0.155576	0.586541	0.373568	-0.00315439	0.376722
105	R_PFcm	0.0634437	0.110709	1.85607	-0.0123625	0.438373	0.216352	-0.000448864	0.216801
106	R_PoI2	0.205028	0.265504	1.26736	-0.0815119	0.374728	0.147373	-0.00195339	0.149326
107	R_TA2	0.0643342	0.111348	1.84986	-0.0130809	0.437504	0.217946	0.00196057	0.215985
108	R_FOP4	0.00101089	0.00586968	3.28748	0.15029	0.581652	0.371041	-0.000522691	0.371563
109	R_MI	0.00388541	0.0141288	2.88732	0.106105	0.544135	0.325343	-0.00505044	0.330393
110	R_Pir	0.492621	0.545673	0.686146	-0.150097	0.309615	0.0777284	-0.00354501	0.0812734
111	R_AVI	0.309031	0.368381	1.01726	-0.110968	0.346786	0.121978	0.00186219	0.120116
112	R_AAIC	0.275605	0.336332	1.09024	-0.102412	0.35511	0.126152	-0.00256045	0.128713
113	R_FOP1	0.0571621	0.102892	1.90207	-0.00699113	0.443084	0.223245	0.0013341	0.22191
114	R_FOP3	0.0205929	0.0490956	2.31537	0.0409118	0.486235	0.267885	-0.000199637	0.268085
115	R_FOP2	0.12992	0.19327	1.51442	-0.0523987	0.401653	0.177949	0.000135637	0.177813
116	R_PFt	0.00782116	0.0238612	2.65969	0.0803207	0.5213	0.303317	-0.00247936	0.305796
117	R_AIP	2.74305e-06	0.000196654	4.68918	0.295369	0.703072	0.505774	0.000531383	0.505242
118	R_EC	0.0772302	0.129316	1.76699	-0.0227595	0.428617	0.209457	0.00290049	0.206557
119	R_PreS	0.0636575	0.110709	1.85457	-0.0125486	0.438561	0.212274	-0.00454611	0.21682
120	R_H	0.649636	0.679851	0.454268	-0.177395	0.283121	0.0491496	-0.00472251	0.0538721
121	R_ProS	0.204463	0.265504	1.26894	-0.0813104	0.374839	0.148785	-0.000697825	0.149483
122	R_PeEc	0.291969	0.351399	1.05381	-0.106605	0.350711	0.129765	0.00543654	0.124329
123	R_STGa	0.0539207	0.0980377	1.92747	-0.00403365	0.44608	0.222823	-0.00212418	0.224947
124	R_PBelt	0.0279463	0.0632746	2.19804	0.0273614	0.473902	0.257146	0.00219044	0.254955
125	R_A5	0.135069	0.196861	1.49441	-0.0547295	0.399336	0.177773	0.00232851	0.175445
126	R_PHA1	5.711e-05	0.00112286	4.02444	0.228735	0.647844	0.444614	0.000353384	0.444261
127	R_PHA3	0.00294795	0.0116712	2.97311	0.11558	0.551905	0.337574	-0.00149189	0.339066
128	R_STSda	0.000803692	0.00526053	3.35152	0.157255	0.587535	0.377995	-3.39797e-05	0.378029
129	R_STSdp	0.0179605	0.0443951	2.36643	0.046785	0.491466	0.273396	-0.000313429	0.273709
130	R_STSvp	0.0802098	0.132457	1.74947	-0.0248402	0.427241	0.201567	-0.00325883	0.204826
131	R_TGd	0.000353226	0.0031015	3.57277	0.181103	0.607677	0.401071	0.000914986	0.400156
132	R_TE1a	0.0287803	0.0636647	2.18648	0.0260764	0.473526	0.248746	-0.00541244	0.254158
133	R_TE1p	0.603149	0.642407	0.519878	-0.169694	0.290668	0.0555962	-0.00604448	0.0616407
134	R_TE2a	0.218169	0.279504	1.23141	-0.0858014	0.370964	0.138919	-0.00631901	0.145238
135	R_TF	0.0359817	0.0739269	2.09713	0.0156987	0.463795	0.242762	-0.00117737	0.243939
136	R_TE2p	0.63387	0.669188	0.476287	-0.174796	0.285631	0.0531992	-0.00327543	0.0564746
137	R_PHT	0.0332877	0.0704916	2.1286	0.0193509	0.467161	0.24545	-0.00205278	0.247503
138	R_PH	0.635995	0.669469	0.473305	-0.175155	0.285302	0.0518291	-0.00429541	0.0561245
139	R_TPOJ1	0.000825501	0.00530679	3.3441	0.156461	0.586893	0.377023	-0.000286672	0.37731
140	R_TPOJ2	0.0135289	0.0358117	2.46954	0.0586216	0.50206	0.28376	-0.0013131	0.285073
141	R_TPOJ3	0.0262723	0.0602421	2.22216	0.0301619	0.476604	0.258032	0.000276965	0.257755
142	R_DVT	0.0012519	0.00676494	3.22678	0.144054	0.577373	0.358003	-0.00835555	0.366358
143	R_PGp	0.16553	0.224871	1.38671	-0.0674167	0.387692	0.163884	0.000803061	0.163081
144	R_IP2	0.000592627	0.00441225	3.43497	0.16636	0.595382	0.38595	-0.000623155	0.386573
145	R_IP1	0.0598403	0.105169	1.88197	-0.00934482	0.441353	0.216701	-0.00315636	0.219858
146	R_IP0	0.000193668	0.00219807	3.72714	0.197731	0.622039	0.414647	-0.00111951	0.415767
147	R_PFop	0.00197205	0.00898658	3.09441	0.129119	0.563735	0.349396	-0.0024836	0.351879
148	R_PF	0.000106347	0.00153139	3.87564	0.213199	0.63475	0.430744	0.000856898	0.429887
149	R_PFm	0.000389453	0.0032499	3.54713	0.178539	0.605873	0.396408	-0.00158671	0.397995
150	R_PGi	0.004921	0.0170342	2.81216	0.0974853	0.536007	0.321835	-4.97306e-05	0.321884
151	R_PGs	0.013342	0.0356273	2.47451	0.0591502	0.502262	0.286445	0.0010195	0.285426
152	R_V6A	0.072477	0.121924	1.79611	-0.0193662	0.43194	0.210226	0.000249096	0.209977
153	R_VMV1	0.0300601	0.0648051	2.1693	0.0240487	0.47109	0.252602	0.000741671	0.25186
154	R_VMV3	0.33197	0.388017	0.970154	-0.116558	0.341605	0.114163	-0.000472749	0.114636
155	R_PHA2	0.000146542	0.00188411	3.79686	0.20481	0.627504	0.424132	0.00211511	0.422016
156	R_V4t	0.75355	0.78178	0.313963	-0.193843	0.266938	0.0353007	-0.00194512	0.0372458
157	R_FST	0.142892	0.203325	1.46511	-0.0582588	0.396676	0.166122	-0.00619996	0.172322
158	R_V3CD	0.0352963	0.073876	2.10494	0.0166	0.464495	0.244673	-7.21044e-05	0.244745
159	R_LO3	0.959346	0.962149	0.0509748	-0.224592	0.236463	0.00186172	-0.00418786	0.00604957
160	R_VMV2	0.0204482	0.0490756	2.31802	0.0411905	0.486225	0.270378	0.00217344	0.268205
161	R_31pd	0.0300624	0.0648051	2.16927	0.0240392	0.47098	0.253521	0.00172695	0.251794
162	R_31a	0.959477	0.962149	-0.0508104	-0.236444	0.224611	-0.00437128	0.00165878	-0.00603005
163	R_VVC	0.120576	0.180113	1.55236	-0.0479828	0.406104	0.177388	-0.00494711	0.182335
164	R_25	0.0919025	0.146393	1.68545	-0.0323184	0.420075	0.198048	0.000673971	0.197374
165	R_s32	0.529703	0.581381	0.62846	-0.156835	0.302938	0.0760217	0.00158418	0.0744375
166	R_pOFC	0.222331	0.283827	1.22035	-0.0870579	0.369546	0.141666	-0.00220344	0.14387
167	R_PoI1	0.0598879	0.105169	1.88162	-0.00938467	0.441273	0.217142	-0.00265243	0.219794
168	R_Ig	0.69274	0.72077	0.39514	-0.18432	0.276293	0.0447046	-0.00216006	0.0468646
169	R_FOP5	0.000235345	0.00253825	3.6777	0.192299	0.61713	0.411556	0.00101989	0.410536
170	R_p10p	0.311261	0.368599	1.01258	-0.111505	0.346218	0.122543	0.00299144	0.119552
171	R_p47r	0.00879364	0.0257375	2.61997	0.0758416	0.51754	0.297688	-0.00395304	0.301641
172	R_TGv	0.275589	0.336332	1.09028	-0.102387	0.355044	0.127819	-0.000870663	0.12869
173	R_MBelt	0.145474	0.205644	1.4557	-0.0592918	0.395196	0.172281	0.00125577	0.171025
174	R_LBelt	0.0315876	0.0676878	2.14959	0.0217728	0.469133	0.249668	-5.05848e-05	0.249719
175	R_A4	0.111821	0.169142	1.59006	-0.0435463	0.410142	0.182449	-0.00419017	0.186639
176	R_STSva	0.0175207	0.0443951	2.3756	0.0478399	0.49242	0.274243	-0.000485207	0.274728
177	R_TE1m	0.152729	0.211471	1.42996	-0.0623375	0.392485	0.1678	-0.000303113	0.168103
178	R_PI	0.000758819	0.0050588	3.36739	0.15912	0.589435	0.377751	-0.00220309	0.379954
179	R_a32pr	0.00279615	0.0114932	2.9893	0.117323	0.553216	0.340619	2.79672e-05	0.340591
180	R_p24	0.188198	0.249085	1.31593	-0.0757394	0.379864	0.156889	0.00202385	0.154866
181	L_V1	0.0592533	0.105169	1.88631	-0.0088273	0.441344	0.222257	0.00216582	0.220092
182	L_MST	0.204513	0.265504	1.2688	-0.0813512	0.374927	0.146765	-0.00274622	0.149511
183	L_V6	3.772e-05	0.00112286	4.12102	0.238731	0.656262	0.453409	-9.17141e-05	0.453501
184	L_V2	0.00248185	0.0105114	3.02555	0.121487	0.557208	0.341778	-0.00296153	0.34474
185	L_V3	0.0180047	0.0443951	2.36552	0.046716	0.491703	0.270744	-0.00306925	0.273813
186	L_V4	0.0335532	0.0706383	2.1254	0.0189773	0.466758	0.245737	-0.00136826	0.247105
187	L_V8	0.88511	0.905226	0.144495	-0.213684	0.247335	0.0125812	-0.00456652	0.0171477
188	L_4	0.0123623	0.0347691	2.50163	0.0623152	0.505468	0.286073	-0.00260436	0.288678
189	L_3b	0.00529714	0.0179903	2.78839	0.0947745	0.533511	0.320264	0.00102125	0.319243
190	L_FEF	0.0789245	0.131201	1.75696	-0.0239553	0.427919	0.203927	-0.00168649	0.205613
191	L_PEF	0.38271	0.431899	0.872913	-0.128068	0.330761	0.100097	-0.00316285	0.103259
192	L_55b	0.0790852	0.131201	1.75602	-0.0240471	0.427522	0.20734	0.00198963	0.205351
193	L_V3A	0.0424016	0.0825112	2.02956	0.00786039	0.457223	0.23032	-0.00633671	0.236657
194	L_RSC	0.335693	0.391099	0.96271	-0.117403	0.340676	0.11581	0.00207898	0.113731
195	L_POS2	0.00131612	0.00686672	3.21244	0.142068	0.574635	0.363155	-0.000731198	0.363886
196	L_V7	0.23043	0.290052	1.19925	-0.0895264	0.367132	0.14082	-0.000562571	0.141383
197	L_IPS1	0.000612813	0.00441225	3.42588	0.165594	0.595203	0.382212	-0.00392996	0.386142
198	L_FFC	0.583612	0.627165	0.548117	-0.16634	0.293847	0.0625487	-0.00241906	0.0649677
199	L_V3B	0.0830847	0.135957	1.73306	-0.0267337	0.425074	0.204698	0.00195495	0.202743
200	L_LO1	0.790322	0.817574	-0.265893	-0.261357	0.199454	-0.0334144	-0.00187119	-0.0315432
201	L_LO2	0.188131	0.249085	1.31613	-0.0756653	0.379649	0.160933	0.00614844	0.154784
202	L_PIT	0.109543	0.167099	1.60025	-0.0422952	0.410767	0.190185	0.00261467	0.187571
203	L_MT	0.103739	0.160205	1.62699	-0.0391712	0.413772	0.191616	0.000926475	0.19069
204	L_A1	0.417296	0.469458	0.811121	-0.135323	0.323703	0.0956221	-0.000347245	0.0959693
205	L_PSL	0.111107	0.168769	1.59324	-0.0431551	0.410332	0.184996	-0.00193162	0.186928
206	L_SFL	0.00155382	0.00756282	3.16444	0.136952	0.570701	0.355237	-0.00412513	0.359362
207	L_PCV	0.00247985	0.0105114	3.02579	0.121425	0.556883	0.343632	-0.000890239	0.344522
208	L_STV	0.463244	0.517913	0.733515	-0.144504	0.314978	0.0841486	-0.00270416	0.0868527
209	L_7Pm	0.524272	0.577181	0.636773	-0.155835	0.303844	0.0787359	0.00332807	0.0754078
210	L_7m	0.100599	0.156102	1.64195	-0.0374405	0.415634	0.190005	-0.00252178	0.192527
211	L_POS1	0.0011491	0.0064637	3.25122	0.146514	0.578907	0.364257	-0.00406361	0.368321
212	L_23d	0.104133	0.160205	1.62514	-0.0394107	0.413785	0.188551	-0.00203362	0.190585
213	L_v23ab	0.029742	0.0648051	2.17351	0.0245669	0.472061	0.248362	-0.00428201	0.252644
214	L_d23ab	0.13858	0.201165	1.4811	-0.0563042	0.397953	0.175293	0.00134878	0.173945
215	L_31pv	0.365162	0.418657	0.905573	-0.124163	0.334312	0.107826	0.000774542	0.107051
216	L_5m	0.000372382	0.00319185	3.55892	0.179599	0.606367	0.399893	0.00115583	0.398738
217	L_5mv	2.45746e-06	0.000196654	4.71163	0.297736	0.705222	0.506882	-0.000642738	0.507525
218	L_23c	0.0849666	0.138407	1.72257	-0.0279606	0.42393	0.203768	0.00222916	0.201539
219	L_5L	0.00512776	0.0175809	2.7989	0.0959883	0.534688	0.320527	6.66974e-05	0.320461
220	L_24dd	0.0294226	0.0645861	2.17778	0.0250389	0.472127	0.252168	-0.000727878	0.252896
221	L_24dv	0.0128623	0.0353469	2.48756	0.060662	0.503726	0.286829	-0.000111816	0.28694
222	L_7AL	0.0433077	0.0833732	2.02073	0.00682362	0.455722	0.235038	-0.000300615	0.235339
223	L_SCEF	0.0011033	0.00630455	3.26277	0.147707	0.579745	0.366612	-0.00271607	0.369328
224	L_6ma	8.03487e-05	0.00125763	3.94336	0.220897	0.642171	0.432251	-0.00532934	0.43758
225	L_7Am	0.0283285	0.0636647	2.19271	0.0267779	0.473868	0.25212	-0.00255049	0.254671
226	L_7PL	0.106258	0.162778	1.61524	-0.0405453	0.41247	0.190748	0.00141881	0.189329
227	L_7PC	0.208214	0.268663	1.25849	-0.0825981	0.373923	0.142877	-0.00549469	0.148371
228	L_LIPv	6.03135e-05	0.00112286	4.01158	0.227058	0.645928	0.445958	0.00355669	0.442402
229	L_VIP	0.00660039	0.0210278	2.71636	0.086667	0.526521	0.311939	0.000319032	0.31162
230	L_MIP	0.00125903	0.00676494	3.22516	0.143442	0.57575	0.364861	-0.00027336	0.365135
231	L_1	4.95943e-05	0.00112286	4.05753	0.232758	0.652082	0.443334	-0.00516807	0.448502
232	L_2	6.23811e-05	0.00112286	4.00362	0.226713	0.646353	0.441619	-0.000901432	0.442521
233	L_3a	1.03875e-06	0.000128533	4.88415	0.314136	0.718539	0.522596	0.000262168	0.522334
234	L_6d	0.0938169	0.148785	1.6756	-0.0334842	0.419149	0.195249	-0.00106865	0.196317
235	L_6mp	0.0212402	0.0503057	2.30369	0.0396178	0.485589	0.262137	-0.00499619	0.267133
236	L_6v	0.148461	0.206745	1.44499	-0.0605383	0.393945	0.172341	0.00258982	0.169751
237	L_p24pr	0.0412965	0.0807975	2.04054	0.00912581	0.45779	0.237316	-0.000239116	0.237556
238	L_33pr	0.142289	0.20327	1.46732	-0.0580163	0.397032	0.164462	-0.00816956	0.172631
239	L_a24pr	0.565084	0.616455	0.575307	-0.163114	0.29691	0.068201	3.06146e-05	0.0681703
240	L_p32pr	0.00129743	0.00686672	3.21655	0.142741	0.575777	0.359985	-0.00486555	0.36485
241	L_a24	0.1464	0.205875	1.45237	-0.0597072	0.394969	0.169765	-0.000939636	0.170704
242	L_d32	0.344586	0.400164	0.945143	-0.119489	0.338742	0.112829	0.00114323	0.111685
243	L_8BM	0.00376962	0.0139857	2.89682	0.106888	0.543819	0.333319	0.00276818	0.330551
244	L_p32	0.897157	0.912363	0.129253	-0.215431	0.245529	0.0204918	0.00515511	0.0153367
245	L_10r	0.133346	0.195141	1.50104	-0.053995	0.400358	0.174021	-0.0023302	0.176351
246	L_47m	0.0993928	0.155499	1.6478	-0.0367239	0.415954	0.194751	0.00171243	0.193039
247	L_8Av	4.64791e-05	0.00112286	4.07266	0.233818	0.652245	0.448427	-0.000606704	0.449033
248	L_8Ad	0.000179297	0.00215156	3.74653	0.199952	0.624198	0.414991	-0.00300582	0.417997
249	L_9m	0.00087838	0.00545201	3.32684	0.154407	0.584739	0.377673	0.00251944	0.375153
250	L_8BL	0.000694255	0.00490063	3.39184	0.161891	0.592041	0.378771	-0.00391299	0.382684
251	L_9p	0.0201745	0.0487439	2.32309	0.0417934	0.486955	0.26928	0.000388317	0.268892
252	L_10d	0.0030799	0.0116712	2.95965	0.114338	0.551687	0.33016	-0.00823774	0.338398
253	L_8C	0.000116329	0.00160087	3.85374	0.210974	0.632995	0.428033	0.000131571	0.427901
254	L_44	0.570566	0.620143	0.567218	-0.164027	0.295919	0.0706724	0.00347399	0.0671984
255	L_45	0.0410146	0.0806844	2.04338	0.00946485	0.45848	0.233824	-0.00427364	0.238098
256	L_47l	0.0457938	0.0872263	1.99729	0.00409902	0.453405	0.230996	-0.00179275	0.232789
257	L_a47r	0.00998418	0.0287544	2.57638	0.0707802	0.512567	0.297054	0.000526086	0.296528
258	L_6r	0.0030687	0.0116712	2.96077	0.114184	0.55064	0.336662	-0.00105635	0.337718
259	L_IFJa	0.000963124	0.00568401	3.30108	0.15188	0.583251	0.370954	-0.0022374	0.373192
260	L_IFJp	0.00907567	0.0263487	2.60919	0.0744811	0.515658	0.301827	0.00187488	0.299952
261	L_IFSp	0.140076	0.20171	1.47551	-0.0569801	0.397463	0.17286	-0.000497625	0.173357
262	L_IFSa	0.000951027	0.00568401	3.30463	0.152294	0.58367	0.370924	-0.00269335	0.373617
263	L_p9_46v	0.00441558	0.0158961	2.84684	0.101457	0.539735	0.323596	-0.00219889	0.325795
264	L_46	0.00612369	0.0200412	2.74108	0.0895725	0.529534	0.311079	-0.00356705	0.314646
265	L_a9_46v	0.484654	0.538504	0.698837	-0.148556	0.310967	0.0830996	0.000354902	0.0827446
266	L_9_46d	0.00271054	0.0113465	2.99879	0.118514	0.554667	0.338762	-0.00319709	0.341959
267	L_9a	0.0810001	0.133151	1.74491	-0.0253643	0.426606	0.202857	-0.00137233	0.20423
268	L_10v	0.0369646	0.0743423	2.08615	0.0144179	0.462447	0.243414	0.000819216	0.242595
269	L_a10p	0.0257485	0.0599739	2.22998	0.031089	0.477739	0.256119	-0.00269954	0.258819
270	L_10pp	0.803833	0.829169	0.248389	-0.20152	0.259355	0.028814	-0.000656357	0.0294704
271	L_11l	0.0364629	0.0741618	2.09173	0.0150664	0.463087	0.243489	0.000237737	0.243252
272	L_13l	0.0490446	0.0910106	1.9682	0.000713019	0.45034	0.227779	-0.00173669	0.229516
273	L_OFC	0.000240038	0.00253825	3.67266	0.192415	0.618413	0.404436	-0.00692366	0.411359
274	L_47s	0.180649	0.240865	1.33876	-0.0730344	0.382294	0.1608	0.00332602	0.157474
275	L_LIPd	0.00175736	0.00821623	3.12844	0.132567	0.565815	0.358647	0.00405474	0.354592
276	L_6a	6.63003e-05	0.00113658	3.98919	0.225459	0.645667	0.438373	-0.00321399	0.441587
277	L_i6_8	0.00490264	0.0170342	2.81336	0.0976453	0.536242	0.321279	-0.000811837	0.322091
278	L_s6_8	9.04419e-05	0.00135663	3.9149	0.217734	0.639228	0.431023	-0.00346082	0.434484
279	L_43	0.0392564	0.0780791	2.06149	0.0115577	0.459941	0.240037	0.000159337	0.239877
280	L_OP4	0.0133602	0.0356273	2.47402	0.0591901	0.502927	0.281243	-0.00458063	0.285824
281	L_OP1	0.17095	0.230495	1.36916	-0.0694994	0.385851	0.160502	-0.00058724	0.161089
282	L_OP2_3	0.00698497	0.0219815	2.69756	0.0846421	0.52521	0.306467	-0.00350032	0.309967
283	L_52	7.89567e-05	0.00125763	3.94755	0.220892	0.641487	0.436196	-0.000964109	0.43716
284	L_RI	0.0145849	0.0380476	2.44253	0.055511	0.499182	0.281855	-0.000178127	0.282033
285	L_PFcm	0.028826	0.0636647	2.18586	0.0259606	0.472752	0.25488	0.00121151	0.253669
286	L_PoI2	0.245086	0.306358	1.16237	-0.0939147	0.36318	0.133562	-0.00358243	0.137145
287	L_TA2	0.0666087	0.114186	1.83431	-0.0149096	0.436192	0.212413	-0.00199448	0.214408
288	L_FOP4	4.40859e-05	0.00112286	4.08495	0.235637	0.65455	0.44563	-0.00556066	0.451191
289	L_MI	0.168494	0.228037	1.37706	-0.0685221	0.386473	0.165438	0.0035457	0.161892
290	L_Pir	0.0518232	0.0951855	1.9446	-0.00203611	0.447708	0.226619	-0.000158637	0.226778
291	L_AVI	0.0390614	0.0780791	2.06354	0.0118059	0.460516	0.236824	-0.00349001	0.240314
292	L_AAIC	0.0876378	0.141482	1.70799	-0.029685	0.422598	0.199309	-0.000688394	0.199998
293	L_FOP1	0.267341	0.328473	1.10921	-0.100201	0.35731	0.12629	-0.0046705	0.130961
294	L_FOP3	0.000287817	0.00273522	3.62603	0.186953	0.612913	0.404776	-0.000983009	0.405759
295	L_FOP2	0.0272805	0.0621582	2.20748	0.0284838	0.475355	0.254128	-0.0021587	0.256287
296	L_PFt	0.00145996	0.00740264	3.18253	0.138681	0.571481	0.361628	0.0010614	0.360567
297	L_AIP	4.88295e-05	0.00112286	4.06116	0.232796	0.651627	0.446151	-0.00208674	0.448238
298	L_EC	0.157643	0.216609	1.41304	-0.0643187	0.390582	0.166751	0.000625184	0.166125
299	L_PreS	0.0567143	0.102599	1.90551	-0.00659224	0.443551	0.222535	0.000179654	0.222355
300	L_H	0.821739	0.845218	0.225308	-0.204223	0.256686	0.0260106	-0.000722751	0.0267333
301	L_ProS	0.370856	0.422495	0.89487	-0.125438	0.333137	0.105716	-8.95851e-05	0.105805
302	L_PeEc	0.153638	0.211915	1.4268	-0.0627006	0.392088	0.168261	0.000546674	0.167714
303	L_STGa	0.26497	0.326675	1.11472	-0.099486	0.357709	0.131935	0.000415336	0.13152
304	L_PBelt	0.000588808	0.00441225	3.43672	0.166594	0.595676	0.385567	-0.00128086	0.386848
305	L_A5	0.0661936	0.114018	1.83711	-0.014586	0.436605	0.211427	-0.00336015	0.214787
306	L_PHA1	1.52376e-05	0.000744962	4.32523	0.259699	0.673976	0.471163	-0.00174584	0.472909
307	L_PHA3	0.0033602	0.0126007	2.93271	0.111038	0.547881	0.333926	-0.000807917	0.334734
308	L_STSda	0.000246774	0.00253825	3.66558	0.191227	0.616623	0.408162	-0.00162052	0.409783
309	L_STSdp	0.0961106	0.151754	1.66401	-0.0348501	0.417979	0.192941	-0.00209174	0.195032
310	L_STSvp	0.0145281	0.0380476	2.44393	0.0556885	0.499453	0.28107	-0.00119794	0.282268
311	L_TGd	0.00145073	0.00740264	3.18436	0.139031	0.572171	0.359351	-0.00177332	0.361125
312	L_TE1a	0.0200345	0.0487326	2.3257	0.0420502	0.48677	0.273057	0.00415398	0.268903
313	L_TE1p	0.238238	0.298835	1.1794	-0.091859	0.364901	0.139193	0.000132994	0.13906
314	L_TE2a	0.194595	0.255672	1.29711	-0.0780044	0.378006	0.150868	-0.0019097	0.152778
315	L_TF	0.0153598	0.0397807	2.42378	0.0534294	0.497821	0.275774	-0.00454771	0.280322
316	L_TE2p	0.132377	0.195037	1.50479	-0.0534816	0.400276	0.181626	0.00507774	0.176549
317	L_PHT	0.92624	0.934023	0.092577	-0.21973	0.241289	0.013404	0.00241795	0.0109861
318	L_PH	0.282236	0.342105	1.07531	-0.104143	0.353342	0.12688	-4.87053e-05	0.126928
319	L_TPOJ1	0.141574	0.203054	1.46995	-0.0576457	0.396938	0.170994	-0.00176067	0.172755
320	L_TPOJ2	0.44617	0.500378	0.761815	-0.141195	0.318247	0.085077	-0.00512757	0.0902046
321	L_TPOJ3	0.252159	0.313751	1.14512	-0.0959148	0.36114	0.134304	-0.0007801	0.135084
322	L_DVT	1.07111e-06	0.000128533	4.8781	0.314019	0.718892	0.520193	-0.0023197	0.522513
323	L_PGp	0.132733	0.195037	1.50341	-0.0537214	0.400654	0.173704	-0.00293837	0.176643
324	L_IP2	0.000330463	0.00297417	3.59017	0.182855	0.608945	0.404006	0.00235297	0.401654
325	L_IP1	0.00125026	0.00676494	3.22716	0.143635	0.575848	0.36549	0.000214256	0.365276
326	L_IP0	0.0220827	0.0519593	2.28894	0.0379307	0.484229	0.25919	-0.00640761	0.265598
327	L_PFop	0.145665	0.205644	1.45502	-0.0594009	0.395294	0.169513	-0.0015131	0.171026
328	L_PF	0.0083194	0.0247519	2.63882	0.0778877	0.518856	0.303433	0.000125338	0.303307
329	L_PFm	0.00625327	0.0202809	2.7342	0.0887785	0.528776	0.310816	-0.00304047	0.313857
330	L_PGi	0.00151671	0.00756282	3.17147	0.137466	0.570445	0.36044	0.00100727	0.359432
331	L_PGs	0.0358233	0.0739269	2.09893	0.015915	0.464198	0.240949	-0.00331594	0.244265
332	L_V6A	0.0259505	0.0599739	2.22695	0.0307406	0.477454	0.255546	-0.00295294	0.258499
333	L_VMV1	0.310441	0.368599	1.0143	-0.111351	0.346554	0.119159	-0.000647114	0.119806
334	L_VMV3	0.586293	0.628171	0.544216	-0.166805	0.293411	0.0614563	-0.00305276	0.064509
335	L_PHA2	0.000451209	0.00360968	3.50816	0.174058	0.601493	0.395812	0.00233025	0.393482
336	L_V4t	0.618876	0.657213	0.497444	-0.172298	0.288041	0.0568424	-0.0021321	0.0589745
337	L_FST	0.174391	0.233386	1.35823	-0.0707349	0.384392	0.163607	0.00389855	0.159708
338	L_V3CD	0.0480996	0.0901868	1.97649	0.00167604	0.450774	0.233078	0.00287551	0.230202
339	L_LO3	0.627316	0.664217	0.485508	-0.173686	0.286647	0.057122	-0.000434935	0.057557
340	L_VMV2	0.252744	0.313751	1.14371	-0.0960964	0.361037	0.132951	-0.00199111	0.134942
341	L_31pd	0.0489755	0.0910106	1.96881	0.000783244	0.450548	0.226364	-0.00330016	0.229664
342	L_31a	0.324758	0.381299	-0.984727	-0.343317	0.114867	-0.113714	0.00265772	-0.116372
343	L_VVC	0.907083	0.919859	-0.116718	-0.244097	0.216915	-0.0146262	-0.000775312	-0.0138509
344	L_25	0.139515	0.201709	1.4776	-0.0567798	0.397986	0.168449	-0.00528846	0.173738
345	L_s32	0.112896	0.170053	1.58531	-0.0440401	0.409083	0.18945	0.00362474	0.185825
346	L_pOFC	0.0451825	0.0865197	2.00295	0.00475681	0.453897	0.232653	-0.000714014	0.233367
347	L_PoI1	0.0287567	0.0636647	2.18681	0.0261193	0.473648	0.247978	-0.00626892	0.254247
348	L_Ig	0.256009	0.316713	1.13587	-0.0970527	0.360277	0.129498	-0.00457368	0.134072
349	L_FOP5	6.03824e-05	0.00112286	4.01131	0.227626	0.647287	0.441486	-0.00197998	0.443466
350	L_p10p	0.148741	0.206745	1.44399	-0.0607355	0.394313	0.164597	-0.00526208	0.169859
351	L_p47r	0.361989	0.416345	0.911582	-0.123516	0.335147	0.103703	-0.00410776	0.107811
352	L_TGv	0.0468513	0.0883061	1.98764	0.00297681	0.452465	0.229163	-0.00258333	0.231747
353	L_MBelt	0.00301281	0.0116712	2.96643	0.114894	0.551511	0.335505	-0.00303201	0.338537
354	L_LBelt	0.00224604	0.00986068	3.05561	0.124645	0.559383	0.348596	0.00121096	0.347385
355	L_A4	0.0172749	0.0441062	2.3808	0.0484788	0.493319	0.27199	-0.00353781	0.275528
356	L_STSva	0.0902201	0.144997	1.69424	-0.0312997	0.421158	0.197293	-0.00115501	0.198448
357	L_TE1m	0.57191	0.620143	0.565241	-0.164312	0.295783	0.0658059	-0.00118063	0.0669865
358	L_PI	0.000744859	0.0050588	3.37251	0.159627	0.589755	0.378955	-0.00140476	0.38036
359	L_a32pr	0.0510044	0.0941619	1.95144	-0.00124047	0.448858	0.222908	-0.00487955	0.227788
360	L_p24	0.988494	0.988494	-0.0144217	-0.232205	0.228846	-0.00517507	-0.00346356	-0.00171151
