# Supplementary material for: Parent–offspring brain similarity: Specificities and commonalities among sex combinations–the TRIO study
Source: iScience. 2025 Jun 19;28(7):112936. doi: 10.1016/j.isci.2025.112936 (PMC12270804; doi:10.1016/j.isci.2025.112936)
Supplement: Table S2. Results of the comparison of the correlation coefficients of surface area in each region between father–offspring dyads and unrelated pairs, related to Figure 2 [file mmc3.xlsx]

## Sheet: 2_Father-Offspring_SA
Supplementary Table 2. Results of the test comparing the differences in correlation coefficients of surface area in each region between father-offspring dyads and unrelated pairs.
Number	Region	Raw_p_value	q_value	z_value	Lower bound of the CI	Upper bound of the CI	r_real-dyads	r_unrelated-pairs	r_diff		Abbreviations
1	R_V1	0.000161536	0.00830758	3.77263	0.202909	0.627018	0.415763	-0.00517013	0.420933		Number: The region number as defined in the original HCP-MMP1 atlas.
2	R_MST	0.0623892	0.135023	1.86352	-0.0114905	0.439093	0.217956	0.000350593	0.217606		Region: The region names as defined in the original aseg atlas.
3	R_V6	0.452133	0.525058	0.751863	-0.1423	0.316974	0.0895927	0.00060388	0.0889888		Raw_p_value: The uncorrected p-value from the test of differences in correlation coefficients.
4	R_V2	0.00108261	0.0215071	3.26813	0.148323	0.580339	0.366744	-0.0032001	0.369944		q_value: The FDR-corrected p-value from the test of differences in correlation coefficients.
5	R_V3	0.0013378	0.0215071	3.20774	0.141909	0.575417	0.356763	-0.00751772	0.36428		z_value: The z-value from the test of differences in correlation coefficients.
6	R_V4	0.00152102	0.0215071	3.17064	0.137524	0.570892	0.357827	-0.00189435	0.359722		Lower bound of the CI: The lower bound of the 95% confidence interval
7	R_V8	0.0376548	0.106684	2.07859	0.0135524	0.46202	0.239186	-0.00277279	0.241959		Upper bound of the CI: The upper bound of the 95% confidence interval
8	R_4	0.00837695	0.0478683	2.63649	0.0776231	0.518628	0.303149	8.98548e-05	0.303059		r_real-dyads: The correlation coefficients in real parent-offspring dyads.
9	R_3b	0.328741	0.405298	0.976652	-0.1158	0.342356	0.114304	-0.00110176	0.115406		r_unrelated-pairs: The Z-transformed, averaged, and backtransformed correlation coefficients of unrelated pairs, which were randomly generated through 1,000 permutations.
10	R_FEF	0.649161	0.691414	0.454928	-0.177272	0.283126	0.0545003	0.00056433	0.053936		r_diff: difference in correlation coefficient between real parent-offspring dyads and unrelated pairs
11	R_PEF	0.00281461	0.0276042	2.98729	0.117357	0.554062	0.334801	-0.00630054	0.341102
12	R_55b	0.114988	0.199018	1.57616	-0.0451765	0.408616	0.181158	-0.0038769	0.185034
13	R_V3A	0.484415	0.548395	0.699219	-0.148547	0.311083	0.0800816	-0.00272854	0.0828101
14	R_RSC	0.0512755	0.120582	1.94917	-0.00150562	0.448558	0.223289	-0.00420885	0.227498
15	R_POS2	0.12106	0.202706	1.55034	-0.0482061	0.405772	0.178827	-0.00322069	0.182048
16	R_V7	0.87842	0.890792	-0.152973	-0.2483	0.212677	-0.0192236	-0.0010714	-0.0181522
17	R_IPS1	0.589786	0.64146	0.539146	-0.167384	0.292802	0.0626167	-0.00128605	0.0639028
18	R_FFC	0.0311136	0.0941253	2.15562	0.022499	0.470297	0.245492	-0.00521412	0.250706
19	R_V3B	0.311349	0.389671	1.0124	-0.111566	0.346312	0.119673	0.000100102	0.119573
20	R_LO1	0.112172	0.195082	1.58851	-0.0436465	0.40927	0.191878	0.00576564	0.186113
21	R_LO2	0.0328683	0.0985547	2.13369	0.0199407	0.467683	0.246088	-0.00197755	0.248066
22	R_PIT	0.13685	0.219937	1.48763	-0.0555788	0.39894	0.171817	-0.00301032	0.174827
23	R_MT	0.200806	0.286866	1.27926	-0.0801095	0.376045	0.148679	-0.00203076	0.15071
24	R_A1	0.0382286	0.106684	2.0724	0.0128416	0.461667	0.23564	-0.00579496	0.241435
25	R_PSL	0.23366	0.323529	1.19098	-0.0904704	0.366099	0.142258	0.00188583	0.140372
26	R_SFL	0.0425737	0.111326	2.02787	0.00766145	0.456914	0.231457	-0.00493495	0.236392
27	R_PCV	0.402319	0.474868	0.837487	-0.132249	0.326767	0.0957628	-0.00333422	0.099097
28	R_STV	0.479444	0.546202	0.707197	-0.147572	0.311921	0.0839055	0.000174373	0.0837311
29	R_7Pm	0.118657	0.201975	1.56043	-0.0470167	0.406845	0.18031	-0.00288618	0.183196
30	R_7m	0.0607667	0.135023	1.87519	-0.0101318	0.440458	0.217879	-0.00111565	0.218995
31	R_POS1	0.0237308	0.0801782	2.26146	0.0347303	0.481066	0.258933	-0.00342139	0.262355
32	R_23d	0.0929353	0.168124	1.68011	-0.032952	0.419601	0.196193	-0.000622185	0.196816
33	R_v23ab	0.0581613	0.130863	1.89448	-0.00788326	0.442636	0.218596	-0.00265225	0.221248
34	R_d23ab	0.335166	0.411808	0.96376	-0.11731	0.340879	0.113654	-0.000230409	0.113884
35	R_31pv	0.373529	0.448234	0.889883	-0.126058	0.332654	0.102701	-0.00254535	0.105246
36	R_5m	0.602825	0.649751	-0.520343	-0.290645	0.169593	-0.0607072	0.000971437	-0.0616786
37	R_5mv	0.067899	0.137573	1.82568	-0.0159067	0.434994	0.214595	0.00131582	0.21328
38	R_23c	0.0513825	0.120582	1.94827	-0.0016096	0.448367	0.224212	-0.00313109	0.227343
39	R_5L	0.511509	0.571414	0.656489	-0.153555	0.306171	0.0774017	-0.000354102	0.0777558
40	R_24dd	0.140325	0.223527	1.47458	-0.0571081	0.397484	0.170857	-0.00245116	0.173308
41	R_24dv	0.466008	0.535973	0.72899	-0.145	0.314387	0.0867172	0.000420429	0.0862968
42	R_7AL	0.575136	0.631247	0.560503	-0.164861	0.295226	0.0661	-0.000323003	0.066423
43	R_SCEF	0.00896632	0.0498744	2.61334	0.0749838	0.516262	0.301031	0.000507164	0.300524
44	R_6ma	0.0870583	0.161551	1.71112	-0.0293255	0.42303	0.198458	-0.00194646	0.200404
45	R_7Am	0.18332	0.270472	1.3306	-0.0740354	0.381591	0.156548	-6.73939e-05	0.156615
46	R_7PL	0.380341	0.453386	0.877269	-0.12749	0.331093	0.10554	0.00182205	0.103718
47	R_7PC	0.347394	0.423938	0.939657	-0.120238	0.338398	0.104111	-0.00702723	0.111138
48	R_LIPv	0.118941	0.201975	1.55924	-0.0471493	0.40665	0.181124	-0.00190277	0.183027
49	R_VIP	0.750088	0.7827	0.318524	-0.193295	0.267446	0.0378332	4.95213e-05	0.0377837
50	R_MIP	0.314936	0.391857	1.00492	-0.112434	0.345435	0.119835	0.00115188	0.118683
51	R_1	0.36544	0.442958	0.905048	-0.124222	0.334244	0.108024	0.00103751	0.106986
52	R_2	0.446961	0.520731	0.760492	-0.141261	0.317905	0.0922455	0.00225477	0.0899908
53	R_3a	0.0387166	0.107215	2.06719	0.0122117	0.460285	0.242997	0.00262692	0.24037
54	R_6d	0.0957751	0.172395	1.66569	-0.0346144	0.417738	0.198511	0.00350046	0.19501
55	R_6mp	0.472751	0.540287	0.71801	-0.14635	0.313256	0.0806581	-0.0043784	0.0850365
56	R_6v	0.0629119	0.135023	1.85981	-0.0119237	0.438718	0.217347	0.000151008	0.217196
57	R_p24pr	0.0193061	0.0736867	2.33957	0.0437227	0.488974	0.26848	-0.00243093	0.270911
58	R_33pr	0.170832	0.255185	1.36954	-0.0695239	0.386247	0.154227	-0.00706575	0.161293
59	R_a24pr	0.0333991	0.0985547	2.12725	0.0192018	0.467167	0.243961	-0.00347733	0.247438
60	R_p32pr	0.142886	0.226183	1.46513	-0.0581957	0.396298	0.172197	5.12113e-05	0.172146
61	R_a24	0.00596174	0.0390966	2.74988	0.0905977	0.530558	0.31106	-0.00463198	0.315692
62	R_d32	0.399257	0.472805	0.842948	-0.131623	0.327426	0.09493	-0.00482278	0.0997528
63	R_8BM	0.0198545	0.0736867	2.32909	0.0424475	0.487201	0.27278	0.00345336	0.269327
64	R_p32	0.210277	0.296862	1.2528	-0.0831623	0.372848	0.150871	0.00335105	0.14752
65	R_10r	0.311737	0.389671	1.01158	-0.111667	0.346239	0.119129	-0.000355774	0.119485
66	R_47m	0.724662	0.758367	0.352235	-0.189308	0.271285	0.0456243	0.00385335	0.0417709
67	R_8Av	0.0699069	0.139041	1.81251	-0.0174428	0.433557	0.213539	0.00177038	0.211768
68	R_8Ad	0.309986	0.389671	1.01525	-0.111236	0.346653	0.11945	-0.000465314	0.119915
69	R_9m	0.198957	0.285356	1.28453	-0.0794594	0.3765	0.151662	0.00039564	0.151267
70	R_8BL	0.0522499	0.121355	1.94107	-0.0024474	0.447332	0.226262	-0.000116734	0.226378
71	R_9p	0.955233	0.96057	-0.0561364	-0.237058	0.223985	-0.00852768	-0.00186572	-0.00666196
72	R_10d	0.0152004	0.0651446	2.42757	0.0537951	0.497645	0.280372	-1.34884e-05	0.280386
73	R_8C	0.134207	0.217632	1.49772	-0.0544059	0.400137	0.171457	-0.00457894	0.176036
74	R_44	0.152673	0.233882	1.43015	-0.0623192	0.392534	0.167385	-0.000753172	0.168138
75	R_45	0.828027	0.842062	0.217232	-0.205156	0.255736	0.0274321	0.00165828	0.0257739
76	R_47l	0.818822	0.837432	0.22906	-0.203782	0.257117	0.0268866	-0.000291352	0.0271779
77	R_a47r	0.174488	0.258501	1.35792	-0.0708366	0.384689	0.157989	-0.00183205	0.159821
78	R_6r	0.295346	0.379731	1.04647	-0.107544	0.350115	0.123733	0.000177294	0.123555
79	R_IFJa	0.308793	0.389671	1.01776	-0.110921	0.346879	0.12113	0.000942317	0.120188
80	R_IFJp	0.192357	0.279228	1.30364	-0.0771973	0.378558	0.154687	0.0012249	0.153462
81	R_IFSp	0.665605	0.706837	0.432188	-0.179919	0.280478	0.0544744	0.00323706	0.0512373
82	R_IFSa	0.4058	0.47588	-0.831308	-0.325998	0.132948	-0.0974731	0.000874461	-0.0983476
83	R_p9_46v	0.371249	0.446989	0.894136	-0.125525	0.333056	0.105569	-0.000150579	0.10572
84	R_46	0.0806345	0.15423	1.74702	-0.0251238	0.42692	0.20201	-0.002505	0.204515
85	R_a9_46v	0.336924	0.41256	0.960261	-0.117727	0.340498	0.112924	-0.000554463	0.113478
86	R_9_46d	0.460949	0.531864	0.737285	-0.144053	0.315392	0.0851438	-0.00214913	0.087293
87	R_9a	0.31109	0.389671	1.01294	-0.111412	0.346111	0.126066	0.0065264	0.119539
88	R_10v	0.068022	0.137573	1.82486	-0.0160082	0.43506	0.212791	-0.000477741	0.213269
89	R_a10p	0.0414577	0.111326	2.03892	0.00893806	0.457631	0.237038	-0.000342014	0.23738
90	R_10pp	0.163944	0.245917	1.39193	-0.0668142	0.388326	0.163452	-0.000260163	0.163712
91	R_11l	0.0627214	0.135023	1.86116	-0.0117705	0.439	0.215969	-0.00145503	0.217424
92	R_13l	0.0216348	0.0771142	2.29672	0.0387953	0.484664	0.263078	-0.00315742	0.266236
93	R_OFC	3.9366e-05	0.00431884	4.11117	0.238179	0.656446	0.449274	-0.00411613	0.45339
94	R_47s	0.00129249	0.0215071	3.21764	0.142584	0.574934	0.364593	0.000309093	0.364284
95	R_LIPd	0.298447	0.382268	1.03977	-0.108421	0.349631	0.116101	-0.00677038	0.122872
96	R_6a	0.187716	0.274027	1.31737	-0.075597	0.380146	0.154857	-0.000229058	0.155086
97	R_i6_8	0.0767227	0.149468	1.77003	-0.0224069	0.428987	0.209265	0.00233908	0.206926
98	R_s6_8	0.378768	0.453012	0.880168	-0.127151	0.331429	0.105604	0.00154234	0.104062
99	R_43	0.24079	0.326791	1.17302	-0.0925976	0.364139	0.139574	0.00127972	0.138294
100	R_OP4	0.000938541	0.0215071	3.30833	0.152626	0.58378	0.372372	-0.00145204	0.373824
101	R_OP1	0.0121116	0.0557275	2.50887	0.0632025	0.506615	0.283879	-0.00585283	0.289732
102	R_OP2_3	0.00250605	0.0273388	3.02261	0.121208	0.557114	0.340471	-0.00409287	0.344564
103	R_52	0.261346	0.345658	1.12322	-0.0984776	0.358632	0.13339	0.000888309	0.132502
104	R_RI	0.0514284	0.120582	1.94789	-0.00165273	0.447987	0.22768	0.000569742	0.22711
105	R_PFcm	0.0809708	0.15423	1.74508	-0.0253442	0.426618	0.202949	-0.00129665	0.204246
106	R_PoI2	0.00978602	0.0503281	2.5833	0.0715685	0.513262	0.297789	0.000510206	0.297279
107	R_TA2	0.016446	0.0672789	2.39887	0.0505035	0.494724	0.277279	3.94542e-05	0.27724
108	R_FOP4	0.502997	0.567364	0.669782	-0.152031	0.307764	0.0752411	-0.0041049	0.079346
109	R_MI	0.0269962	0.0869585	2.21157	0.0289569	0.475777	0.254588	-0.00215246	0.256741
110	R_Pir	0.00159049	0.0215071	3.15764	0.135909	0.569018	0.359574	0.00165346	0.357921
111	R_AVI	0.0294081	0.0914961	2.17797	0.0250856	0.472556	0.248567	-0.00459329	0.25316
112	R_AAIC	0.00584022	0.0390966	2.75662	0.0914663	0.531759	0.308431	-0.00833933	0.316771
113	R_FOP1	0.0150956	0.0651446	2.43008	0.0540709	0.497805	0.28134	0.000739299	0.2806
114	R_FOP3	0.0145057	0.0636835	2.44449	0.0558171	0.50002	0.277335	-0.005315	0.28265
115	R_FOP2	0.0112305	0.0548037	2.53544	0.0662387	0.509284	0.286884	-0.00573407	0.292618
116	R_PFt	0.124007	0.206678	1.53817	-0.0496373	0.404458	0.177328	-0.00332446	0.180653
117	R_AIP	0.467488	0.535973	0.726573	-0.145283	0.314108	0.0865919	0.000580981	0.0860109
118	R_EC	0.0190349	0.0736867	2.34485	0.0442929	0.489151	0.27189	0.000621364	0.271268
119	R_PreS	0.0409372	0.110808	2.04417	0.00955069	0.458336	0.236127	-0.00192918	0.238056
120	R_H	0.0794966	0.153042	1.75361	-0.02434	0.427449	0.204898	-0.000275878	0.205174
121	R_ProS	0.00279882	0.0276042	2.98901	0.117278	0.553136	0.340859	0.000333233	0.340525
122	R_PeEc	0.000186936	0.0084121	3.73605	0.198708	0.622919	0.415219	-0.00148602	0.416705
123	R_STGa	0.00804324	0.0474683	2.65025	0.079258	0.520415	0.301937	-0.00287741	0.304814
124	R_PBelt	0.0039728	0.0332607	2.88031	0.105168	0.542782	0.328416	-0.000778583	0.329195
125	R_A5	0.0433872	0.111567	2.01996	0.00673523	0.455684	0.234537	-0.000740403	0.235277
126	R_PHA1	0.237497	0.325091	1.18127	-0.0916243	0.365053	0.140535	0.00128057	0.139254
127	R_PHA3	0.811051	0.831847	0.239071	-0.202609	0.258274	0.0282076	-0.000157344	0.028365
128	R_STSda	0.118229	0.201975	1.56225	-0.0468001	0.407017	0.180888	-0.00250489	0.183392
129	R_STSdp	0.00115779	0.0215071	3.24908	0.146267	0.578665	0.364223	-0.00384843	0.368072
130	R_STSvp	0.272332	0.3566	1.09771	-0.101512	0.355876	0.128569	-0.000989199	0.129558
131	R_TGd	0.00027727	0.00998171	3.63566	0.187853	0.613434	0.407069	0.000619584	0.406449
132	R_TE1a	0.0346763	0.100673	2.11212	0.0174433	0.465519	0.242932	-0.00277409	0.245707
133	R_TE1p	0.00900509	0.0498744	2.61186	0.074801	0.516023	0.301471	0.0011655	0.300305
134	R_TE2a	0.00536247	0.0386098	2.78441	0.0945095	0.534011	0.314501	-0.00491675	0.319417
135	R_TF	0.00136093	0.0215071	3.20281	0.140968	0.573586	0.362824	3.00071e-05	0.362794
136	R_TE2p	0.0299904	0.0914961	2.17022	0.0241748	0.47153	0.249683	-0.00248228	0.252166
137	R_PHT	0.0479122	0.11814	1.97815	0.00187046	0.451299	0.229786	-0.000799709	0.230585
138	R_PH	0.0568553	0.128729	1.90442	-0.00672756	0.443944	0.216911	-0.0056008	0.222512
139	R_TPOJ1	0.0297534	0.0914961	2.17336	0.0245247	0.47162	0.252103	-0.000272531	0.252376
140	R_TPOJ2	0.0628415	0.135023	1.86031	-0.011877	0.439145	0.213222	-0.00423428	0.217456
141	R_TPOJ3	0.997034	0.997034	-0.0037178	-0.230962	0.230096	0.00167816	0.00211938	-0.000441221
142	R_DVT	0.0341341	0.0999047	2.11848	0.0181705	0.465923	0.246009	-0.000257211	0.246266
143	R_PGp	0.810666	0.831847	0.239566	-0.202537	0.258314	0.030529	0.0021072	0.0284218
144	R_IP2	0.280172	0.364123	1.07993	-0.103631	0.353966	0.124809	-0.00270099	0.12751
145	R_IP1	0.586727	0.640066	0.543585	-0.166831	0.293257	0.0660598	0.00164451	0.0644153
146	R_IP0	0.253278	0.341198	1.14242	-0.0962235	0.360807	0.134718	-3.89989e-05	0.134757
147	R_PFop	0.0118313	0.0557275	2.51714	0.0640302	0.506636	0.290538	0.000424308	0.290113
148	R_PF	0.0028371	0.0276042	2.98486	0.116933	0.553213	0.337878	-0.00254278	0.34042
149	R_PFm	0.133545	0.217539	1.50027	-0.0540524	0.400052	0.177275	0.00111886	0.176156
150	R_PGi	0.00361451	0.0317372	2.90998	0.108471	0.545574	0.332085	-0.000181617	0.332266
151	R_PGs	0.0266496	0.0869585	2.21661	0.0295015	0.475753	0.259737	0.00276295	0.256974
152	R_V6A	0.483331	0.548395	0.700956	-0.148392	0.311382	0.0755841	-0.00745947	0.0830435
153	R_VMV1	0.00929158	0.0499604	2.60114	0.0735408	0.5147	0.301956	0.00297226	0.298984
154	R_VMV3	0.106983	0.189724	1.6119	-0.0409871	0.412564	0.184132	-0.00504085	0.189173
155	R_PHA2	0.369941	0.446908	0.896584	-0.125191	0.333217	0.109179	0.00321144	0.105968
156	R_V4t	0.00475602	0.0356702	2.82311	0.0988318	0.537617	0.319853	-0.00355857	0.323411
157	R_FST	0.294047	0.379416	1.04928	-0.107217	0.35045	0.123571	-0.000320923	0.123892
158	R_V3CD	0.187865	0.274027	1.31692	-0.0756898	0.380287	0.151327	-0.00379216	0.155119
159	R_LO3	0.0142058	0.063137	2.45202	0.0566645	0.500663	0.279073	-0.00432401	0.283397
160	R_VMV2	0.994332	0.997034	0.0071043	-0.229699	0.231353	0.00461505	0.00377194	0.000843111
161	R_31pd	0.262124	0.345658	1.12138	-0.0987565	0.358643	0.128295	-0.00407809	0.132373
162	R_31a	0.241463	0.326791	1.17134	-0.0928578	0.364182	0.134484	-0.00370885	0.138193
163	R_VVC	0.512686	0.571414	0.654662	-0.153767	0.305954	0.077554	1.5996e-05	0.077538
164	R_25	0.0422156	0.111326	2.03139	0.008061	0.456759	0.236993	0.000504792	0.236489
165	R_s32	0.79945	0.824858	0.254059	-0.200869	0.260027	0.0268356	-0.00330922	0.0301449
166	R_pOFC	0.00175561	0.0217938	3.12873	0.133134	0.56778	0.349093	-0.00690133	0.355995
167	R_PoI1	0.215039	0.301222	1.23983	-0.0847879	0.371811	0.141683	-0.00449839	0.146181
168	R_Ig	0.0238308	0.0801782	2.25985	0.0344701	0.479983	0.266231	0.00460879	0.261623
169	R_FOP5	0.0691241	0.138851	1.81761	-0.0168733	0.43469	0.207302	-0.00536	0.212662
170	R_p10p	0.0299735	0.0914961	2.17044	0.0242119	0.471751	0.247939	-0.00436825	0.252307
171	R_p47r	0.511617	0.571414	0.656322	-0.15355	0.306103	0.0795102	0.00178733	0.0777229
172	R_TGv	0.0161303	0.0672789	2.40595	0.0512854	0.495178	0.280025	0.00217449	0.27785
173	R_MBelt	0.0358806	0.103336	2.09828	0.0158387	0.464106	0.241104	-0.00307436	0.244178
174	R_LBelt	0.00279662	0.0276042	2.98925	0.117607	0.554378	0.334316	-0.0070789	0.341395
175	R_A4	0.00952443	0.0503281	2.59263	0.072737	0.514854	0.29437	-0.00434441	0.298715
176	R_STSva	0.581231	0.635998	0.551587	-0.165915	0.294216	0.0645441	-0.000827379	0.0653715
177	R_TE1m	0.0765175	0.149468	1.77126	-0.0222805	0.429428	0.20578	-0.00144921	0.207229
178	R_PI	0.00737917	0.0457796	2.67923	0.0825258	0.523181	0.30582	-0.00203836	0.307858
179	R_a32pr	0.119691	0.201981	1.55607	-0.0475535	0.406561	0.176997	-0.00579102	0.182788
180	R_p24	0.0167865	0.0679004	2.39135	0.0496027	0.49362	0.278988	0.00278264	0.276205
181	L_V1	2.31358e-06	0.00083289	4.72391	0.298716	0.705811	0.508902	0.000622631	0.508279
182	L_MST	0.0657834	0.136787	1.8399	-0.0142723	0.437228	0.207917	-0.00736217	0.215279
183	L_V6	0.0535563	0.1233	1.93041	-0.00368871	0.446115	0.22602	0.000894255	0.225126
184	L_V2	2.96096e-05	0.00431884	4.17645	0.244992	0.662278	0.454693	-0.00505212	0.459746
185	L_V3	0.00432502	0.0346002	2.85343	0.102375	0.541186	0.319564	-0.00747819	0.327042
186	L_V4	0.00390693	0.0332607	2.88558	0.105919	0.544003	0.324942	-0.00529304	0.330235
187	L_V8	0.302315	0.38457	1.03148	-0.109325	0.348482	0.120996	-0.000822358	0.121819
188	L_4	0.0641179	0.136582	1.85136	-0.0129199	0.438097	0.213304	-0.00308591	0.21639
189	L_3b	0.0494204	0.119245	1.96495	0.000333776	0.450279	0.224483	-0.00482371	0.229307
190	L_FEF	0.236502	0.324965	1.18377	-0.0913442	0.365389	0.139621	5.13454e-05	0.13957
191	L_PEF	0.152219	0.233882	1.43174	-0.0621349	0.39272	0.167352	-0.000974648	0.168327
192	L_55b	0.325118	0.402208	0.983994	-0.114976	0.343299	0.111815	-0.00449399	0.116309
193	L_V3A	0.0515821	0.120582	1.9466	-0.00180059	0.447535	0.230717	0.00392758	0.22679
194	L_RSC	0.0014327	0.0215071	3.18798	0.139673	0.573356	0.355621	-0.00647916	0.362101
195	L_POS2	0.0297927	0.0914961	2.17284	0.0244596	0.471486	0.252739	0.000468289	0.252271
196	L_V7	0.943551	0.95148	0.0708072	-0.222272	0.238762	0.01062	0.00221716	0.00840287
197	L_IPS1	0.145134	0.226183	1.45694	-0.0591851	0.395565	0.168751	-0.0025257	0.171277
198	L_FFC	0.0564639	0.128652	1.90744	-0.00636628	0.443711	0.223221	0.000672781	0.222549
199	L_V3B	0.0863487	0.161065	1.71498	-0.0288654	0.423338	0.200227	-0.000561639	0.200789
200	L_LO1	0.129614	0.214042	1.51562	-0.0522987	0.402081	0.173607	-0.00448802	0.178095
201	L_LO2	0.00597309	0.0390966	2.74925	0.0904719	0.530216	0.312728	-0.00271027	0.315438
202	L_PIT	0.685956	0.722059	0.404349	-0.183251	0.277371	0.0441513	-0.00380737	0.0479586
203	L_MT	0.00750277	0.0457796	2.67366	0.0819872	0.523141	0.301896	-0.0057008	0.307597
204	L_A1	6.51092e-05	0.00468787	3.99348	0.225812	0.645822	0.439505	-0.0023223	0.441827
205	L_PSL	0.239571	0.326688	1.17606	-0.0923161	0.364763	0.133768	-0.00499851	0.138766
206	L_SFL	0.0237679	0.0801782	2.26086	0.0346195	0.480489	0.26312	0.00114275	0.261977
207	L_PCV	0.211501	0.297424	1.24945	-0.0836215	0.372743	0.145461	-0.00178188	0.147243
208	L_STV	0.0537726	0.1233	1.92866	-0.00389365	0.446091	0.224161	-0.00085708	0.225018
209	L_7Pm	0.0270538	0.0869585	2.21074	0.0288805	0.475983	0.251956	-0.00486632	0.256822
210	L_7m	0.000833068	0.0215071	3.34157	0.15618	0.586641	0.376839	-0.000200214	0.37704
211	L_POS1	0.00128582	0.0215071	3.21912	0.14282	0.575321	0.363585	-0.00102946	0.364614
212	L_23d	0.0230311	0.0797231	2.27292	0.036105	0.482868	0.254903	-0.00909587	0.263999
213	L_v23ab	0.0193362	0.0736867	2.33899	0.0436572	0.488928	0.268304	-0.00255154	0.270855
214	L_d23ab	0.0109318	0.0548037	2.54487	0.0672204	0.5096	0.29234	-0.000897719	0.293238
215	L_31pv	0.00765538	0.0459323	2.6669	0.081061	0.521583	0.30687	0.000583135	0.306287
216	L_5m	0.642365	0.686206	0.464395	-0.176178	0.284242	0.0535531	-0.00150911	0.0550622
217	L_5mv	0.0112652	0.0548037	2.53436	0.0660374	0.50865	0.290465	-0.00169959	0.292165
218	L_23c	0.0408799	0.110808	2.04475	0.00962043	0.458495	0.235238	-0.00293954	0.238178
219	L_5L	0.0424621	0.111326	2.02896	0.00777992	0.456548	0.236315	7.34921e-05	0.236241
220	L_24dd	0.0655243	0.136787	1.84166	-0.0140444	0.43683	0.214872	-0.000291854	0.215164
221	L_24dv	0.0832568	0.156768	1.73209	-0.0268814	0.425461	0.198554	-0.00433456	0.202889
222	L_7AL	0.676223	0.716	0.417623	-0.181639	0.278818	0.0519861	0.00247025	0.0495159
223	L_SCEF	0.143585	0.226183	1.46257	-0.0584936	0.396001	0.172195	0.000352886	0.171842
224	L_6ma	0.144658	0.226183	1.45866	-0.0589496	0.395554	0.172077	0.000695137	0.171382
225	L_7Am	0.299444	0.382268	1.03763	-0.108485	0.348821	0.12985	0.00744294	0.122407
226	L_7PL	0.257115	0.341555	1.13324	-0.0973553	0.359953	0.129886	-0.00386708	0.133753
227	L_7PC	0.634835	0.68018	0.474933	-0.174895	0.28538	0.0593231	0.00302864	0.0562945
228	L_LIPv	0.144536	0.226183	1.45911	-0.0588737	0.395455	0.174364	0.00300009	0.171364
229	L_VIP	0.459851	0.531864	0.739091	-0.143782	0.315475	0.0899917	0.00252178	0.0874699
230	L_MIP	0.597056	0.645466	0.528639	-0.16866	0.291666	0.0570895	-0.00558621	0.0626757
231	L_1	0.110665	0.194339	1.59521	-0.0429231	0.410541	0.185287	-0.00186431	0.187151
232	L_2	0.044496	0.112679	2.00939	0.0055034	0.454418	0.234886	0.000883662	0.234002
233	L_3a	0.0114938	0.0551703	2.52732	0.0652599	0.508124	0.288412	-0.00310398	0.291516
234	L_6d	0.702913	0.737751	0.381391	-0.185913	0.274681	0.0457011	0.000470108	0.045231
235	L_6mp	0.681014	0.718959	0.41108	-0.182439	0.278112	0.0477836	-0.000966254	0.0487499
236	L_6v	0.00457594	0.0355061	2.83546	0.100109	0.538303	0.324227	-0.000144565	0.324371
237	L_p24pr	0.0928003	0.168124	1.68081	-0.0328389	0.419309	0.200839	0.00413166	0.196708
238	L_33pr	0.202943	0.288773	1.27321	-0.080817	0.375354	0.148438	-0.00155968	0.149998
239	L_a24pr	0.504323	0.567364	0.667703	-0.152213	0.307405	0.0805036	0.00143644	0.0790671
240	L_p32pr	0.0830179	0.156768	1.73344	-0.0266918	0.425143	0.20439	0.00158899	0.202801
241	L_a24	0.0447004	0.112679	2.00746	0.00528312	0.454494	0.23194	-0.00200348	0.233943
242	L_d32	0.0662209	0.136787	1.83693	-0.0146122	0.436706	0.21	-0.00483194	0.214832
243	L_8BM	0.00486139	0.0357163	2.81608	0.0980337	0.536899	0.319265	-0.00337891	0.322644
244	L_p32	0.0973142	0.174294	1.65802	-0.0355456	0.417254	0.193299	-0.00100883	0.194307
245	L_10r	0.53568	0.593368	-0.619359	-0.301936	0.157926	-0.0733373	3.51682e-05	-0.0733725
246	L_47m	0.0448001	0.112679	2.00653	0.0051733	0.454332	0.23247	-0.00133146	0.233802
247	L_8Av	0.0197355	0.0736867	2.33134	0.0427998	0.488377	0.265601	-0.00455422	0.270155
248	L_8Ad	0.131006	0.215353	1.51014	-0.0529509	0.401537	0.172152	-0.00533779	0.17749
249	L_9m	0.00969149	0.0503281	2.58665	0.0719903	0.513852	0.296447	-0.00135895	0.297806
250	L_8BL	0.0164332	0.0672789	2.39915	0.0505763	0.495101	0.274684	-0.00280299	0.277487
251	L_9p	0.0891918	0.163959	1.69968	-0.0306418	0.421488	0.201068	0.00213042	0.198937
252	L_10d	0.0122291	0.0557275	2.50546	0.0627557	0.505871	0.286381	-0.00272442	0.289105
253	L_8C	0.00167277	0.0215071	3.14291	0.134462	0.568261	0.354937	-0.00191373	0.356851
254	L_44	0.188013	0.274027	1.31648	-0.0757026	0.380054	0.154653	-0.000333307	0.154986
255	L_45	0.0628429	0.135023	1.8603	-0.0118718	0.438936	0.21556	-0.00178218	0.217342
256	L_47l	0.387092	0.459911	0.864903	-0.129018	0.329871	0.0986968	-0.00362587	0.102323
257	L_a47r	0.0213287	0.0767834	2.30211	0.0394125	0.485166	0.264104	-0.00269538	0.2668
258	L_6r	0.0836098	0.156768	1.73011	-0.027104	0.425116	0.200002	-0.00259194	0.202594
259	L_IFJa	0.59431	0.644433	0.5326	-0.168151	0.292047	0.062215	-0.00091258	0.0631276
260	L_IFJp	0.140255	0.223527	1.47484	-0.0570324	0.397226	0.175285	0.00208216	0.173203
261	L_IFSp	0.0465558	0.115587	1.99032	0.00328773	0.452658	0.230358	-0.00164029	0.231998
262	L_IFSa	0.40582	0.47588	0.831272	-0.132947	0.325981	0.0978933	-0.000445933	0.0983393
263	L_p9_46v	0.17234	0.256374	1.36472	-0.0700365	0.38544	0.158687	-0.00192287	0.16061
264	L_46	0.255001	0.341198	1.13829	-0.0966885	0.360267	0.135976	0.00173396	0.134242
265	L_a9_46v	0.0381689	0.106684	2.07304	0.0129122	0.461605	0.236973	-0.00445926	0.241433
266	L_9_46d	0.109795	0.193756	1.59912	-0.0424739	0.411047	0.184561	-0.00307999	0.187641
267	L_9a	0.0727973	0.143995	1.7941	-0.0196218	0.432131	0.205217	-0.00474791	0.209965
268	L_10v	0.00643914	0.0413944	2.72454	0.0874984	0.526842	0.315758	0.00358544	0.312173
269	L_a10p	0.037762	0.106684	2.07743	0.0134104	0.461686	0.241058	-0.00064787	0.241706
270	L_10pp	0.0206847	0.0753396	2.31369	0.0407503	0.486395	0.265049	-0.00305365	0.268102
271	L_11l	0.0450718	0.112679	2.00398	0.00487999	0.454277	0.230061	-0.00357556	0.233636
272	L_13l	0.00571995	0.0390966	2.76342	0.0919873	0.531191	0.316805	0.000134057	0.316671
273	L_OFC	0.0259106	0.0855761	2.22755	0.0307624	0.476861	0.261092	0.00291844	0.258174
274	L_47s	0.000968662	0.0215071	3.29947	0.151634	0.582875	0.371813	-0.00105069	0.372863
275	L_LIPd	0.111794	0.195082	1.59018	-0.0435218	0.410067	0.18372	-0.0028895	0.18661
276	L_6a	0.232766	0.323529	1.19326	-0.0902534	0.366549	0.138472	-0.00224668	0.140719
277	L_i6_8	0.156602	0.236877	1.41659	-0.06396	0.391304	0.161597	-0.00509229	0.16669
278	L_s6_8	0.356525	0.433611	0.922007	-0.122199	0.336094	0.111554	0.00259764	0.108956
279	L_43	0.105985	0.188884	1.61651	-0.0404211	0.412827	0.187921	-0.00166281	0.189584
280	L_OP4	0.135612	0.218926	1.49233	-0.0549923	0.399234	0.175699	0.000433632	0.175265
281	L_OP1	0.0294622	0.0914961	2.17725	0.024963	0.471827	0.254221	0.00152838	0.252692
282	L_OP2_3	0.008374	0.0478683	2.63661	0.0776857	0.518925	0.30131	-0.00194779	0.303258
283	L_52	4.79871e-05	0.00431884	4.06522	0.233244	0.652042	0.44633	-0.00234441	0.448675
284	L_RI	0.00734279	0.0457796	2.68088	0.0826461	0.522975	0.308336	0.000543668	0.307793
285	L_PFcm	0.0404857	0.110808	2.04876	0.0100913	0.459098	0.23389	-0.00484226	0.238732
286	L_PoI2	0.0913766	0.166983	1.68818	-0.0320034	0.420433	0.197553	-0.000165125	0.197718
287	L_TA2	0.00211184	0.025342	3.07404	0.126724	0.561277	0.34985	0.000451928	0.349398
288	L_FOP4	0.0666564	0.136787	1.83398	-0.0149463	0.436135	0.212635	-0.0017239	0.214359
289	L_MI	0.00929819	0.0499604	2.60089	0.0737304	0.516004	0.293066	-0.00675223	0.299818
290	L_Pir	0.00232807	0.0262716	3.04484	0.123621	0.559014	0.344058	-0.00266728	0.346725
291	L_AVI	0.0241635	0.0805451	2.25452	0.0339269	0.480324	0.258386	-0.00318366	0.26157
292	L_AAIC	0.00233525	0.0262716	3.04391	0.123594	0.559216	0.34244	-0.00439154	0.346832
293	L_FOP1	0.0230154	0.0797231	2.27318	0.0360729	0.482154	0.261219	-0.00236082	0.26358
294	L_FOP3	0.00163229	0.0215071	3.15007	0.135212	0.568792	0.356412	-0.00107516	0.357487
295	L_FOP2	0.0496854	0.119245	1.96266	6.7535e-05	0.449934	0.225321	-0.00367082	0.228991
296	L_PFt	0.917664	0.927975	0.103377	-0.218461	0.242534	0.016585	0.00431799	0.012267
297	L_AIP	0.779117	0.808306	0.28047	-0.197738	0.26303	0.036118	0.00284809	0.0332699
298	L_EC	0.00328404	0.0303142	2.93982	0.111743	0.548194	0.336713	0.00148805	0.335225
299	L_PreS	0.0112596	0.0548037	2.53454	0.0660777	0.508804	0.289528	-0.00274294	0.292271
300	L_H	0.23137	0.322841	1.19684	-0.0897821	0.366755	0.142777	0.00172114	0.141056
301	L_ProS	0.000461604	0.015107	3.5021	0.173874	0.602293	0.389667	-0.00421595	0.393883
302	L_PeEc	0.0229343	0.0797231	2.27453	0.0362302	0.482315	0.26118	-0.00256271	0.263742
303	L_STGa	0.042675	0.111326	2.02688	0.00754864	0.456952	0.229909	-0.00645271	0.236362
304	L_PBelt	0.00114039	0.0215071	3.25338	0.146855	0.579454	0.362857	-0.0059338	0.36879
305	L_A5	0.00357205	0.0317372	2.91367	0.108965	0.546281	0.330541	-0.00235377	0.332895
306	L_PHA1	0.0773412	0.149693	1.76633	-0.0228587	0.428914	0.205066	-0.00160915	0.206675
307	L_PHA3	0.120066	0.201981	1.5545	-0.0477078	0.406148	0.180405	-0.00208359	0.182488
308	L_STSda	0.539224	0.595462	0.613987	-0.158573	0.301349	0.0714439	-0.00130093	0.0727449
309	L_STSdp	0.115855	0.199558	1.57241	-0.0455512	0.407671	0.188246	0.00390726	0.184339
310	L_STSvp	0.132022	0.216036	1.50618	-0.0533749	0.400811	0.176215	-0.000676999	0.176892
311	L_TGd	0.00591956	0.0390966	2.7522	0.0907933	0.530447	0.313414	-0.00229997	0.315714
312	L_TE1a	0.154199	0.234811	1.42485	-0.0629694	0.392106	0.164286	-0.00331061	0.167597
313	L_TE1p	0.0630108	0.135023	1.85912	-0.0120112	0.43884	0.215095	-0.00212897	0.217224
314	L_TE2a	0.616291	0.662283	0.501114	-0.171858	0.288447	0.0581914	-0.00121406	0.0594055
315	L_TF	0.0593161	0.132632	1.88584	-0.00889259	0.441772	0.217054	-0.00324558	0.2203
316	L_TE2p	0.0661116	0.136787	1.83767	-0.0145236	0.436733	0.210695	-0.00419286	0.214887
317	L_PHT	0.0332996	0.0985547	2.12845	0.0193277	0.467007	0.246697	-0.000708202	0.247405
318	L_PH	0.00326075	0.0303142	2.94202	0.112255	0.549523	0.330824	-0.00540114	0.336225
319	L_TPOJ1	0.799654	0.824858	0.253795	-0.200889	0.259982	0.0290628	-0.00104889	0.0301117
320	L_TPOJ2	0.315663	0.391857	1.00341	-0.112647	0.34537	0.116989	-0.00155581	0.118545
321	L_TPOJ3	0.234703	0.323728	1.18833	-0.0908628	0.366105	0.135665	-0.00452206	0.140187
322	L_DVT	0.00463552	0.0355061	2.83133	0.0997419	0.538352	0.321149	-0.0030891	0.324238
323	L_PGp	0.194401	0.281062	1.29767	-0.077941	0.378082	0.150672	-0.00217657	0.152849
324	L_IP2	0.411961	0.481512	0.820448	-0.134236	0.324787	0.0956665	-0.00140929	0.0970758
325	L_IP1	0.823007	0.839328	0.223679	-0.204385	0.256462	0.0305983	0.00406207	0.0265362
326	L_IP0	0.0196927	0.0736867	2.33215	0.04289	0.488425	0.265982	-0.00424017	0.270223
327	L_PFop	0.0492417	0.119245	1.96649	0.000513987	0.450521	0.223825	-0.00570084	0.229525
328	L_PF	0.525085	0.583428	0.635527	-0.156009	0.303754	0.0763404	0.00106612	0.0752743
329	L_PFm	0.0694253	0.138851	1.81564	-0.0170943	0.434276	0.209486	-0.00284383	0.212329
330	L_PGi	0.207619	0.294263	1.26014	-0.0823594	0.373918	0.146813	-0.00166973	0.148482
331	L_PGs	0.255899	0.341198	1.13614	-0.0969304	0.359989	0.136573	0.00259692	0.133976
332	L_V6A	0.255261	0.341198	1.13766	-0.0967522	0.360164	0.13662	0.00246375	0.134156
333	L_VMV1	0.0483376	0.118378	1.97439	0.00143325	0.451005	0.228341	-0.00187776	0.230219
334	L_VMV3	0.198184	0.285356	1.28674	-0.0792421	0.376936	0.148299	-0.00330727	0.151606
335	L_PHA2	0.291831	0.37791	1.05411	-0.106701	0.351154	0.119996	-0.00452376	0.124519
336	L_V4t	0.0186208	0.0736647	2.35304	0.0452104	0.489758	0.27453	0.00250247	0.272028
337	L_FST	0.0668738	0.136787	1.83252	-0.0151156	0.435936	0.212963	-0.00120765	0.21417
338	L_V3CD	0.125149	0.20762	1.53352	-0.0501655	0.403813	0.178859	-0.00119118	0.18005
339	L_LO3	0.272403	0.3566	1.09755	-0.101435	0.355544	0.135481	0.00606444	0.129417
340	L_VMV2	0.0892665	0.163959	1.69928	-0.0306679	0.421191	0.204082	0.00532119	0.198761
341	L_31pd	0.150676	0.232804	1.43715	-0.0614946	0.393289	0.168331	-0.000609035	0.168941
342	L_31a	0.150017	0.232785	1.43947	-0.0612122	0.393489	0.169435	0.000250887	0.169184
343	L_VVC	0.014005	0.0630225	2.45714	0.0572449	0.501133	0.279999	-0.00392772	0.283926
344	L_25	0.0768097	0.149468	1.7695	-0.0225	0.429481	0.202664	-0.004492	0.207156
345	L_s32	0.158486	0.238723	1.41018	-0.0646706	0.390354	0.165039	-0.000795455	0.165834
346	L_pOFC	0.0432153	0.111567	2.02162	0.00693009	0.455973	0.2336	-0.00192833	0.235529
347	L_PoI1	0.000838234	0.0215071	3.33985	0.155683	0.585501	0.38093	0.00477932	0.37615
348	L_Ig	0.00156107	0.0215071	3.16308	0.136456	0.569346	0.36103	0.00268041	0.358349
349	L_FOP5	0.0207184	0.0753396	2.31308	0.0406543	0.486063	0.267135	-0.000735596	0.267871
350	L_p10p	0.154584	0.234811	1.42352	-0.0631065	0.39185	0.165969	-0.0014232	0.167392
351	L_p47r	0.0667847	0.136787	1.83312	-0.0150517	0.43616	0.211204	-0.00311966	0.214324
352	L_TGv	0.0164296	0.0672789	2.39923	0.0505525	0.494822	0.276865	-0.000452669	0.277318
353	L_MBelt	0.000211473	0.00845893	3.7049	0.196033	0.621783	0.405868	-0.00903626	0.414904
354	L_LBelt	0.0173393	0.0693572	2.37943	0.0482834	0.492837	0.27447	-0.000695107	0.275165
355	L_A4	0.000157819	0.00830758	3.77843	0.203573	0.627661	0.415873	-0.00572522	0.421599
356	L_STSva	0.769407	0.800539	0.29315	-0.196271	0.26452	0.0347096	-6.70014e-05	0.0347766
357	L_TE1m	0.00430295	0.0346002	2.85505	0.102265	0.540013	0.32747	0.00115953	0.326311
358	L_PI	0.0119646	0.0557275	2.51319	0.0636123	0.506469	0.288503	-0.00132771	0.289831
359	L_a32pr	0.27707	0.361395	1.08693	-0.10284	0.354857	0.122883	-0.00548708	0.12837
360	L_p24	0.56814	0.625476	0.570793	-0.163643	0.29639	0.0679259	0.000290048	0.0676359
