# Supplementary material for: Parent–offspring brain similarity: Specificities and commonalities among sex combinations–the TRIO study
Source: iScience. 2025 Jun 19;28(7):112936. doi: 10.1016/j.isci.2025.112936 (PMC12270804; doi:10.1016/j.isci.2025.112936)
Supplement: Table S3. Results of the comparison of the correlation coefficients of the local gyrification index in each region between father–offspring dyads and unrelated pairs, related to Figure 2 [file mmc4.xlsx]

## Sheet: 3_Father-Offspring_LGI
Supplementary Table 3. Results of the test comparing the differences in correlation coefficients of local gyrification index in each region between father-offspring dyads and unrelated pairs.
Number	Region	Raw_p_value	q_value	z_value	Lower bound of the CI	Upper bound of the CI	r_real-dyads	r_unrelated-pairs	r_diff		Abbreviations
1	R_V1	5.00316e-09	1.33418e-08	5.84707	0.401459	0.790286	0.59864	-0.00289374	0.601534		Number: The region number as defined in the original HCP-MMP1 atlas.
2	R_MST	1.14331e-08	2.70785e-08	5.70797	0.388479	0.77897	0.590734	0.00138202	0.589352		Region: The region names as defined in the original aseg atlas.
3	R_V6	3.85001e-06	4.9324e-06	4.61932	0.289119	0.69853	0.496902	-0.00302886	0.49993		Raw_p_value: The uncorrected p-value from the test of differences in correlation coefficients.
4	R_V2	2.18001e-09	6.88423e-09	5.98379	0.413026	0.799721	0.608761	-0.00319443	0.611956		q_value: The FDR-corrected p-value from the test of differences in correlation coefficients.
5	R_V3	3.11868e-08	6.33909e-08	5.53464	0.374919	0.769105	0.572915	-0.00498907	0.577904		z_value: The z-value from the test of differences in correlation coefficients.
6	R_V4	1.5449e-11	9.93148e-11	6.74362	0.474019	0.849673	0.660732	-0.00620897	0.666941		Lower bound of the CI: The lower bound of the 95% confidence interval
7	R_V8	7.83021e-10	2.73677e-09	6.14833	0.425857	0.809675	0.622389	-0.000777138	0.623166		Upper bound of the CI: The upper bound of the 95% confidence interval
8	R_4	4.12217e-09	1.13281e-08	5.87921	0.403722	0.791811	0.602168	-0.00119326	0.603361		r_real-dyads: The correlation coefficients in real parent-offspring dyads.
9	R_3b	3.75841e-08	7.4753e-08	5.50184	0.370722	0.764692	0.574021	0.000550885	0.57347		r_unrelated-pairs: The Z-transformed, averaged, and backtransformed correlation coefficients of unrelated pairs, which were randomly generated through 1,000 permutations.
10	R_FEF	1.38657e-08	3.22043e-08	5.67504	0.386238	0.777585	0.586626	-0.000996899	0.587623		r_diff: difference in correlation coefficient between real parent-offspring dyads and unrelated pairs
11	R_PEF	3.9524e-05	4.56046e-05	4.11024	0.238354	0.656969	0.447275	-0.00650814	0.453783
12	R_55b	1.18202e-07	2.0458e-07	5.29626	0.352072	0.74929	0.558259	0.00174978	0.556509
13	R_V3A	3.2048e-05	3.73375e-05	4.1584	0.243298	0.66108	0.451923	-0.00639791	0.45832
14	R_RSC	8.0374e-08	1.44845e-07	5.36629	0.359547	0.756328	0.560347	-0.00352221	0.563869
15	R_POS2	1.6552e-06	2.23174e-06	4.79152	0.304967	0.710684	0.515944	0.00214689	0.513797
16	R_V7	2.24787e-05	2.64455e-05	4.23873	0.250783	0.666352	0.464172	-0.000429468	0.464601
17	R_IPS1	0.000110154	0.000122016	3.86706	0.212739	0.635067	0.426207	-0.0036831	0.42989
18	R_FFC	6.14842e-13	5.39861e-12	7.19714	0.506479	0.875856	0.690376	-0.00546928	0.695845
19	R_V3B	4.51523e-06	5.6637e-06	4.58614	0.285028	0.694227	0.498042	0.00242465	0.495617
20	R_LO1	4.81639e-06	5.97897e-06	4.57263	0.283888	0.693491	0.495934	0.00122819	0.494706
21	R_LO2	1.94374e-06	2.59166e-06	4.75919	0.301894	0.70819	0.512989	0.00196681	0.511023
22	R_PIT	2.2089e-08	4.70535e-08	5.59479	0.379231	0.771872	0.580418	-0.000886496	0.581304
23	R_MT	2.15439e-08	4.64419e-08	5.59912	0.380616	0.77375	0.577991	-0.00505336	0.583044
24	R_A1	8.85414e-07	1.25492e-06	4.91553	0.3177	0.722029	0.522937	-0.00299285	0.52593
25	R_PSL	4.29624e-06	5.44593e-06	4.59651	0.286732	0.696396	0.495595	-0.00205506	0.49765
26	R_SFL	5.6827e-09	1.48244e-08	5.82584	0.400974	0.790801	0.59377	-0.00792983	0.6017
27	R_PCV	6.50454e-07	9.40416e-07	4.9756	0.323084	0.726157	0.529273	-0.00135998	0.530633
28	R_STV	1.05806e-08	2.53934e-08	5.72115	0.390568	0.781354	0.589297	-0.00238662	0.591684
29	R_7Pm	0.000122226	0.000134151	3.84162	0.210068	0.632832	0.423678	-0.0037504	0.427428
30	R_7m	1.0156e-07	1.76626e-07	5.32391	0.355003	0.752036	0.559152	-0.000233725	0.559385
31	R_POS1	8.1691e-09	2.0143e-08	5.76493	0.394408	0.784527	0.592478	-0.00269495	0.595173
32	R_23d	2.58991e-06	3.39043e-06	4.70092	0.297137	0.705194	0.503911	-0.00336215	0.507273
33	R_v23ab	9.32733e-08	1.646e-07	5.33936	0.357702	0.755304	0.556284	-0.00623069	0.562514
34	R_d23ab	5.88315e-07	8.54005e-07	4.99501	0.325091	0.727971	0.530236	-0.00232545	0.532562
35	R_31pv	1.31056e-07	2.25106e-07	5.27736	0.351446	0.74969	0.55319	-0.00334128	0.556531
36	R_5m	5.267e-06	6.51587e-06	4.55386	0.282239	0.692351	0.493273	-6.71619e-05	0.49334
37	R_5mv	1.90834e-08	4.24075e-08	5.62011	0.381855	0.774311	0.581287	-0.00258058	0.583867
38	R_23c	2.55251e-08	5.37371e-08	5.56965	0.378593	0.772532	0.574053	-0.00744848	0.581502
39	R_5L	0.000149049	0.000162108	3.79265	0.204303	0.62697	0.42429	0.0028081	0.421482
40	R_24dd	5.85722e-10	2.17381e-09	6.19423	0.429846	0.813077	0.62515	-0.00170485	0.626855
41	R_24dv	5.12847e-09	1.35754e-08	5.84295	0.401936	0.79124	0.596312	-0.00602553	0.602338
42	R_7AL	0.00393797	0.00397106	2.88309	0.105359	0.54252	0.331678	0.0025526	0.329125
43	R_SCEF	7.34381e-10	2.6176e-09	6.1585	0.427228	0.811126	0.621993	-0.00262939	0.624623
44	R_6ma	2.12855e-07	3.50343e-07	5.18775	0.341625	0.740275	0.551237	0.00448482	0.546753
45	R_7Am	0.000811969	0.000842389	3.34868	0.156818	0.58687	0.379455	0.00200776	0.377448
46	R_7PL	0.00228796	0.00234662	3.05006	0.124172	0.559397	0.34522	-0.00196871	0.347189
47	R_7PC	0.000312153	0.000333457	3.605	0.184766	0.611181	0.402012	-0.0017878	0.4038
48	R_LIPv	7.50205e-05	8.51968e-05	3.95977	0.222321	0.642924	0.436142	-0.00248277	0.438624
49	R_VIP	0.00747723	0.00749806	2.67481	0.0819387	0.522268	0.30834	0.00126868	0.307071
50	R_MIP	0.00046281	0.000488597	3.50141	0.173589	0.601622	0.392102	-0.00125948	0.393361
51	R_1	7.914e-09	1.9785e-08	5.77028	0.39402	0.783616	0.595007	0.000575411	0.594431
52	R_2	2.18559e-06	2.89269e-06	4.73546	0.30055	0.708066	0.506688	-0.00373207	0.51042
53	R_3a	1.48541e-08	3.42786e-08	5.66324	0.386286	0.778406	0.582858	-0.00532246	0.588181
54	R_6d	3.59546e-05	4.17538e-05	4.13205	0.240251	0.658069	0.451776	-0.00345436	0.45523
55	R_6mp	4.16237e-07	6.19195e-07	5.06138	0.331906	0.734089	0.533666	-0.00541801	0.539084
56	R_6v	0.00280142	0.00285697	2.98873	0.117306	0.553351	0.339547	-0.00111616	0.340663
57	R_p24pr	9.03076e-08	1.6043e-07	5.34522	0.357801	0.755032	0.558136	-0.00423982	0.562375
58	R_33pr	1.47548e-07	2.50554e-07	5.25559	0.349534	0.748194	0.551145	-0.00369996	0.554845
59	R_a24pr	6.1524e-10	2.23724e-09	6.18648	0.43026	0.814052	0.622449	-0.00520709	0.627656
60	R_p32pr	2.13505e-10	9.37341e-10	6.3513	0.443035	0.824142	0.635125	-0.00380118	0.638926
61	R_a24	0	0	9.06448	0.61529	0.964458	0.790937	-0.00182691	0.792764
62	R_d32	9.30367e-14	1.04666e-12	7.45055	0.52436	0.89065	0.705045	-0.00695536	0.712001
63	R_8BM	1.27212e-10	6.1887e-10	6.43047	0.449275	0.829205	0.640668	-0.00384939	0.644518
64	R_p32	0	0	8.81357	0.604084	0.955603	0.77843	-0.00460359	0.783034
65	R_10r	0	0	8.67588	0.594648	0.947111	0.773565	-0.000492696	0.774058
66	R_47m	2.34474e-08	4.96533e-08	5.58443	0.379173	0.772462	0.577252	-0.00441743	0.58167
67	R_8Av	3.04593e-06	3.93024e-06	4.6677	0.293113	0.701032	0.504663	0.0015894	0.503074
68	R_8Ad	1.83834e-06	2.46023e-06	4.77043	0.304174	0.711296	0.508688	-0.00518752	0.513876
69	R_9m	2.22045e-16	7.26691e-15	8.22082	0.569564	0.926494	0.750817	-0.000806632	0.751624
70	R_8BL	5.58142e-11	3.04441e-10	6.55454	0.457589	0.83522	0.651517	5.00392e-05	0.651467
71	R_9p	2.00618e-10	8.91633e-10	6.36087	0.444053	0.82512	0.635303	-0.0046376	0.639941
72	R_10d	4.44089e-16	1.22979e-14	8.12691	0.564532	0.922526	0.745501	-0.0017379	0.747239
73	R_8C	3.58316e-07	5.37475e-07	5.08987	0.335526	0.73791	0.532531	-0.0103847	0.542915
74	R_44	1.80929e-06	2.43038e-06	4.77364	0.303362	0.709479	0.513905	0.00149563	0.51241
75	R_45	0.000470047	0.000494786	3.49727	0.172941	0.60066	0.394065	0.00155423	0.392511
76	R_47l	0.0004989	0.000523627	3.48135	0.171205	0.599146	0.392695	0.00182316	0.390872
77	R_a47r	5.07229e-10	1.96347e-09	6.21685	0.432612	0.815894	0.624868	-0.00485285	0.629721
78	R_6r	4.63719e-06	5.79649e-06	4.58057	0.285213	0.695195	0.49393	-0.00236772	0.496298
79	R_IFJa	0.00012167	0.000133948	3.84274	0.209724	0.631788	0.427786	0.00113462	0.426651
80	R_IFJp	1.74069e-05	2.05458e-05	4.29579	0.256979	0.672037	0.466914	-0.00370084	0.470614
81	R_IFSp	0.000166922	0.000180456	3.76444	0.201393	0.62463	0.420968	0.00211136	0.418857
82	R_IFSa	0.00321235	0.0032668	2.94665	0.11259	0.549204	0.335547	-0.00063709	0.336184
83	R_p9_46v	1.19278e-08	2.80654e-08	5.70075	0.388126	0.778877	0.589486	0.000322964	0.589163
84	R_46	2.9569e-07	4.61134e-07	5.12617	0.33754	0.738333	0.54062	-0.00333374	0.543954
85	R_a9_46v	1.26269e-08	2.95174e-08	5.69104	0.388433	0.779955	0.585744	-0.00423953	0.589984
86	R_9_46d	3.64153e-09	1.05722e-08	5.8997	0.40483	0.792293	0.605155	0.00107483	0.60408
87	R_9a	4.21885e-15	8.43769e-14	7.84903	0.547375	0.908342	0.73086	-0.000937556	0.731798
88	R_10v	0	0	8.62229	0.5926	0.945677	0.770368	-0.00204503	0.772413
89	R_a10p	4.04121e-14	5.81935e-13	7.55967	0.530876	0.895658	0.71232	-0.00529091	0.71761
90	R_10pp	2.22045e-15	4.996e-14	7.92835	0.552374	0.912477	0.735089	-0.00121163	0.736301
91	R_11l	1.05249e-12	8.61129e-12	7.12347	0.498491	0.868042	0.689627	0.00184303	0.687784
92	R_13l	9.98894e-11	4.92605e-10	6.46712	0.451883	0.831175	0.643679	-0.00307601	0.646755
93	R_OFC	0	0	8.71548	0.595239	0.947125	0.77657	0.00233459	0.774236
94	R_47s	3.10377e-09	9.0842e-09	5.92601	0.407085	0.794158	0.607005	0.000877383	0.606128
95	R_LIPd	5.76037e-06	7.05352e-06	4.535	0.28079	0.691621	0.489478	-0.0028315	0.49231
96	R_6a	8.41765e-05	9.46986e-05	3.93219	0.219335	0.640252	0.434362	-0.00140436	0.435766
97	R_i6_8	5.43229e-05	6.18869e-05	4.0362	0.230274	0.649604	0.443346	-0.00262214	0.445968
98	R_s6_8	1.00728e-05	1.21277e-05	4.41561	0.268984	0.681933	0.478262	-0.00330743	0.48157
99	R_43	3.55968e-07	5.36187e-07	5.09111	0.33511	0.737092	0.53462	-0.00761193	0.542232
100	R_OP4	1.02049e-06	1.42656e-06	4.88765	0.313927	0.717838	0.525083	0.00327581	0.521808
101	R_OP1	0.000100549	0.000112067	3.88926	0.21494	0.63671	0.429453	-0.00234463	0.431798
102	R_OP2_3	7.89588e-07	1.12352e-06	4.93792	0.319169	0.722606	0.527462	0.000598444	0.526863
103	R_52	1.01073e-07	1.76626e-07	5.32478	0.355345	0.752532	0.55839	-0.00144433	0.559835
104	R_RI	1.60713e-06	2.17507e-06	4.79743	0.306285	0.712529	0.513224	-0.00225303	0.515477
105	R_PFcm	9.84036e-05	0.000110016	3.89449	0.215627	0.637508	0.428793	-0.0037752	0.432568
106	R_PoI2	5.02843e-08	9.52756e-08	5.4503	0.366686	0.761827	0.568338	-0.00176731	0.570105
107	R_TA2	1.508e-08	3.44843e-08	5.66065	0.385461	0.777296	0.584261	-0.00288823	0.587149
108	R_FOP4	5.45539e-06	6.72582e-06	4.54647	0.282138	0.692979	0.489403	-0.00429075	0.493694
109	R_MI	1.44793e-06	1.96699e-06	4.81829	0.308777	0.715068	0.512942	-0.00511178	0.518054
110	R_Pir	1.27698e-12	9.78111e-12	7.09678	0.496872	0.866844	0.687628	0.00120931	0.686419
111	R_AVI	0.00371485	0.00375659	2.90141	0.107445	0.544455	0.33276	0.00159435	0.331166
112	R_AAIC	0.00139703	0.0014452	3.19526	0.140226	0.573178	0.360598	-0.0016351	0.362233
113	R_FOP1	3.84849e-08	7.5708e-08	5.49767	0.370963	0.765362	0.571931	-0.00206508	0.573996
114	R_FOP3	3.24309e-07	4.94709e-07	5.10874	0.335567	0.736404	0.540427	-0.00153751	0.541965
115	R_FOP2	1.52656e-08	3.45299e-08	5.65855	0.385277	0.777147	0.584099	-0.0028841	0.586983
116	R_PFt	2.40321e-06	3.1575e-06	4.71617	0.297844	0.704962	0.508783	0.00137962	0.507404
117	R_AIP	2.13985e-06	2.84261e-06	4.73975	0.301159	0.708769	0.506187	-0.00491462	0.511102
118	R_EC	4.16729e-11	2.38131e-10	6.598	0.46086	0.837849	0.65454	0.000161278	0.654378
119	R_PreS	5.30639e-09	1.39438e-08	5.83727	0.399889	0.788501	0.599686	-0.000100174	0.599786
120	R_H	1.69537e-09	5.44941e-09	6.02459	0.416224	0.80219	0.612219	-0.00252391	0.614743
121	R_ProS	4.30661e-08	8.33538e-08	5.47779	0.369085	0.763743	0.570679	-0.00156553	0.572244
122	R_PeEc	1.88294e-13	1.83205e-12	7.35693	0.51588	0.882801	0.702124	-0.00163072	0.703754
123	R_STGa	2.48372e-09	7.64223e-09	5.96252	0.410148	0.796656	0.609685	0.000798756	0.608886
124	R_PBelt	2.70757e-08	5.63425e-08	5.55937	0.376171	0.769417	0.577503	-0.0010675	0.57857
125	R_A5	1.94936e-10	8.77212e-10	6.36528	0.44348	0.824119	0.63736	-0.00170539	0.639065
126	R_PHA1	7.76707e-10	2.73677e-09	6.14962	0.426764	0.810911	0.620807	-0.00350777	0.624315
127	R_PHA3	5.49579e-10	2.08262e-09	6.20425	0.431444	0.814855	0.624264	-0.00434717	0.628611
128	R_STSda	4.16039e-10	1.72154e-09	6.24789	0.433259	0.815295	0.630798	0.00125309	0.629545
129	R_STSdp	2.46443e-09	7.64223e-09	5.9638	0.411482	0.798549	0.606986	-0.0036376	0.610623
130	R_STSvp	1.98212e-07	3.28832e-07	5.20101	0.344377	0.743853	0.547136	-0.00296181	0.550098
131	R_TGd	3.19063e-11	1.88299e-10	6.63749	0.46545	0.842429	0.654531	-0.00454077	0.659072
132	R_TE1a	9.48638e-07	1.33925e-06	4.902	0.3162	0.72059	0.522642	-0.00179343	0.524435
133	R_TE1p	2.29764e-07	3.67623e-07	5.17349	0.34203	0.742101	0.544191	-0.00388942	0.54808
134	R_TE2a	1.16594e-09	3.92278e-09	6.08486	0.420301	0.804929	0.618573	0.000550859	0.618022
135	R_TF	4.81934e-11	2.66918e-10	6.57641	0.459423	0.836797	0.652724	-0.00044586	0.65317
136	R_TE2p	3.74196e-09	1.07768e-08	5.89521	0.405333	0.793296	0.602754	-0.00217116	0.604926
137	R_PHT	1.43883e-06	1.96204e-06	4.81955	0.308169	0.713836	0.516181	-0.000856243	0.517037
138	R_PH	2.41284e-09	7.55324e-09	5.96725	0.412182	0.799389	0.6063	-0.00513264	0.611433
139	R_TPOJ1	5.80108e-09	1.50244e-08	5.82239	0.399707	0.789101	0.595916	-0.00420104	0.600117
140	R_TPOJ2	1.9339e-08	4.27119e-08	5.61781	0.382156	0.774928	0.579737	-0.00464522	0.584382
141	R_TPOJ3	5.23902e-10	2.00643e-09	6.21177	0.431687	0.81483	0.62555	-0.00313054	0.62868
142	R_DVT	7.57615e-09	1.90728e-08	5.77763	0.395044	0.784727	0.594582	-0.000954551	0.595536
143	R_PGp	7.99372e-09	1.98465e-08	5.76859	0.394296	0.784136	0.59383	-0.00104417	0.594874
144	R_IP2	2.99381e-07	4.64557e-07	5.12384	0.337522	0.738495	0.539712	-0.00433848	0.54405
145	R_IP1	6.00708e-06	7.33067e-06	4.52614	0.280128	0.691319	0.487561	-0.00429848	0.491859
146	R_IP0	5.37975e-05	6.14828e-05	4.03849	0.230575	0.649951	0.443079	-0.00322445	0.446304
147	R_PFop	1.0257e-06	1.42656e-06	4.88664	0.31487	0.719627	0.520778	-0.00253176	0.523309
148	R_PF	5.49555e-06	6.75221e-06	4.54492	0.282102	0.693082	0.488662	-0.00508258	0.493744
149	R_PFm	2.82866e-09	8.55728e-09	5.94124	0.410525	0.798391	0.603128	-0.00704749	0.610175
150	R_PGi	6.47287e-11	3.37715e-10	6.53239	0.457437	0.835953	0.6473	-0.00461472	0.651915
151	R_PGs	3.13433e-08	6.33909e-08	5.53376	0.373972	0.76767	0.575324	-0.00129228	0.576616
152	R_V6A	0.000337325	0.000359281	3.58481	0.182542	0.609183	0.40065	-0.00101556	0.401666
153	R_VMV1	7.03339e-09	1.78311e-08	5.79013	0.397512	0.78771	0.592038	-0.00636352	0.598401
154	R_VMV3	3.11851e-08	6.33909e-08	5.53465	0.374551	0.768523	0.573972	-0.0034151	0.577388
155	R_PHA2	5.95848e-10	2.18883e-09	6.19153	0.430839	0.814626	0.622464	-0.00578109	0.628245
156	R_V4t	5.22901e-07	7.65221e-07	5.01771	0.327125	0.729544	0.532546	-0.00180064	0.534347
157	R_FST	6.13134e-08	1.14963e-07	5.41493	0.364859	0.761402	0.561421	-0.00772725	0.569149
158	R_V3CD	2.34844e-06	3.09684e-06	4.72086	0.298779	0.706237	0.50702	-0.00155334	0.508573
159	R_LO3	4.0154e-08	7.81376e-08	5.49017	0.371028	0.765981	0.569202	-0.00522172	0.574424
160	R_VMV2	1.51348e-08	3.44843e-08	5.66003	0.385916	0.77804	0.582849	-0.00495545	0.587804
161	R_31pd	2.66129e-08	5.57014e-08	5.56237	0.376894	0.770352	0.576459	-0.00298973	0.579448
162	R_31a	2.21778e-07	3.58027e-07	5.18009	0.342657	0.742628	0.544682	-0.00397502	0.548657
163	R_VVC	1.74313e-10	8.0452e-10	6.38242	0.445817	0.826585	0.636707	-0.00483714	0.641544
164	R_25	5.15143e-14	6.39488e-13	7.52815	0.526767	0.891452	0.712842	-0.00048851	0.713331
165	R_s32	0	0	8.89653	0.608865	0.959715	0.781929	-0.00550944	0.787438
166	R_pOFC	8.56648e-13	7.3427e-12	7.15177	0.502452	0.872188	0.688712	-0.00325793	0.69197
167	R_PoI1	2.62122e-07	4.13877e-07	5.14883	0.339464	0.739751	0.543137	-0.00245882	0.545596
168	R_Ig	3.92401e-08	7.67742e-08	5.49424	0.37076	0.765275	0.571364	-0.00250063	0.573865
169	R_FOP5	0.000633567	0.000663035	3.41682	0.164635	0.59444	0.380962	-0.00431747	0.38528
170	R_p10p	2.95586e-12	2.17165e-11	6.9798	0.489665	0.861519	0.678707	-0.00163769	0.680344
171	R_p47r	0.000168454	0.000181026	3.76216	0.201544	0.62543	0.417127	-0.00227684	0.419404
172	R_TGv	9.70002e-12	6.7154e-11	6.81088	0.47806	0.852453	0.666715	-0.00349692	0.670212
173	R_MBelt	6.57273e-08	1.21968e-07	5.40248	0.362052	0.757765	0.565576	-0.000162574	0.565738
174	R_LBelt	8.96664e-06	1.08322e-05	4.4407	0.270505	0.682019	0.48592	0.00369102	0.482229
175	R_A4	1.17991e-09	3.93302e-09	6.08295	0.421349	0.806546	0.615844	-0.00363114	0.619475
176	R_STSva	4.57439e-09	1.24756e-08	5.86196	0.403174	0.791986	0.59868	-0.00459852	0.603279
177	R_TE1m	2.37874e-07	3.78915e-07	5.16701	0.341052	0.74097	0.54497	-0.0020125	0.546983
178	R_PI	6.77976e-07	9.72705e-07	4.96757	0.322053	0.725053	0.529651	0.000117759	0.529533
179	R_a32pr	4.52562e-11	2.54566e-10	6.58576	0.46099	0.838534	0.6519	-0.00298995	0.65489
180	R_p24	2.77556e-13	2.56205e-12	7.30489	0.51304	0.880797	0.698114	-0.00331812	0.701433
181	L_V1	9.71205e-11	4.85603e-10	6.47137	0.453483	0.833186	0.641669	-0.0070047	0.648673
182	L_MST	1.35761e-10	6.51652e-10	6.42057	0.447629	0.827371	0.641583	-0.00112178	0.642705
183	L_V6	3.37591e-07	5.10642e-07	5.10115	0.334682	0.735518	0.540438	-0.000621015	0.541059
184	L_V2	8.31535e-12	5.98705e-11	6.83301	0.481183	0.855741	0.665854	-0.0076717	0.673525
185	L_V3	1.39314e-10	6.59908e-10	6.41664	0.446689	0.826245	0.64247	0.000853229	0.641617
186	L_V4	9.48397e-12	6.69457e-11	6.81412	0.477905	0.852126	0.667541	-0.00239422	0.669935
187	L_V8	2.28759e-11	1.41494e-10	6.68638	0.468531	0.844598	0.658844	-0.00275817	0.661603
188	L_4	1.50139e-07	2.52571e-07	5.25239	0.347972	0.745844	0.555059	0.00231983	0.552739
189	L_3b	5.23667e-08	9.87017e-08	5.44308	0.366166	0.761502	0.567389	-0.00231099	0.5697
190	L_FEF	8.93871e-08	1.60096e-07	5.34707	0.358973	0.756806	0.555085	-0.00887987	0.563965
191	L_PEF	4.42204e-08	8.51302e-08	5.47311	0.368996	0.763927	0.569344	-0.00298749	0.572331
192	L_55b	4.66914e-10	1.88864e-09	6.22984	0.433777	0.816908	0.625569	-0.00524382	0.630812
193	L_V3A	0.000156396	0.000169586	3.78069	0.203534	0.627157	0.418671	-0.0026062	0.421277
194	L_RSC	8.72954e-10	3.02176e-09	6.13106	0.425067	0.80942	0.619843	-0.00287342	0.622716
195	L_POS2	1.04479e-06	1.44664e-06	4.88301	0.313972	0.71835	0.522722	0.000571202	0.522151
196	L_V7	3.65642e-05	4.23252e-05	4.12818	0.23984	0.657707	0.451507	-0.00333304	0.45484
197	L_IPS1	4.00501e-05	4.6064e-05	4.10719	0.236855	0.654053	0.455253	0.00387282	0.45138
198	L_FFC	0	0	8.79344	0.603532	0.955298	0.777119	-0.00553335	0.782653
199	L_V3B	1.38888e-05	1.65562e-05	4.34561	0.261976	0.676144	0.471727	-0.00344042	0.475167
200	L_LO1	3.28719e-06	4.22638e-06	4.65201	0.291351	0.699325	0.504381	0.00307259	0.501308
201	L_LO2	4.38767e-07	6.47362e-07	5.05132	0.330196	0.731988	0.535678	-0.00140667	0.537085
202	L_PIT	2.15234e-08	4.64419e-08	5.59929	0.380344	0.773315	0.578796	-0.00386329	0.582659
203	L_MT	1.09489e-08	2.61033e-08	5.71533	0.388808	0.779019	0.592075	0.00256977	0.589505
204	L_A1	2.0594e-09	6.56094e-09	5.99305	0.413488	0.799893	0.610147	-0.00208946	0.612236
205	L_PSL	1.07822e-09	3.69675e-09	6.09738	0.423123	0.808357	0.615634	-0.00568158	0.621316
206	L_SFL	5.07197e-07	7.45269e-07	5.02357	0.327557	0.72979	0.533484	-0.00118505	0.534669
207	L_PCV	4.68254e-06	5.83293e-06	4.57853	0.28504	0.695083	0.49361	-0.00254961	0.49616
208	L_STV	2.52821e-09	7.7132e-09	5.95962	0.410447	0.797257	0.608241	-0.00115179	0.609393
209	L_7Pm	0.000414529	0.000438913	3.53066	0.176788	0.604433	0.394497	-0.00189772	0.396394
210	L_7m	1.46762e-07	2.50399e-07	5.25658	0.349912	0.748745	0.550268	-0.00507526	0.555343
211	L_POS1	2.73983e-11	1.6439e-10	6.65992	0.466529	0.842973	0.657078	-0.00273265	0.659811
212	L_23d	1.48437e-07	2.50879e-07	5.25449	0.348942	0.747296	0.552678	-0.00136393	0.554042
213	L_v23ab	4.84067e-10	1.91499e-09	6.22418	0.432003	0.814668	0.627824	-0.00085892	0.628683
214	L_d23ab	7.84915e-08	1.42712e-07	5.37056	0.359529	0.755985	0.56195	-0.00169039	0.56364
215	L_31pv	9.04649e-08	1.6043e-07	5.3449	0.357426	0.754443	0.559205	-0.00264764	0.561853
216	L_5m	0.000168041	0.000181026	3.76277	0.201459	0.6251	0.418583	-0.000585949	0.419169
217	L_5mv	9.65348e-08	1.69525e-07	5.33313	0.355714	0.752515	0.560286	0.000323364	0.559962
218	L_23c	3.48416e-08	7.00725e-08	5.51518	0.373207	0.76772	0.571332	-0.00503425	0.576366
219	L_5L	0.00222719	0.00229083	3.05813	0.125297	0.56104	0.341522	-0.0071192	0.348641
220	L_24dd	1.39921e-06	1.91526e-06	4.82512	0.308217	0.713389	0.518709	0.00193628	0.516773
221	L_24dv	1.02633e-06	1.42656e-06	4.88652	0.314781	0.719479	0.521084	-0.00209627	0.523181
222	L_7AL	0.0593842	0.0593842	1.88534	-0.00894626	0.44149	0.21949	-0.000628236	0.220118
223	L_SCEF	6.94688e-07	9.92412e-07	4.96284	0.322037	0.725448	0.527571	-0.00220815	0.529779
224	L_6ma	0.000644129	0.000672134	3.41232	0.163967	0.59348	0.382846	-0.00157795	0.384424
225	L_7Am	0.00075568	0.000786257	3.36854	0.159297	0.589705	0.377146	-0.00304402	0.38019
226	L_7PL	0.0024234	0.00247848	3.03275	0.12208	0.557087	0.346746	0.00182013	0.344926
227	L_7PC	9.16898e-05	0.00010283	3.91159	0.21735	0.638847	0.431016	-0.00307721	0.434093
228	L_LIPv	0.000341827	0.000363002	3.58135	0.182266	0.609132	0.399263	-0.00225589	0.401519
229	L_VIP	0.00681422	0.00685229	2.70579	0.0855778	0.526043	0.307252	-0.00361031	0.310862
230	L_MIP	8.26769e-05	9.33031e-05	3.93651	0.220211	0.641643	0.43134	-0.0056353	0.436975
231	L_1	2.12207e-08	4.62998e-08	5.60174	0.380675	0.773669	0.578671	-0.00434147	0.583013
232	L_2	6.78192e-07	9.72705e-07	4.96751	0.322303	0.7255	0.528652	-0.0012615	0.529914
233	L_3a	6.45497e-09	1.64808e-08	5.80452	0.398271	0.787997	0.594329	-0.00453695	0.598866
234	L_6d	1.57433e-05	1.86434e-05	4.31802	0.258693	0.672787	0.472165	0.000398246	0.471767
235	L_6mp	0.000142417	0.000155364	3.80393	0.206268	0.629924	0.418417	-0.00567226	0.424089
236	L_6v	1.65924e-07	2.77826e-07	5.23395	0.347361	0.746257	0.549999	-0.00277648	0.552775
237	L_p24pr	1.31312e-07	2.25106e-07	5.27701	0.350892	0.748801	0.554862	-0.000887199	0.555749
238	L_33pr	4.28475e-07	6.34778e-07	5.05585	0.331068	0.733112	0.534393	-0.00374453	0.538138
239	L_a24pr	1.36717e-09	4.47437e-09	6.0593	0.419411	0.80498	0.614082	-0.00365786	0.61774
240	L_p32pr	2.90856e-09	8.59956e-09	5.93668	0.407984	0.794893	0.607783	0.000843341	0.606939
241	L_a24	0	0	8.61017	0.591887	0.94507	0.769829	-0.00193105	0.77176
242	L_d32	2.45803e-13	2.32866e-12	7.32122	0.5136	0.881008	0.699799	-0.0019617	0.701761
243	L_8BM	2.31359e-11	1.41494e-10	6.68472	0.469124	0.84546	0.657552	-0.00484236	0.662394
244	L_p32	3.41949e-14	5.22915e-13	7.58116	0.528611	0.892284	0.717728	0.00322633	0.714502
245	L_10r	1.33227e-15	3.19744e-14	7.9862	0.555377	0.914743	0.738724	-0.000122796	0.738847
246	L_47m	1.38818e-09	4.50221e-09	6.05684	0.41895	0.804441	0.614466	-0.00275077	0.617216
247	L_8Av	2.0676e-08	4.53864e-08	5.60625	0.380939	0.773786	0.579387	-0.00379974	0.583187
248	L_8Ad	9.95655e-07	1.40014e-06	4.8925	0.314972	0.719268	0.523138	1.7433e-05	0.52312
249	L_9m	1.70974e-14	2.93099e-13	7.67155	0.537735	0.901085	0.719235	-0.00438765	0.723622
250	L_8BL	7.66407e-11	3.94152e-10	6.50705	0.454725	0.833336	0.646891	-0.00231104	0.649202
251	L_9p	1.3102e-11	8.57583e-11	6.76751	0.474611	0.849535	0.664223	-0.00282268	0.667045
252	L_10d	7.37188e-14	8.56089e-13	7.4811	0.523088	0.888204	0.710778	0.000911933	0.709866
253	L_8C	4.99434e-09	1.33418e-08	5.84736	0.402434	0.791728	0.596348	-0.00649334	0.602842
254	L_44	2.15382e-07	3.52444e-07	5.18555	0.343087	0.742915	0.54539	-0.00361527	0.549005
255	L_45	6.48151e-06	7.88292e-06	4.51004	0.277878	0.688706	0.489525	0.000191454	0.489333
256	L_47l	7.67028e-05	8.68334e-05	3.95448	0.221373	0.641523	0.438743	0.00136345	0.43738
257	L_a47r	3.658e-07	5.46423e-07	5.08594	0.333087	0.734049	0.539819	0.000309469	0.53951
258	L_6r	3.30019e-07	5.01294e-07	5.10544	0.335236	0.736111	0.54024	-0.00140961	0.54165
259	L_IFJa	2.70458e-06	3.52772e-06	4.69207	0.296194	0.70433	0.503509	-0.00284987	0.506359
260	L_IFJp	2.20711e-07	3.5791e-07	5.18099	0.34173	0.740992	0.548229	0.000975132	0.547254
261	L_IFSp	2.25896e-07	3.63047e-07	5.17666	0.342099	0.741962	0.545231	-0.00278644	0.548018
262	L_IFSa	3.93724e-06	5.02626e-06	4.61467	0.28828	0.697417	0.498352	-0.000548635	0.498901
263	L_p9_46v	6.68269e-08	1.23373e-07	5.3995	0.362475	0.758664	0.563234	-0.00324535	0.566479
264	L_46	2.31892e-11	1.41494e-10	6.68439	0.469026	0.845341	0.65765	-0.00462948	0.66228
265	L_a9_46v	1.0858e-13	1.14967e-12	7.42992	0.519232	0.884859	0.708328	0.00205084	0.706277
266	L_9_46d	4.44089e-14	5.92119e-13	7.54714	0.529536	0.894349	0.712188	-0.00407141	0.716259
267	L_9a	1.8705e-12	1.40288e-11	7.04382	0.495799	0.867247	0.680565	-0.00578113	0.686346
268	L_10v	6.66134e-16	1.71292e-14	8.06253	0.559595	0.918067	0.743145	0.000620878	0.742524
269	L_a10p	9.04017e-11	4.58375e-10	6.48219	0.453402	0.832601	0.644097	-0.00415041	0.648247
270	L_10pp	4.21885e-15	8.43769e-14	7.84524	0.547698	0.908822	0.730078	-0.00216361	0.732242
271	L_11l	2.66454e-14	4.36015e-13	7.61352	0.534281	0.898387	0.715572	-0.00504843	0.72062
272	L_13l	4.28546e-14	5.92119e-13	7.55223	0.52805	0.892376	0.714574	0.000183055	0.714391
273	L_OFC	0	0	8.37055	0.578984	0.934536	0.757726	-0.0025485	0.760275
274	L_47s	4.112e-09	1.13281e-08	5.87962	0.404791	0.793381	0.599731	-0.00505675	0.604787
275	L_LIPd	2.40626e-05	2.81251e-05	4.22342	0.249401	0.665435	0.461631	-0.00184586	0.463476
276	L_6a	0.000113323	0.000125142	3.86014	0.211904	0.634193	0.426453	-0.00256146	0.429014
277	L_i6_8	2.75347e-06	3.57852e-06	4.6884	0.29557	0.703533	0.504426	-0.00118573	0.505612
278	L_s6_8	8.94425e-06	1.08322e-05	4.44124	0.271329	0.683618	0.481794	-0.00176024	0.483554
279	L_43	1.69057e-07	2.81762e-07	5.23049	0.347431	0.746643	0.548411	-0.00463995	0.553051
280	L_OP4	3.79709e-08	7.51072e-08	5.50004	0.371096	0.765409	0.572345	-0.00173122	0.574076
281	L_OP1	1.25981e-06	1.73103e-06	4.84599	0.311573	0.7175	0.51478	-0.0059015	0.520682
282	L_OP2_3	4.75938e-09	1.28825e-08	5.85537	0.401129	0.789308	0.601752	0.000983615	0.600768
283	L_52	6.5475e-10	2.3571e-09	6.17665	0.428006	0.811326	0.62474	-0.000291319	0.625032
284	L_RI	3.84356e-09	1.08951e-08	5.89079	0.404469	0.792262	0.603579	-0.000349274	0.603929
285	L_PFcm	2.95894e-07	4.61134e-07	5.12604	0.336973	0.737376	0.542584	-0.000539203	0.543123
286	L_PoI2	2.2036e-08	4.70535e-08	5.59521	0.380416	0.773694	0.577283	-0.00565095	0.582934
287	L_TA2	2.84752e-08	5.89143e-08	5.55056	0.375476	0.768912	0.576585	-0.00139884	0.577984
288	L_FOP4	1.69606e-08	3.79243e-08	5.64045	0.383169	0.77504	0.584114	-0.00071337	0.584828
289	L_MI	3.53566e-08	7.07132e-08	5.5126	0.37341	0.768217	0.569868	-0.00689738	0.576766
290	L_Pir	2.96176e-10	1.25439e-09	6.30077	0.437528	0.818793	0.634434	0.00103895	0.633395
291	L_AVI	2.9444e-07	4.61134e-07	5.12697	0.337862	0.738817	0.539798	-0.00458927	0.544387
292	L_AAIC	1.49278e-05	1.7736e-05	4.32975	0.260428	0.674922	0.46996	-0.00382817	0.473788
293	L_FOP1	6.07891e-09	1.56315e-08	5.81457	0.397554	0.786321	0.598959	0.00146001	0.597499
294	L_FOP3	9.2108e-09	2.22543e-08	5.74466	0.392083	0.782223	0.592402	-0.000405904	0.592808
295	L_FOP2	8.31177e-09	2.03554e-08	5.76201	0.394201	0.78439	0.592144	-0.00286381	0.595008
296	L_PFt	4.10022e-06	5.21582e-06	4.60624	0.287158	0.696165	0.499038	0.00136393	0.497674
297	L_AIP	6.92181e-08	1.2649e-07	5.39319	0.361922	0.758224	0.56268	-0.00330749	0.565988
298	L_EC	8.8396e-13	7.40059e-12	7.14748	0.500925	0.870376	0.690095	-0.000111804	0.690207
299	L_PreS	2.45613e-10	1.06531e-09	6.32972	0.441124	0.822477	0.633981	-0.00315389	0.637135
300	L_H	6.17857e-11	3.31983e-10	6.53935	0.457743	0.836074	0.648184	-0.00391703	0.652102
301	L_ProS	1.30872e-09	4.32238e-09	6.06632	0.4185	0.803288	0.617823	0.00153638	0.616287
302	L_PeEc	1.5099e-13	1.5099e-12	7.38637	0.519497	0.886457	0.701875	-0.00561382	0.707489
303	L_STGa	5.84569e-07	8.52004e-07	4.99625	0.325139	0.727946	0.530603	-0.00196092	0.532564
304	L_PBelt	2.9143e-09	8.59956e-09	5.93635	0.409038	0.796469	0.605268	-0.0030956	0.608364
305	L_A5	3.03637e-07	4.67272e-07	5.12118	0.336122	0.736324	0.54359	0.00146566	0.542124
306	L_PHA1	1.15441e-12	9.23528e-12	7.11072	0.500696	0.871289	0.684597	-0.00617177	0.690769
307	L_PHA3	3.4861e-14	5.22915e-13	7.5789	0.530519	0.894696	0.715283	-0.00153159	0.716814
308	L_STSda	2.80983e-06	3.63863e-06	4.68425	0.295215	0.70329	0.503838	-0.00148137	0.50532
309	L_STSdp	2.25638e-05	2.64591e-05	4.23788	0.251189	0.667338	0.46096	-0.00441432	0.465374
310	L_STSvp	0.00221681	0.00228669	3.05953	0.124972	0.559343	0.351091	0.0035872	0.347503
311	L_TGd	3.92603e-09	1.09564e-08	5.88728	0.405395	0.793841	0.600417	-0.00489196	0.605309
312	L_TE1a	0.000103867	0.000115408	3.88138	0.214498	0.636952	0.425418	-0.00634528	0.431764
313	L_TE1p	8.04696e-08	1.44845e-07	5.36607	0.359402	0.756107	0.560723	-0.00294832	0.563671
314	L_TE2a	1.10627e-06	1.5259e-06	4.87173	0.312943	0.717548	0.521572	0.0003299	0.521243
315	L_TF	1.4122e-13	1.45255e-12	7.3952	0.518821	0.885354	0.703967	-0.00252686	0.706494
316	L_TE2p	4.44089e-16	1.22979e-14	8.1087	0.563633	0.921853	0.744375	-0.00210581	0.746481
317	L_PHT	4.96492e-13	4.46843e-12	7.22626	0.506413	0.87485	0.694912	-0.000207709	0.695119
318	L_PH	8.65974e-15	1.55875e-13	7.75905	0.541749	0.903741	0.725863	-0.000903331	0.726766
319	L_TPOJ1	1.10819e-09	3.76367e-09	6.09299	0.421456	0.806177	0.618123	-0.00114304	0.619266
320	L_TPOJ2	3.83218e-11	2.22514e-10	6.61043	0.462225	0.839183	0.65467	-0.00108533	0.655755
321	L_TPOJ3	6.33742e-11	3.3551e-10	6.53555	0.455586	0.833291	0.651174	0.0017062	0.649468
322	L_DVT	5.64353e-10	2.11632e-09	6.20008	0.430886	0.814268	0.624413	-0.0036081	0.628021
323	L_PGp	2.77883e-10	1.19093e-09	6.31064	0.438631	0.819877	0.634516	5.19578e-06	0.634511
324	L_IP2	2.47416e-07	3.92377e-07	5.15965	0.339932	0.739668	0.54589	0.00017039	0.54572
325	L_IP1	5.20861e-05	5.97165e-05	4.04606	0.230742	0.649192	0.448311	0.00240442	0.445906
326	L_IP0	4.41115e-06	5.55249e-06	4.59101	0.28611	0.695792	0.495508	-0.00151786	0.497026
327	L_PFop	0.000177512	0.000190191	3.74904	0.199734	0.623175	0.419771	0.00248496	0.417286
328	L_PF	2.16911e-07	3.53339e-07	5.18423	0.343438	0.743613	0.543637	-0.00595054	0.549588
329	L_PFm	3.07859e-08	6.33311e-08	5.53691	0.37483	0.768812	0.573923	-0.00375666	0.57768
330	L_PGi	4.81768e-10	1.91499e-09	6.22493	0.432172	0.814871	0.627659	-0.00121996	0.628879
331	L_PGs	8.76518e-09	2.13207e-08	5.75304	0.392805	0.782813	0.593037	-0.000422783	0.59346
332	L_V6A	0.000130847	0.000143177	3.82486	0.208016	0.630633	0.424573	-0.000669517	0.425243
333	L_VMV1	3.89983e-09	1.09564e-08	5.88839	0.404927	0.793082	0.601836	-0.00280155	0.604638
334	L_VMV3	1.80162e-10	8.20992e-10	6.37736	0.444692	0.825251	0.637721	-0.00253049	0.640252
335	L_PHA2	9.63674e-14	1.05128e-12	7.44588	0.520238	0.885657	0.709329	0.00216881	0.70716
336	L_V4t	2.13125e-07	3.50343e-07	5.18751	0.343497	0.743449	0.544761	-0.00474307	0.549504
337	L_FST	1.12632e-11	7.65048e-11	6.78936	0.475339	0.849665	0.667063	-0.000316724	0.667379
338	L_V3CD	4.87739e-08	9.29026e-08	5.45572	0.367396	0.762584	0.568101	-0.00276087	0.570862
339	L_LO3	3.03727e-07	4.67272e-07	5.12112	0.336391	0.736789	0.542616	9.09425e-05	0.542525
340	L_VMV2	4.21271e-10	1.72338e-09	6.24594	0.433913	0.816316	0.629054	-0.00140763	0.630461
341	L_31pd	3.21989e-07	4.93259e-07	5.1101	0.335267	0.735777	0.542063	0.000615271	0.541448
342	L_31a	4.7406e-08	9.07775e-08	5.46078	0.367627	0.7626	0.569153	-0.00180545	0.570959
343	L_VVC	6.88338e-15	1.30422e-13	7.7862	0.54236	0.903808	0.728522	0.00151928	0.727003
344	L_25	5.39568e-14	6.47482e-13	7.52223	0.527383	0.892378	0.711332	-0.0028493	0.714182
345	L_s32	2.22045e-16	7.26691e-15	8.25417	0.570637	0.927076	0.753287	0.000921371	0.752366
346	L_pOFC	1.30851e-11	8.57583e-11	6.7677	0.472886	0.847234	0.666969	0.00208539	0.664883
347	L_PoI1	1.53466e-08	3.45299e-08	5.65764	0.383413	0.774322	0.588733	0.00428647	0.584447
348	L_Ig	2.86461e-09	8.59383e-09	5.93917	0.408693	0.795802	0.606821	-0.000976214	0.607797
349	L_FOP5	1.02413e-05	1.22896e-05	4.41201	0.268454	0.681288	0.478891	-0.00206552	0.480956
350	L_p10p	4.95159e-14	6.36634e-13	7.53299	0.528223	0.893118	0.711807	-0.00316427	0.714971
351	L_p47r	4.35961e-06	5.50688e-06	4.59346	0.28651	0.696299	0.494938	-0.00256365	0.497502
352	L_TGv	3.79608e-09	1.08459e-08	5.89284	0.404997	0.792931	0.602897	-0.00166591	0.604563
353	L_MBelt	4.96317e-10	1.94211e-09	6.22026	0.431157	0.813659	0.628607	0.000899372	0.627707
354	L_LBelt	6.51142e-08	1.21457e-07	5.40416	0.362824	0.758893	0.563821	-0.00293735	0.566759
355	L_A4	3.05876e-10	1.28041e-09	6.29577	0.438832	0.820863	0.630771	-0.00447551	0.635246
356	L_STSva	1.09252e-05	1.30667e-05	4.398	0.267034	0.680088	0.477715	-0.00192745	0.479642
357	L_TE1m	0.00325598	0.00330183	2.94248	0.112175	0.549015	0.333931	-0.00196116	0.335893
358	L_PI	6.87041e-08	1.26191e-07	5.39453	0.363471	0.760632	0.558348	-0.00978234	0.568131
359	L_a32pr	1.46497e-10	6.84923e-10	6.40898	0.447726	0.828027	0.638914	-0.00426918	0.643183
360	L_p24	1.19194e-12	9.32819e-12	7.10631	0.502489	0.87373	0.681377	-0.0116836	0.69306
