# Supplementary material for: Parent–offspring brain similarity: Specificities and commonalities among sex combinations–the TRIO study
Source: iScience. 2025 Jun 19;28(7):112936. doi: 10.1016/j.isci.2025.112936 (PMC12270804; doi:10.1016/j.isci.2025.112936)
Supplement: Table S4. Results of the comparison of the correlation coefficients of volume in each subcortical region between father–offspring dyads and unrelated pairs, related to Figure 2 [file mmc5.xlsx]

## Sheet: 4_Father-Offspring_SV
Supplementary Table 4. Results of the test comparing the differences in correlation coefficients of subcortical volume in each region between father-offspring dyads and unrelated pairs.
Region	Raw_p_value	q_value	z_value	Lower bound of the CI	Upper bound of the CI	r_real-dyads	r_unrelated-pairs	r_diff		Abbreviations
L_lv	0.181576	0.20036	1.33592	-0.0734099	0.382179	0.157101	-0.000131489	0.157232		Region: The region names as defined in the original aseg atlas.
L_inf_lv	0.0859236	0.104754	1.7173	-0.0286128	0.423848	0.197196	-0.00399323	0.201189		Raw_p_value: The uncorrected p-value from the test of differences in correlation coefficients.
L_cereb	0.00169984	0.00543949	3.13821	0.133794	0.567282	0.357051	0.00106483	0.355986		q_value: The FDR-corrected p-value from the test of differences in correlation coefficients.
L_cereb_wm	4.92877e-05	0.00157721	4.05898	0.232694	0.65172	0.445043	-0.00321072	0.448253		z_value: The z-value from the test of differences in correlation coefficients.
L_thal	0.0137524	0.025288	2.46367	0.0579134	0.501187	0.285126	0.000869146	0.284257		Lower bound of the CI: The lower bound of the 95% confidence interval
L_caud	0.000587114	0.00289815	3.4375	0.166741	0.595934	0.384858	-0.00220628	0.387064		Upper bound of the CI: The upper bound of the 95% confidence interval
L_put	0.000727595	0.00291038	3.37896	0.160388	0.590534	0.378823	-0.00232462	0.381148		r_real-dyads: The correlation coefficients in real parent-offspring dyads.
L_gp	0.0142245	0.025288	2.45154	0.0565673	0.50028	0.281492	-0.00164275	0.283135		r_unrelated-pairs: The Z-transformed, averaged, and backtransformed correlation coefficients of unrelated pairs, which were randomly generated through 1,000 permutations.
v3rd	0.0184553	0.0295285	2.35635	0.0457149	0.491272	0.265689	-0.00742826	0.273117		r_diff: difference in correlation coefficient between real parent-offspring dyads and unrelated pairs
v4th	0.0105537	0.0211074	2.55714	0.0686729	0.511182	0.29126	-0.0035341	0.294794
brainstem	0.00043384	0.00277658	3.51859	0.175508	0.603384	0.393064	-0.00216101	0.395225
L_hippo	0.000274079	0.00277658	3.63864	0.188247	0.613907	0.406586	-0.000313486	0.406899
L_amyg	0.00334016	0.00787887	2.93456	0.111433	0.548852	0.329728	-0.00574614	0.335474
L_accumbens	0.722284	0.722284	0.355408	-0.188965	0.271692	0.0425295	0.000376026	0.0421535
L_venDC	0.0305991	0.0443984	2.16225	0.023213	0.469995	0.254953	0.00409175	0.250861
R_lv	0.0793919	0.101622	1.75423	-0.0242583	0.427353	0.206875	0.00171648	0.205159
R_inf_lv	0.327624	0.338193	0.97891	-0.115508	0.342538	0.116451	0.000805981	0.115645
R_cereb	0.00063397	0.00289815	3.41665	0.164724	0.594749	0.379527	-0.00597414	0.385502
R_cereb_wm	0.000254764	0.00277658	3.65742	0.190627	0.616611	0.404569	-0.004956	0.409525
R_thal	0.0063784	0.0136072	2.72767	0.087766	0.526706	0.318725	0.00651224	0.312212
R_caud	0.00132245	0.00470206	3.21106	0.141831	0.574212	0.364392	0.000858411	0.363534
R_put	0.0731301	0.0975068	1.79202	-0.0198485	0.431578	0.208908	-0.000643954	0.209552
R_gp	0.273727	0.291975	1.09452	-0.101903	0.355569	0.12707	-0.00213497	0.129205
R_hippo	0.00344701	0.00787887	2.92478	0.110209	0.54736	0.331716	-0.00235227	0.334068
R_amyg	0.108048	0.123484	1.60703	-0.0415468	0.41192	0.18522	-0.00333616	0.188556
R_accumbens	0.0883864	0.104754	1.70397	-0.0301624	0.422247	0.197845	-0.00173519	0.19958
R_venDC	0.00291303	0.00776807	2.97677	0.116183	0.553055	0.333618	-0.00638396	0.340002
cc_pos	0.000416454	0.00277658	3.52943	0.177043	0.605421	0.389846	-0.0072478	0.397094
cc_mid_pos	0.0170511	0.0287177	2.3856	0.0490181	0.493698	0.27337	-0.00261702	0.275987
cc_central	0.0254205	0.038736	2.23495	0.031662	0.47824	0.256774	-0.00258844	0.259362
cc_mid_an	0.00265569	0.00772563	3.00501	0.119182	0.55516	0.339992	-0.00254579	0.342538
cc_an	0.0319114	0.0443984	2.14552	0.0213168	0.469015	0.246482	-0.002962	0.249444
