# Supplementary material for: Parent–offspring brain similarity: Specificities and commonalities among sex combinations–the TRIO study
Source: iScience. 2025 Jun 19;28(7):112936. doi: 10.1016/j.isci.2025.112936 (PMC12270804; doi:10.1016/j.isci.2025.112936)
Supplement: Table S5. Results of the comparison of the correlation coefficients of cortical thickness in each region between mother–offspring dyads and unrelated pairs, related to Figure 2 [file mmc6.xlsx]

## Sheet: 5_Mother-Offspring_CT
Supplementary Table 5. Results of the test comparing the differences in correlation coefficients of cortical thickness in each region between mother-offspring dyads and unrelated pairs.
Number	Region	Raw_p_value	q_value	z_value	Lower bound of the CI	Upper bound of the CI	r_real-dyads	r_unrelated-pairs	r_diff		Abbreviations
1	R_V1	0.00940835	0.0287034	2.59685	0.0719758	0.506825	0.292778	-0.00130007	0.294078		Number: The region number as defined in the original HCP-MMP1 atlas.
2	R_MST	0.0500453	0.0898451	1.95958	-0.00027841	0.441862	0.226735	0.00217464	0.22456		Region: The region names as defined in the original aseg atlas.
3	R_V6	0.00130742	0.00907768	3.21435	0.140082	0.566215	0.357177	-0.00128285	0.35846		Raw_p_value: The uncorrected p-value from the test of differences in correlation coefficients.
4	R_V2	0.0772338	0.120888	1.76697	-0.022402	0.422129	0.200661	-0.00268203	0.203343		q_value: The FDR-corrected p-value from the test of differences in correlation coefficients.
5	R_V3	0.051622	0.0898451	1.94627	-0.00180472	0.441114	0.218487	-0.00495126	0.223438		z_value: The z-value from the test of differences in correlation coefficients.
6	R_V4	0.00144086	0.00978696	3.18634	0.137153	0.563978	0.352407	-0.0034727	0.35588		Lower bound of the CI: The lower bound of the 95% confidence interval
7	R_V8	0.0792797	0.121655	1.75488	-0.0237795	0.420633	0.202063	0.000189499	0.201874		Upper bound of the CI: The upper bound of the 95% confidence interval
8	R_4	0.00647653	0.0230847	2.72263	0.0859335	0.518719	0.309113	0.00199076	0.307122		r_real-dyads: The correlation coefficients in real parent-offspring dyads.
9	R_3b	0.00175845	0.010846	3.12826	0.130797	0.5584	0.347033	-0.00282092	0.349854		r_unrelated-pairs: The Z-transformed, averaged, and backtransformed correlation coefficients of unrelated pairs, which were randomly generated through 1,000 permutations.
10	R_FEF	0.0759821	0.120076	1.77449	-0.0215221	0.422675	0.204523	0.000467826	0.204055		r_diff: difference in correlation coefficient between real parent-offspring dyads and unrelated pairs
11	R_PEF	0.102233	0.1456	1.63412	-0.037724	0.408166	0.184251	-0.00422825	0.188479
12	R_55b	0.2411	0.294224	1.17224	-0.0912107	0.358371	0.130052	-0.00593988	0.135992
13	R_V3A	0.0708384	0.114623	1.80651	-0.0178578	0.426419	0.203534	-0.00429881	0.207833
14	R_RSC	0.196501	0.243094	1.29158	-0.0773561	0.371323	0.145195	-0.00442535	0.14962
15	R_POS2	0.00776422	0.0258807	2.66215	0.0793343	0.513571	0.297666	-0.00356294	0.301229
16	R_V7	0.023367	0.0552306	2.26738	0.0348738	0.474428	0.25186	-0.00707505	0.258935
17	R_IPS1	0.00176729	0.010846	3.12679	0.130836	0.558987	0.343093	-0.00712172	0.350215
18	R_FFC	0.121788	0.166075	1.54731	-0.0477107	0.398589	0.179117	0.000587698	0.178529
19	R_V3B	0.0408318	0.0767946	2.04523	0.00951402	0.450701	0.236355	0.00234905	0.234006
20	R_LO1	0.419552	0.459084	0.807199	-0.133443	0.317774	0.0972359	0.00339052	0.0938454
21	R_LO2	0.0845957	0.125327	1.72462	-0.0272866	0.417771	0.194437	-0.00421932	0.198656
22	R_PIT	0.0655606	0.108265	1.84142	-0.0138192	0.429407	0.215262	0.00389574	0.211367
23	R_MT	0.665604	0.680732	0.432189	-0.176922	0.275844	0.0487485	-0.00162433	0.0503728
24	R_A1	0.307191	0.363779	1.02113	-0.108703	0.341648	0.115816	-0.00276891	0.118585
25	R_PSL	0.0734615	0.118063	1.78995	-0.0197343	0.424118	0.208407	0.00272087	0.205686
26	R_SFL	0.00507006	0.0194172	2.80255	0.0949493	0.527187	0.313283	-0.0027145	0.315997
27	R_PCV	0.014196	0.0380192	2.45227	0.0557464	0.49256	0.276413	-0.00224362	0.278657
28	R_STV	0.00467672	0.0185013	2.8285	0.0976563	0.528903	0.320796	0.00261154	0.318184
29	R_7Pm	0.0955564	0.138154	1.66679	-0.033943	0.411511	0.189699	-0.00239347	0.192092
30	R_7m	0.0198483	0.0492784	2.3292	0.0418185	0.479946	0.264988	-0.000218005	0.265206
31	R_POS1	0.0777034	0.121096	1.76417	-0.0226913	0.421286	0.206987	0.00424474	0.202743
32	R_23d	0.396992	0.439745	0.847005	-0.128829	0.3222	0.101578	0.00313289	0.0984452
33	R_v23ab	0.191617	0.237869	1.30581	-0.0756578	0.372642	0.151179	3.36347e-05	0.151145
34	R_d23ab	0.46974	0.506307	0.722902	-0.143314	0.308593	0.0792137	-0.00494089	0.0841546
35	R_31pv	0.0207026	0.0507002	2.31336	0.0399871	0.477941	0.266532	0.00329096	0.263241
36	R_5m	0.00277312	0.0142618	2.99183	0.115978	0.545923	0.330296	-0.00581288	0.336109
37	R_5mv	1.24552e-06	0.000112097	4.84826	0.306915	0.706887	0.51	-0.00278166	0.512782
38	R_23c	0.0315262	0.0637608	2.15037	0.021511	0.461728	0.245765	7.62042e-05	0.245688
39	R_5L	0.00995228	0.0300363	2.57748	0.069818	0.504986	0.290171	-0.00189039	0.292062
40	R_24dd	0.00735871	0.0248909	2.68016	0.0813119	0.515155	0.300823	-0.00219568	0.303019
41	R_24dv	0.00256521	0.0135805	3.01554	0.118379	0.547369	0.337267	-0.000734662	0.338001
42	R_7AL	0.00124738	0.00907768	3.22782	0.141509	0.56736	0.35909	-0.000659253	0.359749
43	R_SCEF	0.0490071	0.0891038	1.96853	0.000747265	0.443529	0.219908	-0.00605444	0.225962
44	R_6ma	0.00102088	0.00779206	3.28471	0.147766	0.573006	0.363188	-0.00258268	0.365771
45	R_7Am	0.00451603	0.0182671	2.83967	0.0991154	0.531021	0.315781	-0.00427225	0.320053
46	R_7PL	0.314759	0.369955	1.00529	-0.11052	0.339839	0.115709	-0.00102905	0.116738
47	R_7PC	0.0164855	0.0426964	2.39798	0.0495522	0.486515	0.27517	0.00274203	0.272428
48	R_LIPv	3.13913e-05	0.000786309	4.16313	0.239668	0.650859	0.449236	-0.00185445	0.451091
49	R_VIP	0.000282104	0.00338525	3.6312	0.185125	0.605626	0.393781	-0.00728529	0.401066
50	R_MIP	0.0149864	0.0393804	2.43271	0.0534966	0.490242	0.277028	0.000703585	0.276325
51	R_1	0.000504562	0.00504562	3.47832	0.168478	0.590616	0.383525	-0.00153412	0.385059
52	R_2	4.28269e-06	0.000220252	4.59717	0.282914	0.687138	0.487542	-0.00339345	0.490936
53	R_3a	6.02358e-07	7.2283e-05	4.99046	0.319952	0.717315	0.523501	-0.000949352	0.52445
54	R_6d	0.106895	0.150321	1.61231	-0.0402099	0.405541	0.186079	0.000209272	0.18587
55	R_6mp	0.00911237	0.0284402	2.60781	0.0732802	0.508376	0.290708	-0.00484204	0.29555
56	R_6v	0.42442	0.463004	0.798777	-0.134473	0.31696	0.0920338	-0.000876225	0.09291
57	R_p24pr	0.155887	0.201493	1.41904	-0.0625507	0.384894	0.163693	-0.000340997	0.164034
58	R_33pr	0.160467	0.204851	1.4035	-0.0643583	0.383272	0.161036	-0.00125749	0.162294
59	R_a24pr	0.0267899	0.0590042	2.21457	0.0288099	0.468224	0.253319	0.000643913	0.252675
60	R_p32pr	8.81228e-05	0.00166969	3.92116	0.215032	0.630279	0.425798	-0.0026203	0.428419
61	R_a24	0.0710027	0.114623	1.80546	-0.0179534	0.425767	0.209874	0.00244643	0.207428
62	R_d32	0.0142572	0.0380192	2.45072	0.0555666	0.492364	0.276561	-0.00190358	0.278464
63	R_8BM	0.000300668	0.00347024	3.61472	0.183247	0.603776	0.393659	-0.00550778	0.399166
64	R_p32	0.555828	0.576651	0.58905	-0.158773	0.293505	0.0678574	-0.000746379	0.0686038
65	R_10r	0.255855	0.307026	1.13624	-0.0954027	0.354482	0.124502	-0.00738233	0.131885
66	R_47m	0.0549289	0.0937176	1.91944	-0.00487653	0.437783	0.221334	0.00117016	0.220163
67	R_8Av	0.026154	0.0584809	2.22392	0.0298825	0.469319	0.253104	-0.000676317	0.253781
68	R_8Ad	0.0220122	0.0528292	2.29016	0.0373908	0.47594	0.261223	0.000291058	0.260932
69	R_9m	0.136043	0.182744	1.49069	-0.0542727	0.392658	0.17077	-0.00141765	0.172188
70	R_8BL	0.00816789	0.0264904	2.64505	0.0773867	0.511684	0.297214	-0.00206362	0.299278
71	R_9p	0.0530691	0.0909756	1.93436	-0.00316979	0.439684	0.219229	-0.00278222	0.222011
72	R_10d	0.928862	0.93145	0.0892765	-0.216408	0.236856	0.0105997	0.000186641	0.010413
73	R_8C	0.0319621	0.0642813	2.14488	0.0209014	0.461461	0.242439	-0.0028204	0.24526
74	R_44	0.219892	0.270174	1.22682	-0.0848299	0.36413	0.140746	-0.0014126	0.142158
75	R_45	0.15331	0.201429	1.42794	-0.0615029	0.385746	0.166435	0.00143996	0.164995
76	R_47l	0.0138041	0.0376475	2.46232	0.0569121	0.493814	0.275618	-0.00427789	0.279895
77	R_a47r	0.439724	0.478249	0.77266	-0.137531	0.314115	0.0865112	-0.00339692	0.0899081
78	R_6r	0.0349915	0.0691475	2.10846	0.0167412	0.45758	0.239755	-0.00142138	0.241176
79	R_IFJa	0.309057	0.364789	1.0172	-0.10914	0.341159	0.116873	-0.00123952	0.118112
80	R_IFJp	0.0452056	0.0830307	2.00274	0.00466098	0.446528	0.229524	8.29124e-05	0.229441
81	R_IFSp	0.0291462	0.060556	2.1815	0.0250911	0.465517	0.243657	-0.00579767	0.249454
82	R_IFSa	0.00103894	0.00779206	3.27976	0.147169	0.57234	0.363666	-0.0014556	0.365121
83	R_p9_46v	0.0144892	0.0383537	2.4449	0.0549267	0.491907	0.274978	-0.00293771	0.277916
84	R_46	0.0184379	0.0460947	2.3567	0.0448683	0.482136	0.272524	0.00469624	0.267827
85	R_a9_46v	0.519055	0.543197	0.644803	-0.152309	0.299744	0.0750814	1.15828e-05	0.0750698
86	R_9_46d	0.0271843	0.0590042	2.20886	0.028205	0.468288	0.246944	-0.00549064	0.252435
87	R_9a	0.0136113	0.0376475	2.46736	0.0574597	0.494162	0.277352	-0.00298751	0.28034
88	R_10v	0.118648	0.163509	1.56047	-0.0461888	0.399979	0.180822	0.000815245	0.180007
89	R_a10p	0.141298	0.187011	1.47098	-0.0565584	0.39058	0.167933	-0.00203967	0.169972
90	R_10pp	0.0174075	0.0444447	2.37799	0.0473739	0.485219	0.267452	-0.00325597	0.270708
91	R_11l	0.0261097	0.0584809	2.22458	0.0299452	0.469216	0.254645	0.000894332	0.253751
92	R_13l	0.190629	0.237462	1.30872	-0.075323	0.372967	0.151326	-0.000155206	0.151481
93	R_OFC	0.000535075	0.00520614	3.46255	0.166536	0.588405	0.385262	0.00234411	0.382918
94	R_47s	0.0387127	0.0741307	2.06723	0.0120364	0.453377	0.234802	-0.00186084	0.236663
95	R_LIPd	0.359268	0.406718	0.916761	-0.120735	0.329916	0.109764	0.00327513	0.106489
96	R_6a	2.76232e-05	0.000786309	4.19222	0.242482	0.653048	0.452779	-0.000800432	0.45358
97	R_i6_8	0.081984	0.122582	1.73929	-0.0255956	0.419308	0.196273	-0.00402106	0.200294
98	R_s6_8	0.0288838	0.060556	2.18507	0.025473	0.465483	0.247717	-0.00189249	0.249609
99	R_43	0.150544	0.198519	1.43761	-0.060391	0.38683	0.166823	0.000710696	0.166113
100	R_OP4	0.00358939	0.0153929	2.91216	0.107088	0.537819	0.324595	-0.00290682	0.327501
101	R_OP1	0.0171904	0.0442039	2.38261	0.0479361	0.486038	0.265096	-0.00633123	0.271427
102	R_OP2_3	0.171402	0.218038	1.36771	-0.0684637	0.379211	0.160413	0.00227714	0.158136
103	R_52	8.35827e-05	0.00166969	3.93389	0.216223	0.631092	0.428036	-0.00136888	0.429404
104	R_RI	3.61722e-06	0.000217033	4.63225	0.285992	0.689333	0.492289	-0.00123851	0.493528
105	R_PFcm	0.0264547	0.0587882	2.21947	0.029357	0.468577	0.255111	0.00198782	0.253123
106	R_PoI2	0.0131802	0.0367819	2.47886	0.0586751	0.494715	0.282988	0.00178657	0.281201
107	R_TA2	0.00186642	0.0111985	3.1107	0.128817	0.556505	0.346459	-0.00142547	0.347885
108	R_FOP4	0.00344874	0.0152207	2.92462	0.108403	0.538759	0.327377	-0.00124683	0.328624
109	R_MI	0.00483039	0.0186983	2.81813	0.0968624	0.529573	0.309495	-0.0087261	0.318222
110	R_Pir	0.92744	0.93145	0.0910668	-0.216205	0.237063	0.00940432	-0.00121765	0.010622
111	R_AVI	0.337805	0.39229	0.958511	-0.115959	0.334712	0.10933	-0.00203457	0.111364
112	R_AAIC	0.30662	0.363779	1.02234	-0.108555	0.341756	0.116649	-0.00206549	0.118715
113	R_FOP1	0.0046556	0.0185013	2.82994	0.0979426	0.529634	0.317442	-0.00129115	0.318734
114	R_FOP3	0.000367719	0.0038935	3.56223	0.177319	0.598009	0.392722	-0.000492291	0.393214
115	R_FOP2	0.00801122	0.0262185	2.6516	0.078128	0.512383	0.297544	-0.00246579	0.30001
116	R_PFt	0.000253285	0.00314423	3.65892	0.188156	0.608395	0.395388	-0.00861346	0.404002
117	R_AIP	0.000591292	0.00545808	3.43558	0.16399	0.586941	0.378274	-0.0026901	0.380964
118	R_EC	0.00797449	0.0262185	2.65315	0.0782354	0.512158	0.300216	0.000287314	0.299928
119	R_PreS	0.595509	0.614278	0.53087	-0.165519	0.286985	0.0597829	-0.00206773	0.0618506
120	R_H	0.627722	0.645657	0.484936	-0.170809	0.281772	0.0568094	0.000306583	0.0565028
121	R_ProS	0.03515	0.0691475	2.10663	0.0165462	0.457737	0.236218	-0.0049567	0.241175
122	R_PeEc	0.0922685	0.13448	1.68355	-0.032022	0.413428	0.1897	-0.00434756	0.194047
123	R_STGa	0.0235424	0.0552306	2.26452	0.0344726	0.473208	0.259544	0.00148043	0.258063
124	R_PBelt	0.00674091	0.0235605	2.70938	0.0845104	0.517696	0.306007	0.000105655	0.305902
125	R_A5	2.68405e-05	0.000786309	4.19874	0.242818	0.652896	0.455535	0.00191101	0.453623
126	R_PHA1	0.00131122	0.00907768	3.21351	0.139961	0.566031	0.357605	-0.00069432	0.3583
127	R_PHA3	0.00196205	0.0115793	3.09592	0.12678	0.553526	0.352946	0.0076901	0.345256
128	R_STSda	0.243111	0.29468	1.16725	-0.0917473	0.357667	0.13311	-0.00224579	0.135356
129	R_STSdp	0.0447469	0.0826097	2.00703	0.00515188	0.446994	0.229775	-0.0001521	0.229927
130	R_STSvp	0.0820619	0.122582	1.73885	-0.0256502	0.419313	0.195546	-0.00472551	0.200272
131	R_TGd	0.0516315	0.0898451	1.94619	-0.00181293	0.440939	0.220303	-0.00303361	0.223337
132	R_TE1a	0.343653	0.395256	0.946972	-0.117283	0.333395	0.109203	-0.000816508	0.11002
133	R_TE1p	0.0137738	0.0376475	2.46311	0.056979	0.493725	0.276982	-0.00289265	0.279875
134	R_TE2a	0.00686153	0.0237514	2.70349	0.0838662	0.517183	0.304982	-0.00033852	0.30532
135	R_TF	0.00359169	0.0153929	2.91196	0.107007	0.537541	0.326062	-0.00124202	0.327304
136	R_TE2p	0.0102962	0.0301433	2.56572	0.0684836	0.503723	0.289596	-0.00114642	0.290742
137	R_PHT	0.10039	0.144562	1.64296	-0.0366958	0.409028	0.186366	-0.00306975	0.189435
138	R_PH	0.126084	0.170641	1.52973	-0.0497156	0.396515	0.179995	0.00354674	0.176448
139	R_TPOJ1	0.000226279	0.00312875	3.68771	0.190317	0.608642	0.407376	0.00231798	0.405058
140	R_TPOJ2	0.037352	0.0722942	2.0819	0.0137062	0.454727	0.237982	-0.000203033	0.238185
141	R_TPOJ3	0.0164471	0.0426964	2.39884	0.0496756	0.486836	0.273471	0.000804781	0.272666
142	R_DVT	0.00314393	0.0146659	2.9533	0.111653	0.54189	0.32821	-0.00365947	0.331869
143	R_PGp	0.00602707	0.0220026	2.7463	0.0887561	0.522003	0.305454	-0.00481123	0.310266
144	R_IP2	0.02885	0.060556	2.18553	0.0255183	0.465412	0.248828	-0.000761881	0.24959
145	R_IP1	0.0761351	0.120076	1.77357	-0.021633	0.422657	0.203457	-0.000536422	0.203994
146	R_IP0	0.00015183	0.00246096	3.78806	0.201294	0.618794	0.412337	-0.00342424	0.415761
147	R_PFop	0.00842062	0.0268267	2.63472	0.0762145	0.510565	0.296799	-0.00131468	0.298114
148	R_PF	0.00231544	0.0124523	3.04647	0.121631	0.549781	0.343237	0.00240985	0.340827
149	R_PFm	0.00643818	0.0230847	2.72459	0.0861752	0.519034	0.308547	0.00113632	0.307411
150	R_PGi	0.000167794	0.00251691	3.76314	0.198622	0.616411	0.410597	-0.00261183	0.413209
151	R_PGs	0.138784	0.185734	1.48033	-0.0554514	0.391423	0.171549	0.000592338	0.170956
152	R_V6A	0.358764	0.406718	0.917722	-0.120699	0.330219	0.104007	-0.00266063	0.106668
153	R_VMV1	0.482944	0.51744	0.701575	-0.145746	0.306126	0.0803893	-0.0012702	0.0816595
154	R_VMV3	0.0368585	0.0717246	2.08733	0.014344	0.455802	0.233547	-0.00553263	0.23908
155	R_PHA2	0.00048051	0.00494239	3.49139	0.16991	0.591922	0.384325	-0.00211964	0.386445
156	R_V4t	0.24505	0.295044	1.16246	-0.0923217	0.357212	0.130992	-0.00384287	0.134835
157	R_FST	0.41247	0.454095	0.819555	-0.132037	0.319209	0.0965874	0.00129456	0.0952928
158	R_V3CD	0.102453	0.1456	1.63308	-0.0378407	0.408014	0.184715	-0.00362594	0.188341
159	R_LO3	0.043146	0.0804796	2.02229	0.00690555	0.449039	0.2267	-0.00517726	0.231877
160	R_VMV2	0.0140734	0.0380192	2.45538	0.0561003	0.49289	0.276617	-0.00238729	0.279004
161	R_31pd	0.0493342	0.0892478	1.96569	0.000421411	0.442389	0.228497	0.00332055	0.225177
162	R_31a	0.0801769	0.121788	1.74966	-0.0244005	0.420398	0.197513	-0.00394132	0.201454
163	R_VVC	0.154274	0.201493	1.4246	-0.0619279	0.385608	0.162371	-0.0023477	0.164718
164	R_25	0.189793	0.237462	1.31119	-0.0750284	0.373196	0.152325	0.000579709	0.151746
165	R_s32	0.492792	0.523319	0.685875	-0.14758	0.304399	0.0772377	-0.00261026	0.079848
166	R_pOFC	0.155757	0.201493	1.41949	-0.0624906	0.384894	0.164535	0.000472445	0.164063
167	R_PoI1	0.00346695	0.0152207	2.92298	0.108359	0.539186	0.323839	-0.00501394	0.328853
168	R_Ig	0.0512888	0.0898451	1.94906	-0.00148433	0.441104	0.222055	-0.00152594	0.223581
169	R_FOP5	0.0889273	0.130138	1.70108	-0.0299699	0.414904	0.196691	0.000869726	0.195821
170	R_p10p	0.53746	0.559207	0.616659	-0.155554	0.296563	0.073105	0.00130706	0.0717979
171	R_p47r	0.656886	0.673729	0.444216	-0.175501	0.277155	0.0536767	0.00191385	0.0517628
172	R_TGv	0.515008	0.542114	0.65106	-0.151569	0.300416	0.0771238	0.00133609	0.0757877
173	R_MBelt	0.26977	0.322649	1.10359	-0.099153	0.35077	0.123965	-0.00411955	0.128085
174	R_LBelt	0.523453	0.546212	0.638032	-0.153142	0.299077	0.0696702	-0.00463819	0.0743084
175	R_A4	0.00935683	0.0287034	2.59873	0.0722755	0.507556	0.289178	-0.00545296	0.294631
176	R_STSva	0.155357	0.201493	1.42086	-0.0623329	0.385049	0.164571	0.000349123	0.164222
177	R_TE1m	0.0516609	0.0898451	1.94595	-0.00184054	0.44081	0.221396	-0.00185674	0.223252
178	R_PI	0.000243347	0.00312875	3.66916	0.188571	0.607525	0.403514	-0.000140025	0.403654
179	R_a32pr	0.00605071	0.0220026	2.74502	0.0885325	0.521465	0.307956	-0.00189991	0.309856
180	R_p24	0.913043	0.921281	-0.109201	-0.239123	0.214113	-0.0153273	-0.00259103	-0.0127363
181	L_V1	0.0218521	0.0527971	2.29293	0.037755	0.476787	0.256753	-0.00482381	0.261576
182	L_MST	0.115669	0.160157	1.57321	-0.0447434	0.40155	0.179165	-0.00238366	0.181549
183	L_V6	3.10251e-05	0.000786309	4.16581	0.239979	0.651175	0.449203	-0.00220885	0.451411
184	L_V2	0.00863047	0.0272541	2.62636	0.0752023	0.509286	0.29894	0.00201052	0.296929
185	L_V3	0.00372515	0.0157771	2.90054	0.105732	0.536378	0.325248	-0.000821431	0.326069
186	L_V4	0.0107674	0.0310101	2.55016	0.0668126	0.502674	0.284394	-0.00500037	0.289394
187	L_V8	0.0183737	0.0460947	2.358	0.0450538	0.48264	0.269772	0.00157503	0.268197
188	L_4	0.00210121	0.0122006	3.07554	0.124894	0.552864	0.344502	0.000453555	0.344049
189	L_3b	0.000127172	0.00228909	3.83187	0.205935	0.622847	0.415862	-0.0042809	0.420142
190	L_FEF	0.0588097	0.0993967	1.88961	-0.00830209	0.434952	0.214956	-0.00204739	0.217003
191	L_PEF	0.0592386	0.0996537	1.88642	-0.00866118	0.434281	0.218329	0.00186446	0.216465
192	L_55b	0.372642	0.417916	0.891536	-0.123679	0.327173	0.105503	0.00190603	0.103597
193	L_V3A	0.0253976	0.057868	2.2353	0.031193	0.470713	0.252293	-0.00287036	0.255164
194	L_RSC	0.0763816	0.120076	1.77208	-0.0217857	0.422179	0.207141	0.00348249	0.203658
195	L_POS2	0.0510701	0.0898451	1.95089	-0.00127239	0.440838	0.227034	0.00350398	0.22353
196	L_V7	0.124613	0.169285	1.5357	-0.0490311	0.39719	0.180121	0.00297984	0.177141
197	L_IPS1	0.00528023	0.0199661	2.78942	0.0934052	0.525487	0.314499	0.000166241	0.314333
198	L_FFC	0.7242	0.73856	0.352852	-0.186067	0.266844	0.0415007	0.00036707	0.0411336
199	L_V3B	0.442276	0.479577	0.768355	-0.138047	0.313672	0.0844779	-0.00494296	0.0894209
200	L_LO1	0.109269	0.152468	1.60149	-0.0414549	0.404358	0.185302	0.000666817	0.184636
201	L_LO2	0.496752	0.525973	0.679608	-0.148322	0.30373	0.0749824	-0.00414774	0.0791301
202	L_PIT	0.370044	0.416299	0.896391	-0.123158	0.327818	0.102754	-0.00143885	0.104193
203	L_MT	0.419414	0.459084	0.807438	-0.133473	0.317933	0.0926948	-0.00121977	0.0939146
204	L_A1	0.504753	0.532878	0.667029	-0.14976	0.302283	0.0753258	-0.00233516	0.0776609
205	L_PSL	0.141107	0.187011	1.47168	-0.0564818	0.390686	0.167506	-0.00256072	0.170067
206	L_SFL	0.000906499	0.00725199	3.31804	0.151297	0.575887	0.367544	-0.00144421	0.368988
207	L_PCV	0.0341988	0.0680197	2.11772	0.0178092	0.458798	0.238231	-0.0041177	0.242349
208	L_STV	0.399863	0.441566	0.841867	-0.129467	0.32173	0.0977273	-0.000157126	0.0978844
209	L_7Pm	0.00306095	0.0146659	2.96155	0.112477	0.542331	0.331037	-0.00144992	0.332487
210	L_7m	0.0023175	0.0124523	3.0462	0.121804	0.55054	0.339066	-0.00227919	0.341346
211	L_POS1	0.0836286	0.124406	1.73001	-0.0266621	0.41829	0.195707	-0.00352753	0.199235
212	L_23d	0.486221	0.518242	0.696332	-0.146342	0.305517	0.0807893	-0.000256047	0.0810453
213	L_v23ab	0.390865	0.436006	0.85805	-0.127584	0.323513	0.100047	0.000297863	0.0997492
214	L_d23ab	0.340713	0.394372	0.952757	-0.116657	0.334158	0.106179	-0.00455145	0.11073
215	L_31pv	0.0258649	0.0584809	2.22823	0.03037	0.46972	0.253912	-0.000316211	0.254228
216	L_5m	0.0468371	0.0855906	1.98777	0.00295058	0.445238	0.225176	-0.00275638	0.227932
217	L_5mv	1.96221e-05	0.000706394	4.26915	0.249905	0.658861	0.461797	0.00162954	0.460168
218	L_23c	0.0053243	0.0199661	2.78673	0.0931061	0.525224	0.314229	0.00018059	0.314049
219	L_5L	0.0272075	0.0590042	2.20853	0.0281252	0.467628	0.252493	0.00046601	0.252027
220	L_24dd	0.0250743	0.0574952	2.24026	0.0317487	0.471119	0.2537	-0.00194586	0.255645
221	L_24dv	0.0202486	0.0499282	2.32171	0.0409835	0.479331	0.263017	-0.00146223	0.26448
222	L_7AL	0.0130857	0.0367819	2.48143	0.0590958	0.495949	0.275987	-0.0061066	0.282094
223	L_SCEF	0.00720533	0.024704	2.6872	0.0820959	0.515835	0.301641	-0.00211723	0.303759
224	L_6ma	0.0440192	0.0816852	2.01391	0.00594084	0.44784	0.229178	-0.0015852	0.230763
225	L_7Am	0.00155379	0.0101845	3.16445	0.134642	0.561461	0.352485	-0.000829919	0.353315
226	L_7PL	0.0806716	0.122024	1.7468	-0.0247103	0.419798	0.200962	-1.67416e-05	0.200978
227	L_7PC	0.156803	0.201493	1.41591	-0.0629193	0.384589	0.162776	-0.000917144	0.163694
228	L_LIPv	1.62858e-05	0.00065143	4.31054	0.254453	0.663194	0.462966	-0.00171202	0.464678
229	L_VIP	0.0271015	0.0590042	2.21005	0.0282891	0.467644	0.253866	0.00175449	0.252111
230	L_MIP	0.00226274	0.0124523	3.05339	0.122719	0.551716	0.337146	-0.00528546	0.342431
231	L_1	0.000238347	0.00312875	3.67447	0.188987	0.60762	0.405491	0.00160473	0.403886
232	L_2	5.55417e-06	0.000249938	4.54269	0.277287	0.682108	0.484369	-0.0011934	0.485562
233	L_3a	1.49337e-07	5.37613e-05	5.25337	0.344607	0.738004	0.543609	-0.00350243	0.547111
234	L_6d	0.00313751	0.0146659	2.95393	0.111614	0.541496	0.330842	-0.000780873	0.331622
235	L_6mp	0.0293985	0.060556	2.1781	0.0246691	0.464586	0.248616	-0.00012198	0.248738
236	L_6v	0.107862	0.15109	1.60788	-0.0407793	0.405601	0.17785	-0.00778474	0.185635
237	L_p24pr	0.101887	0.1456	1.63577	-0.0375327	0.408333	0.184566	-0.00409512	0.188661
238	L_33pr	0.190408	0.237462	1.30937	-0.0752241	0.37293	0.153376	0.00186809	0.151508
239	L_a24pr	0.03305	0.0660999	2.13148	0.0193747	0.460129	0.240548	-0.00326437	0.243813
240	L_p32pr	0.0313352	0.0637327	2.15279	0.0217716	0.461685	0.248649	0.00286619	0.245783
241	L_a24	0.104272	0.147207	1.62449	-0.0387927	0.406724	0.188965	0.00177987	0.187186
242	L_d32	0.00664025	0.0234362	2.71437	0.0852047	0.518921	0.301767	-0.00514788	0.306915
243	L_8BM	0.00129769	0.00907768	3.21649	0.140325	0.566451	0.357222	-0.0014814	0.358703
244	L_p32	0.0236264	0.0552306	2.26315	0.0343503	0.47347	0.256011	-0.00214463	0.258155
245	L_10r	0.175257	0.222157	1.3555	-0.0699064	0.378042	0.156436	-0.000377853	0.156814
246	L_47m	0.070249	0.114433	1.8103	-0.017412	0.426602	0.206574	-0.00156791	0.208142
247	L_8Av	0.00317762	0.0146659	2.95001	0.111158	0.541017	0.331007	-0.000137309	0.331145
248	L_8Ad	0.00162891	0.0104715	3.15068	0.133278	0.560647	0.348651	-0.00359534	0.352247
249	L_9m	0.0784891	0.121655	1.75952	-0.0232593	0.421347	0.199785	-0.00272587	0.202511
250	L_8BL	0.00342183	0.0152207	2.92706	0.108634	0.538831	0.32855	-0.000216789	0.328767
251	L_9p	0.0274089	0.059085	2.20564	0.0278436	0.468032	0.245917	-0.00620896	0.252126
252	L_10d	0.0796452	0.121655	1.75275	-0.0240335	0.420543	0.200151	-0.00155513	0.201706
253	L_8C	0.0294271	0.060556	2.17772	0.0246171	0.464405	0.249833	0.00122045	0.248612
254	L_44	0.567592	0.587165	0.571601	-0.160778	0.291519	0.0672637	0.00069259	0.0665712
255	L_45	0.0368411	0.0717246	2.08752	0.0143555	0.455522	0.236526	-0.00240212	0.238928
256	L_47l	0.341789	0.394372	0.950637	-0.116834	0.333737	0.111438	0.00101829	0.11042
257	L_a47r	0.00450631	0.0182671	2.84036	0.0991031	0.530677	0.318329	-0.00151923	0.319848
258	L_6r	8.37467e-05	0.00166969	3.93342	0.216131	0.630947	0.428351	-0.00092823	0.429279
259	L_IFJa	0.352504	0.404145	0.929743	-0.11927	0.33146	0.108116	9.29632e-05	0.108023
260	L_IFJp	0.156604	0.201493	1.41659	-0.0628859	0.384919	0.158399	-0.00548982	0.163889
261	L_IFSp	0.011748	0.0335657	2.51962	0.0633308	0.499297	0.283573	-0.00233157	0.285905
262	L_IFSa	0.0119137	0.0337711	2.51469	0.0628022	0.498989	0.281697	-0.00379517	0.285492
263	L_p9_46v	0.00425335	0.0176001	2.85873	0.101142	0.532478	0.320114	-0.00167549	0.321789
264	L_46	0.0294369	0.060556	2.17758	0.0246392	0.465023	0.244089	-0.00488084	0.24897
265	L_a9_46v	0.0887991	0.130138	1.70177	-0.029903	0.415125	0.194851	-0.00112344	0.195974
266	L_9_46d	0.000630359	0.00567323	3.4182	0.162181	0.585502	0.375855	-0.00348321	0.379338
267	L_9a	0.00916406	0.0284402	2.60587	0.0729401	0.507435	0.295654	0.000795761	0.294859
268	L_10v	0.358851	0.406718	0.917557	-0.120679	0.330099	0.107096	0.000482235	0.106614
269	L_a10p	0.230107	0.281763	1.20008	-0.0879288	0.361214	0.137737	-0.00136224	0.1391
270	L_10pp	0.294836	0.35146	1.04757	-0.10552	0.344205	0.127568	0.00607559	0.121493
271	L_11l	0.0392792	0.0748175	2.06125	0.0113532	0.452747	0.234273	-0.00172278	0.235996
272	L_13l	0.0742963	0.118874	1.78478	-0.0203605	0.424177	0.200523	-0.0049044	0.205427
273	L_OFC	0.010179	0.0301433	2.56969	0.0688645	0.503703	0.292877	0.00197532	0.290901
274	L_47s	0.180454	0.227144	1.33936	-0.0717896	0.376362	0.153401	-0.00160472	0.155006
275	L_LIPd	0.00329444	0.0150127	2.93884	0.109843	0.539588	0.33185	0.00211214	0.329737
276	L_6a	0.000134567	0.00230686	3.81795	0.203999	0.6204	0.418986	0.00112772	0.417859
277	L_i6_8	0.242995	0.29468	1.16753	-0.0916939	0.357625	0.134771	-0.000587976	0.135359
278	L_s6_8	0.0209535	0.050968	2.30882	0.0395477	0.478287	0.259447	-0.00379131	0.263238
279	L_43	0.102729	0.1456	1.63177	-0.0379922	0.407875	0.184554	-0.00363931	0.188194
280	L_OP4	0.0409571	0.0767946	2.04396	0.00937593	0.450876	0.233223	-0.000817676	0.234041
281	L_OP1	0.00214761	0.012272	3.06902	0.124419	0.553149	0.339056	-0.00495225	0.344008
282	L_OP2_3	0.061239	0.10254	1.87177	-0.0103477	0.432964	0.214346	-0.000605453	0.214951
283	L_52	2.90977e-06	0.000209503	4.67709	0.290045	0.692392	0.497569	0.000523439	0.497046
284	L_RI	0.00227863	0.0124523	3.05129	0.122104	0.55003	0.344808	0.00363004	0.341178
285	L_PFcm	0.00828315	0.0266244	2.6403	0.0768526	0.511196	0.296847	-0.00191337	0.29876
286	L_PoI2	0.0693651	0.113507	1.81603	-0.0167474	0.427077	0.208712	-2.47134e-06	0.208714
287	L_TA2	0.0311097	0.0636334	2.15567	0.0221303	0.462569	0.243609	-0.00283504	0.246444
288	L_FOP4	0.000714368	0.00601077	3.384	0.158339	0.581819	0.374854	-0.000659481	0.375514
289	L_MI	0.00474097	0.0185516	2.82413	0.0973155	0.529153	0.316334	-0.00184459	0.318179
290	L_Pir	0.486572	0.518242	0.695772	-0.146429	0.305499	0.0787469	-0.00224619	0.0809931
291	L_AVI	0.000573051	0.0054289	3.44406	0.164885	0.587681	0.379278	-0.00250688	0.381785
292	L_AAIC	0.316517	0.369955	1.00164	-0.11083	0.33911	0.123569	0.0073701	0.116199
293	L_FOP1	0.448175	0.484514	0.758461	-0.139112	0.312392	0.0902646	0.00204232	0.0882223
294	L_FOP3	0.00286394	0.0145214	2.98198	0.11471	0.544231	0.33345	-0.0011195	0.33457
295	L_FOP2	0.0792693	0.121655	1.75494	-0.0237623	0.420476	0.204054	0.00225889	0.201795
296	L_PFt	0.0231729	0.0552306	2.27057	0.0351794	0.474065	0.258169	-0.000699597	0.258868
297	L_AIP	0.0100121	0.0300363	2.57541	0.0696315	0.505072	0.287894	-0.00413365	0.292028
298	L_EC	0.111413	0.15486	1.59187	-0.0426001	0.403641	0.179807	-0.003896	0.183703
299	L_PreS	0.0177029	0.0448805	2.37178	0.0466913	0.484775	0.265301	-0.00484675	0.270148
300	L_H	0.392583	0.436203	0.854943	-0.127961	0.323207	0.0983874	-0.00101585	0.0994032
301	L_ProS	0.00739812	0.0248909	2.67837	0.0810732	0.514763	0.302052	-0.000635524	0.302687
302	L_PeEc	0.120751	0.165287	1.55163	-0.0472084	0.399021	0.180031	0.00102941	0.179002
303	L_STGa	0.244299	0.295044	1.16431	-0.0920517	0.357213	0.135708	0.000742775	0.134965
304	L_PBelt	0.0291933	0.060556	2.18087	0.0249945	0.465048	0.247302	-0.00184419	0.249146
305	L_A5	0.0528508	0.0909756	1.93614	-0.00296129	0.439318	0.225291	0.00338773	0.221904
306	L_PHA1	0.00019812	0.00285293	3.7214	0.194194	0.612551	0.407151	-0.00188224	0.409033
307	L_PHA3	0.0106201	0.0308326	2.55496	0.0673391	0.503069	0.285502	-0.0043543	0.289856
308	L_STSda	0.0511684	0.0898451	1.95007	-0.00136813	0.441081	0.223533	-8.86882e-05	0.223621
309	L_STSdp	0.0292032	0.060556	2.18073	0.0249554	0.464636	0.250843	0.00194663	0.248897
310	L_STSvp	0.010299	0.0301433	2.56563	0.0685442	0.504173	0.286335	-0.00469177	0.291026
311	L_TGd	0.00312289	0.0146659	2.95537	0.111806	0.541777	0.33019	-0.00168084	0.33187
312	L_TE1a	0.0887716	0.130138	1.70191	-0.0298715	0.414957	0.197229	0.00133245	0.195896
313	L_TE1p	0.0648576	0.107688	1.84624	-0.0132804	0.430335	0.211021	-0.00111025	0.212131
314	L_TE2a	0.177675	0.224431	1.34795	-0.0707974	0.377305	0.154135	-0.00185472	0.15599
315	L_TF	0.000806665	0.00659999	3.3505	0.154907	0.579256	0.369109	-0.00341915	0.372528
316	L_TE2p	0.0585146	0.0993645	1.89182	-0.00805157	0.435329	0.213541	-0.00378809	0.217329
317	L_PHT	0.0753353	0.120003	1.77842	-0.0210541	0.422795	0.208427	0.0040875	0.20434
318	L_PH	0.157276	0.201493	1.41429	-0.0631032	0.384399	0.162875	-0.000627539	0.163503
319	L_TPOJ1	0.0525429	0.0909396	1.93866	-0.0026775	0.440248	0.218439	-0.00411358	0.222552
320	L_TPOJ2	0.0669454	0.110047	1.83204	-0.0149132	0.428886	0.20898	-0.00158878	0.210569
321	L_TPOJ3	0.0929656	0.13495	1.67996	-0.0324186	0.41284	0.192092	-0.00144602	0.193538
322	L_DVT	3.27629e-05	0.000786309	4.15336	0.238572	0.649791	0.449086	-0.000902442	0.449989
323	L_PGp	0.913604	0.921281	0.108494	-0.214195	0.239043	0.0148803	0.00222636	0.0126539
324	L_IP2	0.00377201	0.0157898	2.89662	0.105235	0.535716	0.326472	0.00100505	0.325467
325	L_IP1	0.0031024	0.0146659	2.95741	0.112135	0.54241	0.327921	-0.00446177	0.332383
326	L_IP0	0.00559124	0.020751	2.77084	0.0913293	0.523614	0.312955	0.000621386	0.312334
327	L_PFop	0.516965	0.542587	0.648031	-0.151912	0.300061	0.0774572	0.00202483	0.0754324
328	L_PF	0.000662823	0.00581991	3.40451	0.16064	0.58402	0.375487	-0.00231536	0.377802
329	L_PFm	0.000935111	0.00731826	3.30936	0.150269	0.574785	0.368043	0.000146961	0.367896
330	L_PGi	5.95801e-07	7.2283e-05	4.99257	0.32026	0.717674	0.523234	-0.00156309	0.524797
331	L_PGs	0.0244529	0.0564297	2.24994	0.0328243	0.471794	0.257408	0.00089204	0.256516
332	L_V6A	0.391194	0.436006	0.857453	-0.127655	0.323451	0.0998461	0.000164453	0.0996816
333	L_VMV1	0.00155596	0.0101845	3.16404	0.134753	0.561974	0.349662	-0.00400181	0.353664
334	L_VMV3	0.202901	0.250152	1.27333	-0.079449	0.369238	0.145128	-0.00236458	0.147492
335	L_PHA2	0.002939	0.0146659	2.97405	0.113875	0.543623	0.331798	-0.002053	0.333851
336	L_V4t	0.368277	0.41561	0.899706	-0.12282	0.328302	0.0992912	-0.00532431	0.104616
337	L_FST	0.333584	0.388642	0.966919	-0.11495	0.335548	0.112921	0.000620468	0.1123
338	L_V3CD	0.0502259	0.0898451	1.95804	-0.000455748	0.442213	0.221176	-0.00349798	0.224674
339	L_LO3	0.0380219	0.0731972	2.07462	0.0128818	0.454177	0.235252	-0.00224644	0.237498
340	L_VMV2	0.0396186	0.0750669	2.0577	0.0109427	0.452181	0.235846	0.000355026	0.235491
341	L_31pd	0.000717953	0.00601077	3.38263	0.158072	0.581321	0.376367	0.0012626	0.375105
342	L_31a	0.0238477	0.0553882	2.25957	0.033953	0.473215	0.254679	-0.00315165	0.257831
343	L_VVC	0.00177754	0.010846	3.12508	0.130435	0.558041	0.347014	-0.00247211	0.349486
344	L_25	0.808756	0.822464	0.242031	-0.198844	0.254267	0.028381	0.000157569	0.0282234
345	L_s32	0.118999	0.163509	1.55899	-0.0463676	0.399881	0.179771	-9.78373e-05	0.179869
346	L_pOFC	0.139377	0.185836	1.47811	-0.0557154	0.391234	0.170533	-0.00019559	0.170728
347	L_PoI1	0.00271646	0.0141728	2.99813	0.116521	0.545921	0.334309	-0.00203705	0.336346
348	L_Ig	0.131078	0.176734	1.50987	-0.0521234	0.395186	0.165252	-0.00933214	0.174585
349	L_FOP5	0.000318105	0.00347024	3.60009	0.181705	0.602476	0.392132	-0.00560567	0.397738
350	L_p10p	0.0649122	0.107688	1.84586	-0.0133256	0.430351	0.210336	-0.00178264	0.212119
351	L_p47r	0.474554	0.509968	0.71509	-0.144117	0.307508	0.0871029	0.00391442	0.0831885
352	L_TGv	0.35442	0.405051	0.926051	-0.119768	0.331235	0.101966	-0.00569501	0.107661
353	L_MBelt	0.000157228	0.00246096	3.77937	0.199987	0.617005	0.415287	0.00114921	0.414138
354	L_LBelt	0.316015	0.369955	1.00268	-0.110826	0.339563	0.115106	-0.00133634	0.116442
355	L_A4	0.0811469	0.12223	1.74407	-0.0250114	0.419306	0.203149	0.00258231	0.200567
356	L_STSva	0.0797517	0.121655	1.75213	-0.0240981	0.420373	0.201391	-0.000190748	0.201582
357	L_TE1m	0.970373	0.970373	0.0371405	-0.222379	0.230886	0.00913237	0.00480044	0.00433194
358	L_PI	7.65872e-05	0.00166969	3.95484	0.218387	0.632927	0.429961	-0.00145209	0.431413
359	L_a32pr	0.000316769	0.00347024	3.60119	0.181457	0.601568	0.396348	-0.000742532	0.39709
360	L_p24	0.913486	0.921281	0.108643	-0.214177	0.23906	0.0151112	0.00244	0.0126712
