# Supplementary material for: Parent–offspring brain similarity: Specificities and commonalities among sex combinations–the TRIO study
Source: iScience. 2025 Jun 19;28(7):112936. doi: 10.1016/j.isci.2025.112936 (PMC12270804; doi:10.1016/j.isci.2025.112936)
Supplement: Table S6. Results of the comparison of the correlation coefficients of surface area in each region between mother–offspring dyads and unrelated pairs, related to Figure 2 [file mmc7.xlsx]

## Sheet: 6_Mother-Offspring_SA
Supplementary Table 6. Results of the test comparing the differences in correlation coefficients of surface area in each region between mother-offspring dyads and unrelated pairs.
Number	Region	Raw_p_value	q_value	z_value	Lower bound of the CI	Upper bound of the CI	r_real-dyads	r_unrelated-pairs	r_diff		Abbreviations
1	R_V1	0.000622684	0.00700519	3.42154	0.162642	0.586122	0.374782	-0.0051214	0.379903		Number: The region number as defined in the original HCP-MMP1 atlas.
2	R_MST	0.575433	0.622089	0.560069	-0.162134	0.290259	0.0639001	-0.00134049	0.0652405		Region: The region names as defined in the original aseg atlas.
3	R_V6	0.104595	0.152446	1.62298	-0.0389779	0.406664	0.187424	0.000358733	0.187066		Raw_p_value: The uncorrected p-value from the test of differences in correlation coefficients.
4	R_V2	0.00119588	0.0102504	3.23986	0.142853	0.568618	0.359666	-0.00140245	0.361069		q_value: The FDR-corrected p-value from the test of differences in correlation coefficients.
5	R_V3	0.00455723	0.0210333	2.83677	0.0986803	0.53021	0.318668	-0.000723391	0.319392		z_value: The z-value from the test of differences in correlation coefficients.
6	R_V4	0.00298636	0.0162892	2.96914	0.113252	0.542809	0.333201	9.71154e-05	0.333104		Lower bound of the CI: The lower bound of the 95% confidence interval
7	R_V8	0.18731	0.235092	1.31858	-0.0741641	0.373957	0.153883	0.00131282	0.15257		Upper bound of the CI: The upper bound of the 95% confidence interval
8	R_4	0.00576662	0.0241499	2.76076	0.0902668	0.522916	0.310148	-0.00131341	0.311461		r_real-dyads: The correlation coefficients in real parent-offspring dyads.
9	R_3b	0.0529611	0.0965091	1.93524	-0.00306814	0.439683	0.220342	-0.0017155	0.222057		r_unrelated-pairs: The Z-transformed, averaged, and backtransformed correlation coefficients of unrelated pairs, which were randomly generated through 1,000 permutations.
10	R_FEF	0.0879213	0.134859	1.70647	-0.0293512	0.41549	0.197078	0.000644121	0.196434		r_diff: difference in correlation coefficient between real parent-offspring dyads and unrelated pairs
11	R_PEF	0.210362	0.260242	1.25257	-0.0818406	0.366918	0.144012	-0.00108272	0.145095
12	R_55b	0.686119	0.71595	-0.404128	-0.27273	0.180203	-0.0394696	0.00764814	-0.0471177
13	R_V3A	0.0215975	0.049523	2.29737	0.0382548	0.477187	0.257677	-0.00435254	0.262029
14	R_RSC	0.00155685	0.0119819	3.16387	0.134613	0.561526	0.351833	-0.00150767	0.35334
15	R_POS2	0.600755	0.639857	0.523315	-0.16637	0.286095	0.0612818	0.000317988	0.0609639
16	R_V7	0.583932	0.628253	0.547651	-0.163543	0.288815	0.0651375	0.00135059	0.0637869
17	R_IPS1	0.762967	0.787015	0.301587	-0.191993	0.261048	0.0334588	-0.00170644	0.0351653
18	R_FFC	0.181059	0.231139	1.3375	-0.0719847	0.376063	0.154963	0.000211585	0.154751
19	R_V3B	0.654503	0.685942	0.447515	-0.175149	0.277572	0.0508073	-0.00134806	0.0521554
20	R_LO1	0.163824	0.216826	1.39233	-0.0656817	0.382225	0.156966	-0.00412951	0.161096
21	R_LO2	0.182984	0.231951	1.33162	-0.0727191	0.375684	0.149485	-0.00470976	0.154195
22	R_PIT	0.0401188	0.0789222	2.05252	0.0103516	0.451665	0.235096	0.000165504	0.23493
23	R_MT	0.3449	0.392925	0.944527	-0.117607	0.333233	0.105672	-0.00410429	0.109776
24	R_A1	0.00363663	0.0181832	2.90807	0.10659	0.537222	0.325342	-0.00159415	0.326937
25	R_PSL	0.160617	0.214156	1.403	-0.0644567	0.383438	0.157101	-0.00523579	0.162337
26	R_SFL	0.0167093	0.0422301	2.39304	0.0490613	0.486604	0.270123	-0.00213344	0.272257
27	R_PCV	0.0041421	0.0196205	2.86713	0.102184	0.533801	0.317941	-0.00507439	0.323015
28	R_STV	0.490517	0.538372	0.689487	-0.147168	0.304818	0.0770021	-0.00326854	0.0802706
29	R_7Pm	0.355459	0.403675	0.924053	-0.119965	0.330922	0.104691	-0.00270802	0.107399
30	R_7m	0.0585587	0.103848	1.89149	-0.00809486	0.435548	0.210567	-0.00686306	0.21743
31	R_POS1	0.00056906	0.00700519	3.44595	0.165125	0.587967	0.378971	-0.00308569	0.382057
32	R_23d	0.0203695	0.047617	2.31947	0.040748	0.479291	0.261234	-0.00311665	0.26435
33	R_v23ab	0.0118617	0.0347171	2.51623	0.0629317	0.498836	0.284106	-0.00135644	0.285462
34	R_d23ab	0.0766571	0.12252	1.77042	-0.02199	0.422243	0.204112	0.000513299	0.203598
35	R_31pv	0.168547	0.220643	1.37689	-0.0674403	0.380404	0.157951	-0.00131844	0.15927
36	R_5m	0.0546024	0.0982844	1.92203	-0.0045881	0.438734	0.214077	-0.00674914	0.220826
37	R_5mv	0.000300693	0.00541247	3.6147	0.182785	0.602507	0.398769	0.000556673	0.398212
38	R_23c	0.178298	0.22924	1.34601	-0.0710236	0.377105	0.15373	-0.00204346	0.155774
39	R_5L	0.000299591	0.00541247	3.61565	0.183212	0.603492	0.39525	-0.00373159	0.398981
40	R_24dd	0.0323918	0.0666346	2.13954	0.0203142	0.461362	0.23755	-0.0073849	0.244935
41	R_24dv	0.0841392	0.132271	1.72716	-0.0269869	0.417937	0.196064	-0.00282447	0.198888
42	R_7AL	0.0436109	0.0830683	2.01781	0.00638501	0.448087	0.231199	9.34022e-05	0.231106
43	R_SCEF	0.00176768	0.012639	3.12672	0.130505	0.557801	0.349197	-0.000178582	0.349376
44	R_6ma	0.00703924	0.026683	2.69498	0.0830586	0.517114	0.299063	-0.00585891	0.304922
45	R_7Am	0.0769155	0.12252	1.76887	-0.0221892	0.422439	0.1995	-0.00411299	0.203613
46	R_7PL	0.999422	0.999422	0.000724531	-0.22656	0.226726	0.00197437	0.00188986	8.45107e-05
47	R_7PC	0.357749	0.404999	0.919662	-0.120448	0.330367	0.106307	-0.000561588	0.106868
48	R_LIPv	0.362066	0.408601	0.911436	-0.121435	0.329539	0.102759	-0.00318908	0.105948
49	R_VIP	0.0202341	0.047617	2.32198	0.0410455	0.479684	0.260342	-0.00436614	0.264708
50	R_MIP	0.639828	0.675676	0.46794	-0.172777	0.279861	0.0544422	-8.54984e-05	0.0545277
51	R_1	0.171954	0.223478	1.36595	-0.068697	0.379173	0.157579	-0.000425323	0.158004
52	R_2	0.823626	0.844744	-0.222884	-0.252107	0.201064	-0.0228625	0.00313123	-0.0259937
53	R_3a	0.0160248	0.041514	2.40835	0.0507623	0.487904	0.273619	-0.000144071	0.273763
54	R_6d	1.49292e-05	0.00182684	4.32973	0.257067	0.666261	0.460345	-0.00728056	0.467626
55	R_6mp	0.00883984	0.0289304	2.61819	0.0743894	0.509081	0.294039	-0.00240952	0.296449
56	R_6v	0.0203525	0.047617	2.31979	0.0407628	0.479105	0.263067	-0.00118508	0.264252
57	R_p24pr	0.0411532	0.0800818	2.04198	0.0091557	0.450946	0.230251	-0.00372698	0.233978
58	R_33pr	0.0239383	0.0543526	2.25812	0.0338096	0.473342	0.252113	-0.00572438	0.257837
59	R_a24pr	0.000889733	0.00842905	3.32326	0.15187	0.576406	0.367897	-0.00164347	0.369541
60	R_p32pr	0.0358917	0.073	2.09815	0.0155702	0.456642	0.237456	-0.00265748	0.240113
61	R_a24	0.215652	0.265872	1.23817	-0.083422	0.364994	0.149312	0.00601362	0.143299
62	R_d32	0.715602	0.742412	-0.364342	-0.268171	0.184759	-0.0403832	0.00209254	-0.0424758
63	R_8BM	0.142947	0.197926	1.46491	-0.0572299	0.389735	0.170331	0.00113709	0.169194
64	R_p32	0.219366	0.268195	1.22821	-0.0846769	0.36432	0.140139	-0.0021941	0.142334
65	R_10r	0.0923565	0.138988	1.6831	-0.0320589	0.413197	0.192113	-0.00179003	0.193903
66	R_47m	0.00620831	0.0255866	2.73657	0.0875586	0.520465	0.308167	-0.000681878	0.308848
67	R_8Av	0.00196026	0.0126811	3.09619	0.127339	0.555529	0.342902	-0.00376948	0.346671
68	R_8Ad	0.125122	0.178039	1.53362	-0.0492722	0.396981	0.179713	0.00280077	0.176912
69	R_9m	0.0288244	0.0608022	2.18588	0.0255991	0.466118	0.242709	-0.00731515	0.250024
70	R_8BL	0.00645996	0.0258398	2.72347	0.0860513	0.518926	0.308425	0.00113133	0.307293
71	R_9p	0.724385	0.749364	0.352604	-0.186076	0.266788	0.04389	0.00278963	0.0411004
72	R_10d	0.00196929	0.0126811	3.09482	0.127126	0.555159	0.344026	-0.00233596	0.346362
73	R_8C	0.0029642	0.0162892	2.97143	0.113527	0.543125	0.332899	-0.000508947	0.333408
74	R_44	0.0532975	0.0965091	1.9325	-0.00338652	0.439929	0.214102	-0.00794507	0.222047
75	R_45	0.141622	0.197063	1.46978	-0.0567202	0.390597	0.165384	-0.00452106	0.169905
76	R_47l	0.343917	0.392925	0.946453	-0.11736	0.333384	0.107799	-0.0021766	0.109976
77	R_a47r	0.0428846	0.0821194	2.02483	0.00719489	0.449231	0.227723	-0.0043944	0.232118
78	R_6r	0.00683142	0.026683	2.70495	0.0840686	0.517538	0.303767	-0.00184746	0.305615
79	R_IFJa	0.00831514	0.0285554	2.639	0.0767898	0.511552	0.293399	-0.00553797	0.298937
80	R_IFJp	0.00704133	0.026683	2.69488	0.0829365	0.516501	0.30303	-0.0014848	0.304515
81	R_IFSp	0.150233	0.203506	1.43871	-0.0602682	0.38697	0.166581	0.000333913	0.166247
82	R_IFSa	0.584624	0.628253	0.546643	-0.163667	0.288714	0.064309	0.000636141	0.0636728
83	R_p9_46v	0.0652181	0.110228	1.84376	-0.0135668	0.430122	0.210199	-0.00168072	0.21188
84	R_46	0.00273607	0.0156347	2.99593	0.116401	0.5462	0.331372	-0.00508434	0.336456
85	R_a9_46v	0.307183	0.357883	1.02115	-0.10864	0.341469	0.120578	0.00205853	0.11852
86	R_9_46d	0.192423	0.240529	1.30344	-0.0759284	0.372369	0.151213	0.000344887	0.150868
87	R_9a	0.0519608	0.0954382	1.94346	-0.00212572	0.440514	0.221515	-0.00144085	0.222956
88	R_10v	0.00197261	0.0126811	3.09432	0.126959	0.554693	0.34615	0.000133266	0.346016
89	R_a10p	0.000132248	0.00465162	3.82224	0.204849	0.621792	0.415696	-0.00335755	0.419053
90	R_10pp	0.00359708	0.0181832	2.91149	0.106897	0.537246	0.327441	0.000355733	0.327085
91	R_11l	0.0136857	0.0375938	2.46541	0.0571456	0.49325	0.282443	0.00276408	0.279679
92	R_13l	0.00745364	0.0273461	2.67587	0.0808531	0.514847	0.299614	-0.00302389	0.302638
93	R_OFC	0.000610606	0.00700519	3.42686	0.162993	0.585949	0.378255	-0.00169582	0.37995
94	R_47s	0.00567779	0.0241499	2.76583	0.0908114	0.523317	0.311256	-0.000677427	0.311934
95	R_LIPd	0.998824	0.999422	0.00147356	-0.226475	0.226813	-5.86013e-06	-0.000177739	0.000171879
96	R_6a	0.0167747	0.0422301	2.39161	0.0488368	0.485909	0.274229	0.00246762	0.271761
97	R_i6_8	0.000175438	0.00478763	3.75199	0.197511	0.615566	0.408976	-0.00326037	0.412236
98	R_s6_8	0.080068	0.126423	1.75029	-0.0243357	0.420588	0.195977	-0.00561272	0.20159
99	R_43	0.150053	0.203506	1.43935	-0.0602103	0.387133	0.165097	-0.00126697	0.166364
100	R_OP4	0.00941215	0.0301043	2.59671	0.0720647	0.507456	0.288244	-0.00623603	0.29448
101	R_OP1	0.0728515	0.118672	1.79376	-0.0192973	0.424528	0.208707	0.00259112	0.206116
102	R_OP2_3	0.000427395	0.00697585	3.52256	0.173145	0.594517	0.388412	-0.000951209	0.389364
103	R_52	0.02851	0.0607314	2.1902	0.026051	0.465917	0.249083	-0.00103457	0.250118
104	R_RI	0.0113265	0.0347171	2.53246	0.0647444	0.500377	0.286368	-0.00078753	0.287155
105	R_PFcm	0.0137673	0.0375938	2.46328	0.0570216	0.493924	0.275618	-0.00438895	0.280007
106	R_PoI2	0.00231081	0.0139918	3.04707	0.121954	0.550832	0.33803	-0.0035516	0.341581
107	R_TA2	0.169644	0.221274	1.37335	-0.0678713	0.380133	0.155559	-0.00335886	0.158917
108	R_FOP4	0.0415735	0.0804649	2.03776	0.00867008	0.450363	0.231269	-0.00215979	0.233429
109	R_MI	0.0137844	0.0375938	2.46283	0.0569599	0.49379	0.276248	-0.003655	0.279903
110	R_Pir	0.000744495	0.00765766	3.37265	0.157163	0.580906	0.373122	-0.00134781	0.37447
111	R_AVI	0.00166632	0.0124974	3.14404	0.132406	0.559485	0.350696	-0.000490891	0.351187
112	R_AAIC	0.00576914	0.0241499	2.76062	0.0902134	0.522713	0.311309	-1.14645e-05	0.31132
113	R_FOP1	0.0855412	0.133195	1.7194	-0.0279005	0.417387	0.191596	-0.00656126	0.198158
114	R_FOP3	0.000186186	0.00478763	3.73706	0.195717	0.613639	0.409817	-0.00050835	0.410325
115	R_FOP2	0.000871373	0.00842905	3.32907	0.152721	0.577662	0.365128	-0.00552079	0.370648
116	R_PFt	0.939827	0.945078	-0.0754869	-0.235276	0.217987	-0.0104792	-0.00167464	-0.00880458
117	R_AIP	0.599534	0.639857	0.525071	-0.166179	0.286314	0.0602195	-0.000953118	0.0611726
118	R_EC	0.00182563	0.012639	3.11722	0.129605	0.557401	0.345682	-0.00306887	0.348751
119	R_PreS	0.0085045	0.0286133	2.63136	0.075907	0.510639	0.293676	-0.004343	0.298019
120	R_H	0.0108003	0.0335183	2.54909	0.0666239	0.50211	0.287565	-0.00142307	0.288988
121	R_ProS	0.0598042	0.104007	1.88223	-0.00915354	0.43437	0.211964	-0.00432121	0.216285
122	R_PeEc	0.000142133	0.00465162	3.80443	0.202404	0.618729	0.419437	0.00325093	0.416186
123	R_STGa	0.0703841	0.115736	1.80943	-0.0175132	0.426533	0.206204	-0.0018527	0.208057
124	R_PBelt	0.0201893	0.047617	2.32281	0.0411019	0.479374	0.263695	-0.000862881	0.264558
125	R_A5	0.00180436	0.012639	3.12068	0.129915	0.557481	0.347305	-0.00162715	0.348932
126	R_PHA1	0.313064	0.362389	1.00881	-0.110116	0.340243	0.115698	-0.00145167	0.11715
127	R_PHA3	0.247091	0.295524	1.15744	-0.092884	0.356595	0.131992	-0.00223999	0.134232
128	R_STSda	0.0149471	0.0395659	2.43366	0.0536461	0.49068	0.274528	-0.00211329	0.276641
129	R_STSdp	0.000282561	0.00541247	3.63078	0.184898	0.605091	0.395771	-0.0048785	0.40065
130	R_STSvp	0.00341629	0.0178241	2.92756	0.108661	0.538759	0.329277	0.000539498	0.328738
131	R_TGd	0.000208634	0.00488124	3.70833	0.192934	0.611682	0.404745	-0.00323733	0.407982
132	R_TE1a	0.0250442	0.0559995	2.24072	0.0317641	0.470672	0.257975	0.00257535	0.2554
133	R_TE1p	0.0645164	0.109997	1.84859	-0.0130131	0.430678	0.210165	-0.00228015	0.212445
134	R_TE2a	0.0998498	0.146718	1.64558	-0.0363812	0.409177	0.188444	-0.00122097	0.189665
135	R_TF	0.00107138	0.00940721	3.27108	0.146499	0.572421	0.358515	-0.00636561	0.364881
136	R_TE2p	0.156914	0.21078	1.41553	-0.0629271	0.384346	0.166085	0.00252683	0.163558
137	R_PHT	0.0147396	0.0393055	2.43872	0.0542874	0.491755	0.270661	-0.00688043	0.277541
138	R_PH	0.145012	0.200017	1.45738	-0.0581403	0.389172	0.1655	-0.00295556	0.168456
139	R_TPOJ1	0.174887	0.225661	1.35667	-0.0697986	0.378302	0.154137	-0.00286922	0.157006
140	R_TPOJ2	0.0163588	0.0420656	2.40081	0.0499376	0.487375	0.271036	-0.002055	0.273091
141	R_TPOJ3	0.937015	0.944889	-0.0790222	-0.235663	0.217565	-0.0153303	-0.00611414	-0.00921621
142	R_DVT	0.342128	0.392249	0.949969	-0.116956	0.333784	0.107862	-0.00252336	0.110385
143	R_PGp	0.0870882	0.134557	1.71096	-0.028851	0.416195	0.19462	-0.00243569	0.197056
144	R_IP2	0.879593	0.897035	0.151486	-0.209267	0.243961	0.0164674	-0.00120077	0.0176682
145	R_IP1	0.423788	0.469427	0.799867	-0.134346	0.31708	0.0921837	-0.000852187	0.0930359
146	R_IP0	0.0674051	0.112342	1.82896	-0.0152718	0.428688	0.207154	-0.00313891	0.210293
147	R_PFop	0.0365533	0.073515	2.09072	0.0147232	0.455923	0.236181	-0.00314027	0.239322
148	R_PF	0.11086	0.159639	1.59434	-0.0423181	0.403929	0.179713	-0.00428081	0.183994
149	R_PFm	0.301464	0.352361	1.0333	-0.107287	0.342975	0.117573	-0.00240732	0.11998
150	R_PGi	0.097157	0.143748	1.6588	-0.0348693	0.41071	0.188155	-0.0030616	0.191217
151	R_PGs	0.395374	0.44341	0.849913	-0.128537	0.322632	0.0983826	-0.000434007	0.0988166
152	R_V6A	0.481446	0.530032	0.703979	-0.145481	0.306422	0.0794629	-0.00248306	0.0819459
153	R_VMV1	0.0130586	0.0366088	2.48217	0.0591384	0.495723	0.278343	-0.00364072	0.281984
154	R_VMV3	0.141776	0.197063	1.46921	-0.0567344	0.390209	0.170614	0.000927527	0.169687
155	R_PHA2	0.198505	0.247273	1.28582	-0.0779649	0.370434	0.149655	0.000805845	0.148849
156	R_V4t	0.0348048	0.0711916	2.11062	0.01699	0.457845	0.23959	-0.00184889	0.241439
157	R_FST	0.0115479	0.0347171	2.52567	0.0639972	0.499811	0.284849	-0.00164835	0.286497
158	R_V3CD	0.23305	0.282485	1.19254	-0.0887843	0.360317	0.138444	0.000238303	0.138206
159	R_LO3	0.278964	0.329268	1.08265	-0.101499	0.3482	0.128122	0.00254684	0.125575
160	R_VMV2	0.309526	0.359449	1.01622	-0.109259	0.341065	0.116378	-0.00162583	0.118004
161	R_31pd	0.0963217	0.143288	1.66295	-0.0343375	0.410584	0.1961	0.00470245	0.191398
162	R_31a	0.0616767	0.106237	1.86861	-0.010718	0.432932	0.210575	-0.00418666	0.214761
163	R_VVC	0.0727922	0.118672	1.79413	-0.0192719	0.42491	0.204679	-0.0016609	0.206339
164	R_25	1.52237e-05	0.00182684	4.32543	0.254944	0.662342	0.470376	0.00602494	0.464351
165	R_s32	0.0858371	0.133195	1.71778	-0.0280587	0.416825	0.196567	-0.00120643	0.197774
166	R_pOFC	0.00017234	0.00478763	3.75645	0.198052	0.616152	0.408687	-0.00412782	0.412814
167	R_PoI1	0.0166771	0.0422301	2.39375	0.0491659	0.486892	0.26848	-0.00398746	0.272468
168	R_Ig	0.00639748	0.0258398	2.72668	0.0865807	0.520142	0.302985	-0.00524307	0.308228
169	R_FOP5	0.0597835	0.104007	1.88239	-0.00913363	0.434285	0.213141	-0.00310677	0.216248
170	R_p10p	0.249164	0.297016	1.15238	-0.0935066	0.356168	0.128425	-0.00527857	0.133704
171	R_p47r	0.13543	0.191948	1.49303	-0.0539675	0.392676	0.17463	0.00228844	0.172342
172	R_TGv	0.0410579	0.0800818	2.04294	0.00925514	0.450576	0.235026	0.00120829	0.233817
173	R_MBelt	0.00751402	0.0273461	2.67316	0.0804616	0.514082	0.302603	0.000579171	0.302024
174	R_LBelt	0.227416	0.276586	1.20704	-0.0870675	0.361761	0.142881	0.00307336	0.139808
175	R_A4	0.00782619	0.0276218	2.65948	0.0791058	0.513709	0.294653	-0.00655351	0.301207
176	R_STSva	0.0395001	0.0785637	2.05894	0.0110921	0.452616	0.232952	-0.00285122	0.235803
177	R_TE1m	0.0533481	0.0965091	1.93209	-0.00342528	0.43898	0.223993	0.00249261	0.221501
178	R_PI	0.0242915	0.054656	2.25249	0.0331393	0.472383	0.254872	-0.00211871	0.256991
179	R_a32pr	0.182137	0.231693	1.3342	-0.0723761	0.375752	0.153763	-0.000632319	0.154395
180	R_p24	0.0269303	0.0587554	2.21253	0.0286068	0.468436	0.249391	-0.0033108	0.252702
181	L_V1	0.00104838	0.00940721	3.27721	0.147019	0.572517	0.361435	-0.00372594	0.365161
182	L_MST	0.415608	0.461786	0.814065	-0.132669	0.318588	0.0963168	0.00166186	0.0946549
183	L_V6	0.20066	0.249095	1.27967	-0.0787173	0.369943	0.145536	-0.0026879	0.148223
184	L_V2	0.000530665	0.00700519	3.46478	0.167225	0.589949	0.379708	-0.00442157	0.38413
185	L_V3	0.000138595	0.00465162	3.81066	0.203835	0.621255	0.412784	-0.00552205	0.418306
186	L_V4	0.00233196	0.0139918	3.04433	0.121581	0.550289	0.339262	-0.00183966	0.341102
187	L_V8	0.030815	0.0641237	2.15945	0.0225574	0.462878	0.244754	-0.00205862	0.246813
188	L_4	0.0152751	0.040139	2.42579	0.0527642	0.489939	0.273314	-0.00250843	0.275822
189	L_3b	0.00305482	0.016414	2.96217	0.112641	0.54279	0.328853	-0.00397204	0.332825
190	L_FEF	0.219771	0.268195	1.22714	-0.0848303	0.364316	0.137576	-0.00468209	0.142258
191	L_PEF	0.917447	0.932997	0.10365	-0.214755	0.238494	0.0132192	0.00113001	0.0120892
192	L_55b	0.341186	0.392249	0.951825	-0.116729	0.333958	0.109009	-0.00157948	0.110588
193	L_V3A	0.545377	0.593159	0.604702	-0.156975	0.295288	0.0683543	-0.00207276	0.0704271
194	L_RSC	0.0169579	0.0423947	2.38762	0.0484262	0.48586	0.271089	-0.000458927	0.271548
195	L_POS2	0.398669	0.445717	0.844001	-0.129163	0.321832	0.102313	0.00422642	0.098087
196	L_V7	0.560042	0.607275	0.582779	-0.159519	0.292836	0.0652002	-0.00268389	0.0678841
197	L_IPS1	0.931549	0.942016	-0.0858964	-0.23647	0.216796	-0.00990332	0.000115512	-0.0100188
198	L_FFC	0.00792635	0.0277038	2.65519	0.0785959	0.513114	0.295372	-0.00526571	0.300638
199	L_V3B	0.640015	0.675676	0.467678	-0.172808	0.279832	0.0543677	-0.000129673	0.0544974
200	L_LO1	0.13601	0.192015	1.49081	-0.0542418	0.392561	0.172515	0.000365177	0.172149
201	L_LO2	0.0323916	0.0666346	2.13954	0.0203006	0.461077	0.240309	-0.00445935	0.244768
202	L_PIT	0.00429635	0.0200869	2.85554	0.100882	0.532595	0.317231	-0.00451154	0.321743
203	L_MT	0.652365	0.685942	-0.450478	-0.277854	0.174772	-0.0548937	-0.00240406	-0.0524896
204	L_A1	0.0302857	0.0633886	2.16633	0.0233412	0.463584	0.245495	-0.0020734	0.247568
205	L_PSL	0.187421	0.235092	1.31825	-0.0742261	0.374032	0.151803	-0.000778355	0.152581
206	L_SFL	0.00244332	0.014187	3.03027	0.120014	0.548849	0.338366	-0.00121231	0.339578
207	L_PCV	0.0734371	0.119087	1.7901	-0.0197551	0.424872	0.19942	-0.00667365	0.206093
208	L_STV	0.655456	0.685942	0.446196	-0.175284	0.277397	0.0526147	0.000618018	0.0519967
209	L_7Pm	0.808457	0.831556	0.242417	-0.19881	0.254324	0.0263933	-0.00187658	0.0282699
210	L_7m	0.0189818	0.0464861	2.34589	0.0437441	0.482001	0.263789	-0.00345377	0.267242
211	L_POS1	0.0118229	0.0347171	2.51739	0.0630922	0.499165	0.282671	-0.00305154	0.285722
212	L_23d	0.00179457	0.012639	3.12228	0.130383	0.558707	0.341851	-0.00800333	0.349854
213	L_v23ab	0.0481836	0.0903442	1.97575	0.00157332	0.443948	0.224279	-0.00229812	0.226577
214	L_d23ab	0.0200076	0.047617	2.32621	0.0414951	0.479808	0.263319	-0.00166317	0.264982
215	L_31pv	0.269895	0.319612	1.1033	-0.0991581	0.350645	0.126245	-0.00177021	0.128015
216	L_5m	0.055462	0.0993349	1.91524	-0.00535729	0.437313	0.221211	0.00153058	0.21968
217	L_5mv	0.00700868	0.026683	2.69643	0.0830493	0.516328	0.305287	0.000821571	0.304465
218	L_23c	0.00508108	0.0225826	2.80185	0.0948668	0.527096	0.31335	-0.00255868	0.315908
219	L_5L	0.140283	0.196506	1.47474	-0.0561487	0.391146	0.165692	-0.00478281	0.170475
220	L_24dd	0.000361641	0.00619956	3.5666	0.17792	0.598792	0.391554	-0.00238254	0.393937
221	L_24dv	0.0207442	0.0481801	2.31261	0.039962	0.47851	0.261202	-0.00234978	0.263552
222	L_7AL	0.455915	0.503464	0.74559	-0.140625	0.311001	0.0871064	0.00036034	0.0867461
223	L_SCEF	0.00766853	0.0275973	2.66633	0.0797469	0.513681	0.300116	-0.00135996	0.301476
224	L_6ma	0.00752018	0.0273461	2.67289	0.0805556	0.514751	0.29798	-0.00447035	0.30245
225	L_7Am	0.036539	0.073515	2.09088	0.0147324	0.455687	0.23863	-0.000564009	0.239194
226	L_7PL	0.122026	0.174323	1.54632	-0.0478671	0.398807	0.174137	-0.00443697	0.178574
227	L_7PC	0.241379	0.291599	1.17155	-0.0911895	0.357919	0.138312	0.00255266	0.13576
228	L_LIPv	0.00862814	0.0287373	2.62645	0.0752052	0.509252	0.299238	0.00232705	0.296911
229	L_VIP	0.0257948	0.0573218	2.22929	0.0305339	0.470438	0.248613	-0.00609517	0.254708
230	L_MIP	0.0704059	0.115736	1.80929	-0.0175466	0.426896	0.201558	-0.0066841	0.208242
231	L_1	0.0020975	0.0132474	3.07607	0.125229	0.553963	0.339001	-0.00583587	0.344837
232	L_2	0.0647761	0.109997	1.8468	-0.0132217	0.430562	0.209123	-0.00316088	0.212284
233	L_3a	0.00240613	0.014187	3.0349	0.120659	0.549829	0.335922	-0.00451004	0.340432
234	L_6d	0.109546	0.158379	1.60024	-0.0416067	0.404292	0.184218	-0.000309887	0.184528
235	L_6mp	0.00925104	0.0300034	2.60263	0.0727069	0.507906	0.289857	-0.00516738	0.295024
236	L_6v	0.0880716	0.134859	1.70566	-0.0294502	0.415482	0.195996	-0.000386735	0.196383
237	L_p24pr	6.91678e-05	0.00465162	3.97913	0.221142	0.635639	0.430175	-0.0040233	0.434199
238	L_33pr	0.00140255	0.0115249	3.19413	0.138003	0.564721	0.353144	-0.00353952	0.356683
239	L_a24pr	0.000110757	0.00465162	3.86573	0.209316	0.625484	0.420339	-0.00280487	0.423143
240	L_p32pr	0.069175	0.11476	1.81727	-0.0165897	0.426859	0.212843	0.00417588	0.208667
241	L_a24	0.0907036	0.137199	1.6917	-0.0310654	0.414085	0.193389	-0.00146868	0.194857
242	L_d32	0.253987	0.301767	1.14072	-0.0947996	0.354679	0.132035	-0.0002463	0.132281
243	L_8BM	0.00692664	0.026683	2.70035	0.0836561	0.517629	0.299715	-0.00576922	0.305484
244	L_p32	0.00979705	0.0309381	2.58291	0.0704471	0.505653	0.289849	-0.00287599	0.292725
245	L_10r	0.51081	0.557247	0.657577	-0.150853	0.301221	0.0743739	-0.0021899	0.0765638
246	L_47m	0.00832866	0.0285554	2.63845	0.0765812	0.510641	0.299133	0.000812742	0.298321
247	L_8Av	9.94788e-05	0.00465162	3.89186	0.211957	0.627609	0.423412	-0.00211343	0.425526
248	L_8Ad	0.0240057	0.0543526	2.25704	0.0336777	0.473117	0.253005	-0.00464594	0.25765
249	L_9m	0.0270928	0.0587554	2.21018	0.028328	0.468024	0.250676	-0.00166608	0.252342
250	L_8BL	0.0130055	0.0366088	2.48362	0.0592806	0.495711	0.279671	-0.00236948	0.282041
251	L_9p	0.016029	0.041514	2.40825	0.050743	0.487824	0.274153	0.000444764	0.273709
252	L_10d	0.00500772	0.0225347	2.80654	0.0953718	0.527478	0.314293	-0.00205884	0.316352
253	L_8C	0.0103518	0.0324056	2.56385	0.068355	0.504062	0.285671	-0.00520778	0.290878
254	L_44	0.297972	0.350004	1.04079	-0.106416	0.343793	0.118624	-0.00221573	0.120839
255	L_45	0.0742274	0.119829	1.78521	-0.0202874	0.423767	0.206145	0.000911334	0.205234
256	L_47l	0.0589754	0.104007	1.88838	-0.00843511	0.434419	0.219264	0.0026177	0.216646
257	L_a47r	0.0583219	0.103848	1.89327	-0.00788849	0.435634	0.211941	-0.00563314	0.217574
258	L_6r	0.0758972	0.121978	1.775	-0.0214852	0.423125	0.199696	-0.00462484	0.204321
259	L_IFJa	0.847374	0.866632	0.19247	-0.204525	0.248598	0.0271294	0.00468586	0.0224436
260	L_IFJp	0.0273683	0.0589976	2.20622	0.0278968	0.467898	0.247753	-0.00432189	0.252075
261	L_IFSp	0.0127699	0.0364853	2.49012	0.059993	0.496216	0.281441	-0.00120755	0.282649
262	L_IFSa	0.0015643	0.0119819	3.16248	0.134426	0.561268	0.35233	-0.000777755	0.353108
263	L_p9_46v	0.001485	0.01188	3.1776	0.136217	0.563208	0.351262	-0.00376049	0.355022
264	L_46	0.00061607	0.00700519	3.42444	0.16298	0.58647	0.374709	-0.00554405	0.380253
265	L_a9_46v	0.138836	0.195238	1.48014	-0.0554782	0.391432	0.171059	0.000110732	0.170949
266	L_9_46d	0.039943	0.0789222	2.05434	0.010555	0.451701	0.236755	0.00171087	0.235044
267	L_9a	0.0929105	0.138988	1.68024	-0.0324154	0.413212	0.187446	-0.00629815	0.193744
268	L_10v	0.000719543	0.0076187	3.38202	0.15837	0.582393	0.371236	-0.00463079	0.375867
269	L_a10p	0.102844	0.150503	1.63122	-0.0380348	0.407621	0.187246	-0.000788051	0.188034
270	L_10pp	0.00347727	0.0178831	2.92206	0.10826	0.539113	0.323645	-0.00512249	0.328767
271	L_11l	0.00720772	0.0270289	2.68709	0.0821246	0.51605	0.300145	-0.00374947	0.303895
272	L_13l	0.000463616	0.00697585	3.50094	0.170682	0.592078	0.388277	0.00141135	0.386866
273	L_OFC	8.49036e-05	0.00465162	3.93012	0.216082	0.63136	0.425594	-0.00391488	0.429509
274	L_47s	6.1203e-05	0.00465162	4.00812	0.223948	0.637745	0.434283	-0.00235344	0.436637
275	L_LIPd	0.158785	0.2125	1.40917	-0.063655	0.38362	0.166056	0.00323881	0.162817
276	L_6a	0.218789	0.268195	1.22975	-0.0844322	0.36422	0.145694	0.0032969	0.142397
277	L_i6_8	0.0646312	0.109997	1.8478	-0.0131019	0.430524	0.210896	-0.00142338	0.212319
278	L_s6_8	0.0202094	0.047617	2.32244	0.0410634	0.479378	0.263316	-0.0012259	0.264542
279	L_43	0.120975	0.17351	1.5507	-0.0473344	0.399063	0.177847	-0.00111873	0.178965
280	L_OP4	0.00944941	0.0301043	2.59535	0.0718609	0.507003	0.290352	-0.00377717	0.294129
281	L_OP1	0.0470739	0.0887256	1.98563	0.00270526	0.44489	0.22626	-0.00136469	0.227625
282	L_OP2_3	0.000551084	0.00700519	3.45461	0.166006	0.588625	0.38042	-0.00240326	0.382824
283	L_52	0.0140106	0.0376403	2.45699	0.0562429	0.492752	0.279029	3.96741e-05	0.27899
284	L_RI	0.00105732	0.00940721	3.27481	0.146948	0.572916	0.358177	-0.00718915	0.365366
285	L_PFcm	0.0195839	0.047617	2.33423	0.042419	0.480778	0.262889	-0.00306068	0.265949
286	L_PoI2	0.0118266	0.0347171	2.51728	0.0630629	0.499036	0.283517	-0.00211928	0.285636
287	L_TA2	0.00391754	0.0188042	2.88473	0.103976	0.534809	0.323863	-0.000524851	0.324388
288	L_FOP4	0.242239	0.29166	1.16941	-0.0914427	0.357705	0.137657	0.00213441	0.135523
289	L_MI	0.000700176	0.0076187	3.38951	0.159281	0.583411	0.370486	-0.0063747	0.37686
290	L_Pir	1.46482e-05	0.00182684	4.33391	0.256239	0.663996	0.468418	0.00252367	0.465894
291	L_AVI	0.00565886	0.0241499	2.76692	0.0909491	0.523507	0.310852	-0.0012523	0.312104
292	L_AAIC	0.0022106	0.013721	3.06037	0.123366	0.551923	0.340327	-0.00250711	0.342834
293	L_FOP1	0.244155	0.292986	1.16467	-0.0920629	0.357444	0.131468	-0.00361605	0.135084
294	L_FOP3	0.0062545	0.0255866	2.73413	0.0873013	0.520301	0.307443	-0.00119665	0.30864
295	L_FOP2	0.00388535	0.0188042	2.88732	0.104332	0.535367	0.322345	-0.00252258	0.324867
296	L_PFt	0.0491027	0.0912748	1.9677	0.000651753	0.443258	0.221825	-0.00394272	0.225767
297	L_AIP	0.149509	0.203506	1.44127	-0.0599811	0.387299	0.165988	-0.000574694	0.166563
298	L_EC	0.000273792	0.00541247	3.63891	0.185329	0.604658	0.401207	0.000635559	0.400572
299	L_PreS	0.00337144	0.0178241	2.93167	0.109118	0.53917	0.329607	0.000430164	0.329177
300	L_H	0.0121387	0.0352414	2.50809	0.0619928	0.497861	0.284417	-6.8061e-05	0.284485
301	L_ProS	0.150368	0.203506	1.43823	-0.0603529	0.387095	0.163606	-0.00266885	0.166275
302	L_PeEc	0.0131181	0.0366088	2.48055	0.0588416	0.494715	0.284378	0.00310264	0.281276
303	L_STGa	0.008701	0.0287373	2.62358	0.0749765	0.509512	0.295302	-0.00165616	0.296958
304	L_PBelt	0.00188212	0.0126811	3.10823	0.128665	0.556705	0.343949	-0.00398621	0.347936
305	L_A5	0.000484434	0.00697585	3.48922	0.16948	0.591142	0.386579	0.000781115	0.385798
306	L_PHA1	0.000473131	0.00697585	3.49552	0.170561	0.592911	0.3821	-0.00521029	0.38731
307	L_PHA3	0.00841005	0.0285624	2.63515	0.076213	0.510318	0.298768	0.000795979	0.297972
308	L_STSda	0.298476	0.350004	1.03971	-0.1065	0.343546	0.121774	0.00110701	0.120667
309	L_STSdp	0.0263588	0.0578608	2.22088	0.0295167	0.468711	0.255348	0.0020766	0.253272
310	L_STSvp	0.00774257	0.0275973	2.66309	0.0794121	0.513511	0.298793	-0.00243607	0.301229
311	L_TGd	0.000876038	0.00842905	3.32758	0.152579	0.577583	0.364699	-0.00584118	0.370541
312	L_TE1a	0.0373213	0.0746426	2.08223	0.0137413	0.454664	0.23895	0.000783754	0.238166
313	L_TE1p	0.147575	0.202774	1.44815	-0.0591868	0.388053	0.166553	-0.000796307	0.16735
314	L_TE2a	0.185751	0.234632	1.32325	-0.0736399	0.374545	0.152915	-0.000223222	0.153139
315	L_TF	0.161228	0.214177	1.40095	-0.0645801	0.382595	0.167395	0.00557424	0.16182
316	L_TE2p	0.505871	0.553536	0.665281	-0.149967	0.302097	0.0746633	-0.00279748	0.0774608
317	L_PHT	0.0173702	0.0431261	2.37878	0.0474585	0.485255	0.26788	-0.00288699	0.270767
318	L_PH	0.0794449	0.125992	1.75392	-0.0239018	0.420711	0.199724	-0.00213547	0.20186
319	L_TPOJ1	0.622415	0.660972	0.49243	-0.169948	0.282626	0.0570648	-0.000311384	0.0573762
320	L_TPOJ2	0.0288811	0.0608022	2.18511	0.0254552	0.465123	0.250959	0.00156005	0.249399
321	L_TPOJ3	0.92624	0.939285	0.0925767	-0.215998	0.237199	0.0187565	0.00796012	0.0107963
322	L_DVT	0.0595481	0.104007	1.88412	-0.00892903	0.434248	0.215804	-0.000518249	0.216322
323	L_PGp	0.179571	0.230056	1.34208	-0.0714695	0.376629	0.154199	-0.00110451	0.155303
324	L_IP2	0.166296	0.218491	1.38421	-0.0666001	0.381231	0.158124	-0.00199448	0.160119
325	L_IP1	0.409042	0.455898	0.82558	-0.131367	0.319946	0.0949561	-0.00105459	0.0960107
326	L_IP0	0.0930447	0.138988	1.67955	-0.0324429	0.412536	0.195451	0.00209186	0.193359
327	L_PFop	0.173433	0.224589	1.36126	-0.0692471	0.378697	0.156486	-0.00099779	0.157484
328	L_PF	0.0496834	0.0917232	1.96268	7.67168e-05	0.442236	0.226542	0.00160934	0.224932
329	L_PFm	0.598526	0.639857	0.526522	-0.165963	0.286396	0.0650543	0.00373157	0.0613227
330	L_PGi	0.0261885	0.0578396	2.22341	0.0298076	0.469032	0.255072	0.00148658	0.253585
331	L_PGs	0.0468504	0.0887256	1.98765	0.00293502	0.444968	0.227828	5.27535e-05	0.227775
332	L_V6A	0.0884077	0.134859	1.70386	-0.0296442	0.41512	0.197985	0.00189223	0.196093
333	L_VMV1	0.327745	0.378167	0.978666	-0.113602	0.336886	0.113118	-0.000549545	0.113668
334	L_VMV3	0.367847	0.413828	0.900514	-0.122637	0.328164	0.106612	0.00198035	0.104631
335	L_PHA2	0.0127698	0.0364853	2.49013	0.0599262	0.495727	0.284979	0.00263907	0.28234
336	L_V4t	0.0897541	0.136335	1.6967	-0.0304802	0.414502	0.195408	4.66612e-05	0.195361
337	L_FST	0.0849523	0.132969	1.72265	-0.0275095	0.4175	0.195035	-0.003368	0.198403
338	L_V3CD	0.694037	0.722119	0.393382	-0.181413	0.271468	0.0429486	-0.00290996	0.0458586
339	L_LO3	0.108195	0.157057	1.60636	-0.0409097	0.405032	0.183671	-0.00159071	0.185262
340	L_VMV2	0.097429	0.143748	1.65745	-0.0350193	0.410508	0.188806	-0.00223005	0.191036
341	L_31pd	0.164896	0.217445	1.38879	-0.0660619	0.381689	0.159299	-0.00132523	0.160624
342	L_31a	0.00531406	0.02333	2.78735	0.0933009	0.525899	0.310498	-0.00402673	0.314525
343	L_VVC	0.00286382	0.016109	2.98199	0.11484	0.544757	0.330533	-0.00439973	0.334933
344	L_25	0.0014086	0.0115249	3.19288	0.137809	0.564398	0.354044	-0.00236587	0.35641
345	L_s32	0.0602893	0.104347	1.87867	-0.00955691	0.433763	0.214241	-0.00152017	0.215762
346	L_pOFC	0.0140063	0.0376403	2.4571	0.0562851	0.492995	0.27731	-0.00183625	0.279147
347	L_PoI1	0.000603884	0.00700519	3.42986	0.163424	0.586555	0.377096	-0.00339739	0.380494
348	L_Ig	0.152623	0.205784	1.43033	-0.0612211	0.385972	0.167198	0.00194543	0.165252
349	L_FOP5	0.0179158	0.0441759	2.36735	0.0461451	0.483901	0.268261	-0.0011443	0.269406
350	L_p10p	0.0422876	0.0814093	2.03068	0.00785473	0.449358	0.233201	0.00070869	0.232492
351	L_p47r	0.0283238	0.0606939	2.19277	0.0263446	0.466191	0.249267	-0.00113867	0.250406
352	L_TGv	0.0116661	0.0347171	2.52209	0.0635817	0.499363	0.28513	-0.00092525	0.286055
353	L_MBelt	0.00463025	0.0210999	2.83169	0.0980791	0.529537	0.319215	0.000477514	0.318737
354	L_LBelt	0.0116314	0.0347171	2.52313	0.0637087	0.499533	0.28477	-0.0014389	0.286209
355	L_A4	0.00387499	0.0188042	2.88816	0.104438	0.535506	0.32209	-0.00290472	0.324995
356	L_STSva	0.0670209	0.112221	1.83153	-0.0149696	0.428787	0.20946	-0.00102777	0.210488
357	L_TE1m	0.049187	0.0912748	1.96697	0.000567226	0.442407	0.229788	0.00453421	0.225254
358	L_PI	0.000216944	0.00488124	3.69842	0.19187	0.610734	0.404033	-0.00293292	0.406966
359	L_a32pr	0.06638	0.111667	1.83585	-0.0144602	0.42888	0.214037	0.00326106	0.210776
360	L_p24	0.0215668	0.049523	2.29791	0.0382455	0.47646	0.264221	0.00260684	0.261614
