# Supplementary material for: Parent–offspring brain similarity: Specificities and commonalities among sex combinations–the TRIO study
Source: iScience. 2025 Jun 19;28(7):112936. doi: 10.1016/j.isci.2025.112936 (PMC12270804; doi:10.1016/j.isci.2025.112936)
Supplement: Table S7. Results of the comparison of the correlation coefficients of the local gyrification index in each region between mother–offspring dyads and unrelated pairs, related to Figure 2 [file mmc8.xlsx]

## Sheet: 7_Mother-Offspring_LGI
Supplementary Table 7. Results of the test comparing the differences in correlation coefficients of local gyrification index in each region between mother-offspring dyads and unrelated pairs.
Number	Region	Raw_p_value	q_value	z_value	Lower bound of the CI	Upper bound of the CI	r_real-dyads	r_unrelated-pairs	r_diff		Abbreviations
1	R_V1	2.53376e-06	4.16092e-06	4.70539	0.293113	0.695305	0.498376	-0.00170471	0.500081		Number: The region number as defined in the original HCP-MMP1 atlas.
2	R_MST	5.32733e-09	2.28314e-08	5.83661	0.395622	0.779642	0.589916	-0.00325918	0.593175		Region: The region names as defined in the original aseg atlas.
3	R_V6	1.0825e-05	1.4931e-05	4.4	0.263557	0.671047	0.469847	-0.00335201	0.473199		Raw_p_value: The uncorrected p-value from the test of differences in correlation coefficients.
4	R_V2	3.96744e-08	1.28674e-07	5.49229	0.366372	0.756136	0.561711	-0.00530462	0.567016		q_value: The FDR-corrected p-value from the test of differences in correlation coefficients.
5	R_V3	1.16149e-10	8.3627e-10	6.44428	0.445942	0.821178	0.632194	-0.00661424	0.638808		z_value: The z-value from the test of differences in correlation coefficients.
6	R_V4	7.1787e-13	1.07681e-11	7.17601	0.499509	0.864456	0.681503	-0.00511177	0.686614		Lower bound of the CI: The lower bound of the 95% confidence interval
7	R_V8	7.20924e-09	2.98314e-08	5.78598	0.390415	0.774747	0.588434	0.000376604	0.588057		Upper bound of the CI: The upper bound of the 95% confidence interval
8	R_4	1.84494e-07	4.71048e-07	5.21432	0.341162	0.73527	0.540021	-0.00402587	0.544046		r_real-dyads: The correlation coefficients in real parent-offspring dyads.
9	R_3b	4.08691e-07	8.9169e-07	5.06486	0.327813	0.724661	0.526065	-0.00608901	0.532154		r_unrelated-pairs: The Z-transformed, averaged, and backtransformed correlation coefficients of unrelated pairs, which were randomly generated through 1,000 permutations.
10	R_FEF	4.04725e-06	6.27127e-06	4.60894	0.283866	0.687716	0.489565	-0.00210964	0.491675		r_diff: difference in correlation coefficient between real parent-offspring dyads and unrelated pairs
11	R_PEF	0.00113349	0.00115925	3.25511	0.144356	0.56955	0.363533	0.00126787	0.362266
12	R_55b	1.18414e-05	1.62088e-05	4.38049	0.261212	0.668587	0.470512	-0.00022217	0.470735
13	R_V3A	3.86514e-07	8.53651e-07	5.07548	0.328127	0.724305	0.529545	-0.00250423	0.532049
14	R_RSC	9.99232e-07	1.91342e-06	4.89179	0.309863	0.708169	0.518666	0.00392282	0.514743
15	R_POS2	0.000207444	0.000226991	3.70977	0.192685	0.610753	0.408937	0.00161752	0.40732
16	R_V7	9.34873e-08	2.71415e-07	5.33895	0.351622	0.743167	0.552919	-0.000171825	0.553091
17	R_IPS1	1.41899e-06	2.58252e-06	4.82232	0.304129	0.704258	0.509204	-0.000832285	0.510036
18	R_FFC	1.10746e-10	8.13641e-10	6.4515	0.444075	0.81826	0.637319	0.00112772	0.636192
19	R_V3B	1.22353e-08	4.78774e-08	5.69641	0.383195	0.769158	0.580469	-0.00127387	0.581743
20	R_LO1	3.96018e-07	8.69307e-07	5.07086	0.327976	0.724434	0.528095	-0.00397735	0.532073
21	R_LO2	2.95148e-07	6.85506e-07	5.12652	0.33284	0.728186	0.533777	-0.00255741	0.536334
22	R_PIT	2.63089e-08	9.2019e-08	5.56438	0.371479	0.759367	0.571034	1.40379e-05	0.57102
23	R_MT	5.75273e-08	1.81665e-07	5.42632	0.360525	0.751356	0.556414	-0.00531516	0.561729
24	R_A1	4.87206e-06	7.31598e-06	4.57022	0.280529	0.68543	0.483882	-0.00504026	0.488923
25	R_PSL	5.14453e-08	1.63896e-07	5.44624	0.362544	0.753204	0.557238	-0.00644355	0.563682
26	R_SFL	3.79425e-08	1.24175e-07	5.50017	0.365923	0.754874	0.565797	-0.000233874	0.566031
27	R_PCV	2.21182e-05	2.92741e-05	4.24236	0.24779	0.657841	0.455646	-0.00303571	0.458682
28	R_STV	4.96925e-09	2.163e-08	5.8482	0.396478	0.780256	0.591102	-0.00278982	0.593892
29	R_7Pm	0.000337755	0.000356574	3.58448	0.179706	0.600106	0.394535	-0.000941467	0.395477
30	R_7m	0.000108154	0.000124394	3.87153	0.209807	0.62572	0.421869	-0.00162153	0.42349
31	R_POS1	2.1369e-05	2.8492e-05	4.25008	0.248472	0.658287	0.456978	-0.00225443	0.459233
32	R_23d	1.11729e-06	2.11698e-06	4.86977	0.308943	0.708553	0.511885	-0.00273997	0.514625
33	R_v23ab	6.0333e-06	8.72284e-06	4.52522	0.275837	0.6812	0.481429	-0.00298942	0.484418
34	R_d23ab	1.01972e-06	1.94232e-06	4.8878	0.311272	0.711091	0.510732	-0.00640454	0.517136
35	R_31pv	5.33977e-06	7.87835e-06	4.55098	0.277683	0.681967	0.48727	0.0016378	0.485632
36	R_5m	6.59171e-05	8.01694e-05	3.99056	0.222356	0.636722	0.430938	-0.00441995	0.435358
37	R_5mv	6.55817e-07	1.31163e-06	4.97401	0.318247	0.715749	0.522797	8.7322e-08	0.522797
38	R_23c	1.98502e-07	4.99724e-07	5.20074	0.338483	0.731815	0.543984	0.00317022	0.540813
39	R_5L	0.000683822	0.000707402	3.39598	0.159978	0.584013	0.371115	-0.00640033	0.377515
40	R_24dd	2.63277e-08	9.2019e-08	5.56425	0.371964	0.760143	0.569585	-0.00212006	0.571705
41	R_24dv	1.5902e-07	4.17862e-07	5.2418	0.34269	0.735688	0.545656	0.00075936	0.544897
42	R_7AL	0.000128681	0.000145677	3.82897	0.205348	0.62188	0.418189	-0.00112502	0.419314
43	R_SCEF	3.55876e-07	8.03276e-07	5.09116	0.329893	0.726046	0.52965	-0.00418716	0.533837
44	R_6ma	2.77119e-05	3.58859e-05	4.1915	0.242287	0.65272	0.453536	0.000237212	0.453299
45	R_7Am	3.12183e-05	3.9995e-05	4.16439	0.239984	0.651382	0.448038	-0.00350228	0.45154
46	R_7PL	0.00808397	0.00808397	2.64854	0.0777284	0.511747	0.299452	-1.49894e-05	0.299467
47	R_7PC	9.8975e-05	0.000114939	3.89309	0.212162	0.627905	0.42286	-0.00292983	0.42579
48	R_LIPv	3.51259e-06	5.52197e-06	4.63832	0.287106	0.690833	0.490181	-0.0047262	0.494907
49	R_VIP	1.75622e-05	2.38581e-05	4.29382	0.252704	0.661631	0.461942	-0.00106405	0.463006
50	R_MIP	0.000143774	0.000161242	3.80158	0.202901	0.620485	0.411785	-0.00566733	0.417452
51	R_1	4.67883e-06	7.10708e-06	4.5787	0.280615	0.684668	0.488499	1.66437e-05	0.488482
52	R_2	7.43633e-05	8.89395e-05	3.96188	0.218668	0.632484	0.434202	0.00294098	0.431261
53	R_3a	2.74955e-06	4.43873e-06	4.68869	0.291341	0.693659	0.497717	-0.000633912	0.498351
54	R_6d	0.000332494	0.000352052	3.58857	0.180107	0.600384	0.395308	-0.000503472	0.395812
55	R_6mp	0.000123033	0.000139722	3.84	0.206989	0.624083	0.414722	-0.00660569	0.421328
56	R_6v	0.000616385	0.000639478	3.4243	0.162984	0.586515	0.374433	-0.00584947	0.380282
57	R_p24pr	1.37991e-06	2.53453e-06	4.82788	0.305013	0.705347	0.50811	-0.00295738	0.511067
58	R_33pr	2.13819e-06	3.66547e-06	4.7399	0.296225	0.697671	0.502313	-0.000478919	0.502792
59	R_a24pr	2.38984e-09	1.17855e-08	5.96881	0.407363	0.789655	0.598259	-0.00578535	0.604044
60	R_p32pr	2.85194e-09	1.33338e-08	5.9399	0.402937	0.784691	0.600945	0.00178022	0.599164
61	R_a24	0	0	8.41996	0.577451	0.928036	0.752243	-0.00402254	0.756266
62	R_d32	1.6942e-13	3.3884e-12	7.37102	0.512759	0.875179	0.693696	-0.00472747	0.698424
63	R_8BM	9.32241e-11	7.14057e-10	6.47755	0.445839	0.819554	0.639572	0.00189177	0.63768
64	R_p32	2.22045e-16	1.33227e-14	8.25062	0.565897	0.917865	0.745255	-0.000175813	0.745431
65	R_10r	1.82077e-14	5.4623e-13	7.66225	0.531209	0.889907	0.711814	-0.00289173	0.714705
66	R_47m	1.19309e-07	3.27872e-07	5.29455	0.347589	0.739823	0.549482	6.96144e-05	0.549412
67	R_8Av	9.79331e-08	2.79809e-07	5.33052	0.35077	0.742389	0.552555	0.000287598	0.552267
68	R_8Ad	9.88848e-07	1.90366e-06	4.89384	0.311779	0.711445	0.511536	-0.00602147	0.517558
69	R_9m	2.22045e-16	1.33227e-14	8.17129	0.560371	0.912992	0.741969	0.0017274	0.740242
70	R_8BL	3.48059e-11	3.18533e-10	6.62466	0.458796	0.831054	0.646505	-0.00344505	0.64995
71	R_9p	7.54234e-11	6.03388e-10	6.50946	0.447654	0.820669	0.642917	0.00385112	0.639065
72	R_10d	2.22045e-16	1.33227e-14	8.25754	0.56719	0.919248	0.744788	-0.00203246	0.74682
73	R_8C	0.00035107	0.000369547	3.57437	0.178609	0.599116	0.393869	-0.000552348	0.394421
74	R_44	8.2489e-05	9.73641e-05	3.93705	0.216054	0.630179	0.432404	0.00362221	0.428781
75	R_45	3.15729e-05	4.03059e-05	4.16181	0.239113	0.649811	0.452041	0.00181876	0.450222
76	R_47l	6.70289e-05	8.12471e-05	3.98659	0.221663	0.635707	0.432859	-0.00159555	0.434455
77	R_a47r	8.5593e-09	3.42372e-08	5.75706	0.388217	0.773138	0.585558	-0.000637521	0.586195
78	R_6r	0.000209781	0.000228852	3.70694	0.192672	0.611251	0.405796	-0.00181802	0.407614
79	R_IFJa	0.00176982	0.00179981	3.12637	0.130561	0.558113	0.347396	-0.00218783	0.349583
80	R_IFJp	0.00318344	0.00321921	2.94945	0.11117	0.541274	0.329204	-0.00209569	0.331299
81	R_IFSp	0.00169025	0.00172377	3.13987	0.131934	0.559028	0.350594	-0.000119999	0.350714
82	R_IFSa	9.60963e-06	1.3461e-05	4.42578	0.265063	0.671038	0.478148	0.00434816	0.4738
83	R_p9_46v	0.000204298	0.000224916	3.71364	0.193538	0.612277	0.40479	-0.00380373	0.408594
84	R_46	3.57931e-08	1.1931e-07	5.51044	0.367699	0.757007	0.563988	-0.00408886	0.568077
85	R_a9_46v	1.64495e-08	6.23349e-08	5.64572	0.379632	0.766845	0.574298	-0.00461693	0.578915
86	R_9_46d	1.96176e-10	1.33251e-09	6.36431	0.43822	0.814049	0.629429	-0.00187754	0.631307
87	R_9a	0	0	8.40005	0.576335	0.92712	0.751223	-0.0040443	0.755267
88	R_10v	2.9976e-14	8.30105e-13	7.59875	0.525897	0.885061	0.709564	-3.01558e-05	0.709594
89	R_a10p	7.86593e-11	6.15595e-10	6.50314	0.448564	0.822201	0.639933	-0.000480858	0.640414
90	R_10pp	1.27276e-12	1.83277e-11	7.09723	0.493181	0.858926	0.677702	-0.00298599	0.680688
91	R_11l	3.18328e-11	3.01574e-10	6.63783	0.459506	0.831473	0.647902	-0.00257754	0.65048
92	R_13l	5.09681e-12	6.11617e-11	6.90285	0.478316	0.846349	0.666749	-0.000298756	0.667047
93	R_OFC	2.22045e-16	1.33227e-14	8.16131	0.562322	0.915521	0.739021	-0.00363499	0.742656
94	R_47s	3.80388e-07	8.45307e-07	5.07852	0.328129	0.724053	0.530859	-0.00103027	0.531889
95	R_LIPd	2.31151e-06	3.87913e-06	4.72409	0.295667	0.698218	0.496391	-0.00652331	0.502914
96	R_6a	0.000828847	0.000854971	3.34298	0.153915	0.57798	0.371017	-0.000330638	0.371348
97	R_i6_8	0.000443283	0.000463901	3.51288	0.17201	0.593332	0.388737	0.000560655	0.388176
98	R_s6_8	1.30185e-06	2.4158e-06	4.83947	0.30661	0.707165	0.506902	-0.00593532	0.512838
99	R_43	3.49416e-06	5.51709e-06	4.6394	0.286318	0.6892	0.494738	0.00116386	0.493574
100	R_OP4	3.07692e-05	3.95604e-05	4.1677	0.240429	0.651907	0.447568	-0.00447567	0.452043
101	R_OP1	0.000315563	0.000335111	3.60218	0.181794	0.602299	0.393838	-0.00383183	0.39767
102	R_OP2_3	0.000105551	0.000122127	3.87746	0.210531	0.626508	0.421473	-0.00279505	0.424268
103	R_52	2.82605e-07	6.66186e-07	5.13469	0.332493	0.726917	0.538476	0.00308439	0.535392
104	R_RI	2.17279e-05	2.88637e-05	4.24635	0.248496	0.658832	0.453998	-0.00557925	0.459578
105	R_PFcm	0.00026586	0.0002857	3.64648	0.186428	0.606155	0.398701	-0.00322984	0.401931
106	R_PoI2	1.55775e-07	4.12346e-07	5.2456	0.344127	0.737804	0.542182	-0.0046176	0.5468
107	R_TA2	3.53813e-08	1.1904e-07	5.51248	0.366456	0.754883	0.568391	0.00215378	0.566237
108	R_FOP4	1.77969e-06	3.11071e-06	4.77696	0.299815	0.700693	0.505289	-0.000811702	0.506101
109	R_MI	5.53842e-07	1.13286e-06	5.00665	0.321074	0.717876	0.526389	0.00114866	0.52524
110	R_Pir	4.01088e-11	3.4567e-10	6.60368	0.455977	0.828086	0.647251	0.00028529	0.646966
111	R_AVI	2.11677e-05	2.83285e-05	4.2522	0.24829	0.657616	0.459735	0.000987737	0.458747
112	R_AAIC	2.4199e-05	3.17943e-05	4.22214	0.245519	0.655623	0.455371	-0.00102551	0.456396
113	R_FOP1	3.15479e-07	7.22785e-07	5.11396	0.332151	0.72804	0.530978	-0.0049983	0.535976
114	R_FOP3	2.36902e-06	3.93017e-06	4.71909	0.294636	0.696785	0.498586	-0.00302358	0.501609
115	R_FOP2	9.30599e-07	1.82074e-06	4.90577	0.312481	0.711608	0.514378	-0.00355666	0.517934
116	R_PFt	0.000121139	0.000138444	3.84381	0.207588	0.62492	0.413217	-0.00886699	0.422084
117	R_AIP	4.08453e-05	5.14137e-05	4.10265	0.233128	0.644793	0.446566	0.00185974	0.444706
118	R_EC	3.26832e-10	1.92479e-09	6.28548	0.431814	0.808729	0.624226	-0.0012551	0.625481
119	R_PreS	2.47151e-07	5.97143e-07	5.15985	0.335602	0.730193	0.537622	-0.00105194	0.538674
120	R_H	6.5912e-09	2.75911e-08	5.80102	0.39247	0.776976	0.587565	-0.00270642	0.590271
121	R_ProS	6.25838e-05	7.63734e-05	4.00285	0.22367	0.637904	0.431694	-0.00492539	0.436619
122	R_PeEc	2.49412e-11	2.45028e-10	6.67371	0.461823	0.833149	0.650986	-0.00142982	0.652416
123	R_STGa	2.94848e-07	6.85506e-07	5.12671	0.332609	0.727773	0.534716	-0.00126563	0.535981
124	R_PBelt	2.54278e-06	4.16092e-06	4.70467	0.29268	0.694557	0.500048	0.000605814	0.499442
125	R_A5	2.16223e-06	3.68911e-06	4.73764	0.296689	0.698769	0.498919	-0.00474416	0.503663
126	R_PHA1	9.34273e-08	2.71415e-07	5.33906	0.351931	0.743669	0.551949	-0.00158198	0.55353
127	R_PHA3	1.15505e-07	3.22718e-07	5.30047	0.349008	0.741731	0.546983	-0.00419261	0.551176
128	R_STSda	7.39718e-05	8.87661e-05	3.96314	0.219357	0.633922	0.429798	-0.00262027	0.432419
129	R_STSdp	1.79291e-05	2.41741e-05	4.28923	0.252041	0.660813	0.462812	0.000577044	0.462235
130	R_STSvp	0.000135169	0.000152542	3.81685	0.204166	0.621009	0.416311	-0.0019844	0.418296
131	R_TGd	3.50479e-08	1.19031e-07	5.51415	0.367731	0.756804	0.565166	-0.00279101	0.567957
132	R_TE1a	0.00102169	0.00104788	3.28449	0.147584	0.572464	0.365618	0.000245685	0.365373
133	R_TE1p	2.6284e-06	4.28156e-06	4.69791	0.292159	0.694263	0.498849	-0.000202521	0.499051
134	R_TE2a	2.57801e-05	3.36262e-05	4.20786	0.244476	0.655279	0.451388	-0.00437224	0.455761
135	R_TF	4.98197e-11	4.17095e-10	6.57147	0.452428	0.824583	0.647033	0.00366602	0.643367
136	R_TE2p	6.81999e-08	2.08067e-07	5.39585	0.357158	0.748073	0.556042	-0.00229959	0.558341
137	R_PHT	4.17329e-06	6.36604e-06	4.60256	0.282948	0.686622	0.490522	-0.000105979	0.490628
138	R_PH	4.2918e-09	1.95576e-08	5.87254	0.397644	0.780598	0.595133	0.00059028	0.594543
139	R_TPOJ1	1.87706e-08	6.96641e-08	5.62297	0.377689	0.765281	0.572432	-0.00474293	0.577175
140	R_TPOJ2	2.45614e-08	8.84211e-08	5.57635	0.3723	0.759869	0.572609	0.000957225	0.571652
141	R_TPOJ3	3.0015e-09	1.38531e-08	5.93152	0.403506	0.786011	0.597277	-0.00296309	0.60024
142	R_DVT	3.09208e-06	4.94733e-06	4.66461	0.289199	0.692077	0.494739	-0.0017742	0.496514
143	R_PGp	2.23093e-08	8.11247e-08	5.59307	0.374957	0.762952	0.57046	-0.00418468	0.574644
144	R_IP2	5.66338e-05	6.98182e-05	4.02641	0.225814	0.639304	0.436064	-0.00228989	0.438354
145	R_IP1	1.73392e-07	4.49072e-07	5.22581	0.342923	0.73733	0.538436	-0.00760102	0.546037
146	R_IP0	2.58343e-07	6.20023e-07	5.15155	0.334503	0.728987	0.53817	0.000686341	0.537483
147	R_PFop	0.000914812	0.000940949	3.31549	0.15106	0.575772	0.366721	-0.00209766	0.368819
148	R_PF	5.11608e-06	7.58356e-06	4.55997	0.279126	0.683809	0.485097	-0.00225671	0.487354
149	R_PFm	1.1822e-06	2.21952e-06	4.8586	0.307644	0.707238	0.51198	-0.00130865	0.513289
150	R_PGi	4.03282e-11	3.4567e-10	6.60287	0.456907	0.829389	0.645443	-0.00272587	0.648169
151	R_PGs	4.77927e-09	2.12412e-08	5.85468	0.396583	0.780036	0.5927	-0.00108522	0.593786
152	R_V6A	8.40965e-05	9.89371e-05	3.93242	0.215491	0.629569	0.432674	0.0044953	0.428178
153	R_VMV1	1.22877e-06	2.29201e-06	4.85094	0.306623	0.706099	0.512609	0.000436616	0.512172
154	R_VMV3	1.34953e-06	2.49144e-06	4.83232	0.305007	0.704912	0.510375	-0.000416455	0.510791
155	R_PHA2	1.15641e-07	3.22718e-07	5.30026	0.347609	0.739425	0.55158	0.00241537	0.549165
156	R_V4t	7.33928e-08	2.20178e-07	5.38266	0.355767	0.746759	0.555669	-0.00130142	0.55697
157	R_FST	1.44347e-09	7.64189e-09	6.05056	0.412361	0.792573	0.608389	0.000608303	0.607781
158	R_V3CD	1.6942e-07	4.41964e-07	5.2301	0.341606	0.734777	0.544786	0.000885333	0.543901
159	R_LO3	2.69121e-07	6.41613e-07	5.14388	0.334176	0.729053	0.53617	-0.00122959	0.5374
160	R_VMV2	5.59625e-07	1.13822e-06	5.00465	0.321515	0.71883	0.523737	-0.0022788	0.526016
161	R_31pd	5.30016e-05	6.57951e-05	4.04198	0.227241	0.640264	0.438784	-0.000742556	0.439526
162	R_31a	1.94884e-05	2.61784e-05	4.27067	0.251019	0.661043	0.455734	-0.00622778	0.461962
163	R_VVC	7.97201e-09	3.22463e-08	5.76905	0.389495	0.774364	0.5858	-0.00166718	0.587468
164	R_25	2.96985e-12	3.9598e-11	6.97914	0.483279	0.850125	0.672449	0.00113703	0.671312
165	R_s32	2.66454e-15	1.19904e-13	7.90416	0.546553	0.902499	0.725347	-0.00312177	0.728469
166	R_pOFC	1.13909e-13	2.4404e-12	7.42366	0.516358	0.878136	0.696799	-0.00486214	0.701661
167	R_PoI1	2.2342e-07	5.50898e-07	5.17871	0.337784	0.732386	0.537535	-0.00337512	0.54091
168	R_Ig	1.4825e-06	2.65523e-06	4.81358	0.304302	0.705418	0.503941	-0.00689216	0.510833
169	R_FOP5	2.32599e-06	3.87913e-06	4.72282	0.294096	0.695387	0.503135	0.002614	0.500521
170	R_p10p	4.50973e-13	7.0587e-12	7.23929	0.500775	0.864038	0.689679	0.00293493	0.686744
171	R_p47r	3.60614e-06	5.6444e-06	4.63288	0.286074	0.689423	0.492242	-0.00137472	0.493617
172	R_TGv	4.38936e-09	1.97521e-08	5.86881	0.398682	0.782375	0.591487	-0.0046019	0.596089
173	R_MBelt	2.83129e-07	6.66186e-07	5.13434	0.333793	0.729177	0.533564	-0.00376747	0.537332
174	R_LBelt	3.4264e-06	5.43393e-06	4.64345	0.287245	0.690555	0.492436	-0.00235247	0.494788
175	R_A4	7.46913e-08	2.22222e-07	5.3795	0.355074	0.745856	0.556727	0.000599943	0.556127
176	R_STSva	0.00242244	0.00245656	3.03287	0.120269	0.548982	0.339242	-0.000525257	0.339767
177	R_TE1m	0.00794387	0.007966	2.65445	0.0783907	0.512345	0.299965	-0.000139785	0.300105
178	R_PI	2.05767e-08	7.55879e-08	5.60708	0.376093	0.763816	0.571803	-0.00382609	0.575629
179	R_a32pr	3.53926e-11	3.18533e-10	6.62219	0.458245	0.830406	0.64698	-0.00234039	0.64932
180	R_p24	2.62679e-13	4.50306e-12	7.31226	0.510124	0.873642	0.688311	-0.00818112	0.696492
181	L_V1	2.70334e-09	1.28053e-08	5.94867	0.405211	0.787585	0.597895	-0.00400222	0.601897
182	L_MST	2.3793e-07	5.78749e-07	5.16696	0.336169	0.730585	0.538511	-0.000630439	0.539142
183	L_V6	8.80113e-06	1.24451e-05	4.44471	0.267639	0.674041	0.475823	-0.000870109	0.476693
184	L_V2	3.73672e-10	2.13527e-09	6.26465	0.431601	0.809433	0.619748	-0.00612772	0.625875
185	L_V3	4.98692e-09	2.163e-08	5.84761	0.395471	0.778768	0.593463	0.000916664	0.592547
186	L_V4	6.09161e-09	2.57998e-08	5.81422	0.392424	0.776118	0.591541	0.00184922	0.589692
187	L_V8	9.34418e-10	5.02075e-09	6.12023	0.418565	0.797962	0.612302	-0.00128269	0.613584
188	L_4	2.55187e-08	9.09577e-08	5.56969	0.371742	0.75943	0.572025	0.000865609	0.57116
189	L_3b	1.16577e-07	3.2283e-07	5.29878	0.348031	0.740238	0.549618	-0.000229419	0.549847
190	L_FEF	4.87732e-06	7.31598e-06	4.57	0.280372	0.685147	0.484578	-0.00410532	0.488683
191	L_PEF	9.44995e-07	1.83891e-06	4.90276	0.311975	0.710973	0.515062	-0.00227397	0.517336
192	L_55b	1.44637e-07	3.91498e-07	5.25926	0.344463	0.737309	0.546416	-0.000195641	0.546611
193	L_V3A	0.000150108	0.000167823	3.79089	0.201298	0.618303	0.415358	-0.000109538	0.415467
194	L_RSC	1.59466e-08	6.1072e-08	5.65106	0.378162	0.764209	0.580071	0.00341733	0.576654
195	L_POS2	1.50667e-06	2.68516e-06	4.81035	0.303363	0.704003	0.506514	-0.00306098	0.509575
196	L_V7	2.00249e-07	5.00622e-07	5.19911	0.339674	0.733962	0.539123	-0.00351799	0.542641
197	L_IPS1	2.11597e-07	5.25344e-07	5.18885	0.339467	0.734429	0.535636	-0.00722387	0.54286
198	L_FFC	4.01457e-13	6.56929e-12	7.25509	0.503139	0.866557	0.688924	-0.000346039	0.68927
199	L_V3B	5.11869e-06	7.58356e-06	4.55986	0.278891	0.68336	0.486266	-0.000714414	0.486981
200	L_LO1	0.00016581	0.000183103	3.76611	0.198923	0.616651	0.410972	-0.00250835	0.41348
201	L_LO2	0.000602155	0.00062652	3.43064	0.163623	0.586974	0.375624	-0.00520275	0.380827
202	L_PIT	0.000122521	0.000139581	3.84103	0.207049	0.624055	0.415258	-0.00607814	0.421336
203	L_MT	5.1189e-06	7.58356e-06	4.55985	0.278757	0.683097	0.486963	0.000198725	0.486764
204	L_A1	9.39759e-05	0.000109487	3.90564	0.21339	0.628831	0.424656	-0.00220491	0.426861
205	L_PSL	2.51876e-05	3.29728e-05	4.21311	0.245251	0.656257	0.4502	-0.00647632	0.456676
206	L_SFL	3.02337e-06	4.85899e-06	4.66923	0.289597	0.692355	0.495379	-0.00146564	0.496845
207	L_PCV	3.69781e-07	8.26839e-07	5.08389	0.32858	0.724383	0.531477	-0.000795697	0.532273
208	L_STV	2.51901e-06	4.15983e-06	4.70659	0.293555	0.696018	0.496911	-0.00379153	0.500702
209	L_7Pm	3.28871e-05	4.18352e-05	4.15249	0.238932	0.650711	0.445846	-0.00485313	0.450699
210	L_7m	1.64224e-06	2.89807e-06	4.7931	0.301766	0.702729	0.504814	-0.00333262	0.508147
211	L_POS1	2.82766e-08	9.78806e-08	5.55179	0.370365	0.758444	0.570093	8.78022e-05	0.570006
212	L_23d	3.37565e-06	5.37714e-06	4.64653	0.287608	0.690928	0.49238	-0.00278503	0.495165
213	L_v23ab	6.42404e-08	1.99367e-07	5.40658	0.358585	0.749623	0.5554	-0.0044799	0.55988
214	L_d23ab	2.31832e-06	3.87913e-06	4.72349	0.294812	0.696669	0.50014	-0.00146574	0.501606
215	L_31pv	1.78866e-06	3.11071e-06	4.77594	0.300142	0.701401	0.503261	-0.00341347	0.506675
216	L_5m	1.42767e-06	2.58273e-06	4.8211	0.304262	0.704619	0.507997	-0.00231853	0.510315
217	L_5mv	1.42038e-06	2.58252e-06	4.82212	0.304214	0.704432	0.508731	-0.00144771	0.510179
218	L_23c	2.0984e-06	3.61447e-06	4.74371	0.297385	0.699464	0.49891	-0.00546332	0.504374
219	L_5L	2.78458e-05	3.59301e-05	4.1904	0.2429	0.654212	0.448475	-0.00598841	0.454464
220	L_24dd	5.13309e-07	1.08065e-06	5.02127	0.322457	0.719039	0.527511	0.000997095	0.526514
221	L_24dv	7.11569e-08	2.15265e-07	5.38823	0.355672	0.7462	0.557993	0.00141827	0.556574
222	L_7AL	1.76668e-05	2.391e-05	4.29251	0.253272	0.663005	0.45735	-0.00673303	0.464083
223	L_SCEF	9.51252e-08	2.73961e-07	5.3358	0.352004	0.744032	0.550478	-0.00331394	0.553791
224	L_6ma	0.000151648	0.00016902	3.78835	0.201269	0.618678	0.412896	-0.00278543	0.415681
225	L_7Am	1.5007e-05	2.04641e-05	4.32859	0.256964	0.666188	0.460172	-0.00736706	0.467539
226	L_7PL	0.000213099	0.000231769	3.70296	0.192498	0.611538	0.402915	-0.00479794	0.407713
227	L_7PC	4.10102e-05	5.14414e-05	4.10171	0.233313	0.645346	0.444456	-0.000663794	0.44512
228	L_LIPv	2.76051e-05	3.58767e-05	4.19237	0.243013	0.654192	0.449252	-0.00524533	0.454498
229	L_VIP	0.000295912	0.000316108	3.61885	0.183197	0.60281	0.39945	0.000882486	0.398567
230	L_MIP	4.05891e-06	6.27127e-06	4.60834	0.283907	0.687858	0.48901	-0.0027703	0.49178
231	L_1	1.81418e-07	4.66504e-07	5.21743	0.340689	0.734226	0.542942	-0.00025566	0.543198
232	L_2	5.88577e-06	8.57845e-06	4.53045	0.276191	0.681312	0.482748	-0.0018817	0.48463
233	L_3a	1.0617e-07	3.00955e-07	5.31583	0.350067	0.742326	0.54933	-0.00263036	0.55196
234	L_6d	9.82324e-06	1.36539e-05	4.42103	0.265694	0.672893	0.471433	-0.00376747	0.475201
235	L_6mp	5.68243e-05	6.98182e-05	4.02562	0.225566	0.638849	0.437281	-0.000693984	0.437975
236	L_6v	5.79432e-06	8.47949e-06	4.53376	0.276034	0.68063	0.485597	0.00145359	0.484143
237	L_p24pr	7.88513e-09	3.22463e-08	5.7709	0.389781	0.77469	0.585604	-0.00218187	0.587786
238	L_33pr	3.11313e-10	1.86788e-09	6.29304	0.433715	0.81106	0.622098	-0.00561506	0.627713
239	L_a24pr	1.82365e-10	1.26253e-09	6.3755	0.440382	0.816562	0.627683	-0.00607036	0.633753
240	L_p32pr	2.40958e-10	1.60616e-09	6.33267	0.435571	0.8118	0.627517	-0.00134698	0.628864
241	L_a24	1.33227e-15	6.85166e-14	7.99868	0.553809	0.908999	0.729028	-0.00633509	0.735363
242	L_d32	6.09768e-10	3.37718e-09	6.18788	0.424237	0.802704	0.616766	-0.00200017	0.618767
243	L_8BM	9.06439e-10	4.94421e-09	6.12507	0.41856	0.797704	0.613527	0.000115863	0.613412
244	L_p32	1.15241e-13	2.4404e-12	7.42217	0.514239	0.87552	0.699264	0.000119286	0.699144
245	L_10r	8.92619e-14	2.29531e-12	7.45582	0.515905	0.87663	0.70197	0.00150899	0.700461
246	L_47m	9.73168e-06	1.35791e-05	4.42305	0.264936	0.671102	0.477114	0.00332634	0.473788
247	L_8Av	4.1259e-06	6.32053e-06	4.60494	0.283341	0.687128	0.489908	-0.00119175	0.4911
248	L_8Ad	3.98034e-06	6.20312e-06	4.61241	0.28437	0.68832	0.489016	-0.00323603	0.492252
249	L_9m	4.07407e-12	5.2381e-11	6.93459	0.48068	0.848309	0.668687	-0.00050261	0.66919
250	L_8BL	3.36543e-08	1.15386e-07	5.52128	0.368508	0.757556	0.565282	-0.0034535	0.568735
251	L_9p	9.11586e-09	3.60627e-08	5.74641	0.387978	0.773423	0.582973	-0.00332019	0.586293
252	L_10d	2.53575e-13	4.50306e-12	7.317	0.507096	0.869663	0.693041	0.000311118	0.69273
253	L_8C	2.6886e-06	4.35989e-06	4.69328	0.292006	0.694449	0.49704	-0.00206823	0.499108
254	L_44	1.85897e-06	3.21745e-06	4.76818	0.299346	0.700686	0.502839	-0.00307283	0.505912
255	L_45	2.30973e-06	3.87913e-06	4.72424	0.294841	0.696647	0.50041	-0.00119435	0.501604
256	L_47l	0.00410473	0.00413922	2.87	0.102458	0.533883	0.319416	-0.00376657	0.323183
257	L_a47r	4.75884e-06	7.19824e-06	4.57515	0.280199	0.684242	0.488553	0.000501266	0.488051
258	L_6r	2.32748e-06	3.87913e-06	4.72269	0.294651	0.696447	0.500467	-0.000936183	0.501403
259	L_IFJa	7.83671e-05	9.31095e-05	3.94934	0.217693	0.632144	0.430496	-0.000155082	0.430651
260	L_IFJp	8.03343e-06	1.14763e-05	4.46429	0.269381	0.67527	0.478617	0.000462681	0.478154
261	L_IFSp	4.08318e-06	6.28182e-06	4.6071	0.283879	0.687939	0.488423	-0.00339602	0.491819
262	L_IFSa	5.97216e-06	8.66927e-06	4.52737	0.276389	0.682052	0.479767	-0.00540194	0.485169
263	L_p9_46v	7.06031e-05	8.52924e-05	3.97424	0.220413	0.634681	0.43155	-0.00176589	0.433315
264	L_46	1.94542e-07	4.93204e-07	5.20448	0.33992	0.733951	0.540436	-0.00229185	0.542728
265	L_a9_46v	1.5777e-08	6.1072e-08	5.65289	0.379147	0.765629	0.577939	-4.69875e-06	0.577943
266	L_9_46d	3.75472e-08	1.24009e-07	5.50202	0.366523	0.755707	0.564628	-0.00216641	0.566795
267	L_9a	9.60387e-11	7.2029e-10	6.47306	0.447588	0.822176	0.635335	-0.00472049	0.640056
268	L_10v	2.14273e-13	4.05991e-12	7.33956	0.507542	0.869538	0.695804	0.00301487	0.692789
269	L_a10p	5.2135e-11	4.26559e-10	6.56471	0.453844	0.82681	0.643126	-0.00223717	0.645363
270	L_10pp	2.66167e-10	1.68105e-09	6.3173	0.434838	0.811491	0.625464	-0.00293441	0.628399
271	L_11l	2.49846e-10	1.60616e-09	6.32708	0.43583	0.812428	0.625717	-0.00365949	0.629376
272	L_13l	8.49809e-12	9.27064e-11	6.82989	0.473187	0.842273	0.661705	-0.000813577	0.662519
273	L_OFC	9.54792e-15	3.12477e-13	7.74657	0.536038	0.893629	0.717252	-0.00161706	0.718869
274	L_47s	0.000113791	0.000130462	3.85913	0.208383	0.62429	0.421918	-0.000115459	0.422033
275	L_LIPd	1.05539e-05	1.4613e-05	4.4055	0.263144	0.669533	0.475902	0.00380443	0.472097
276	L_6a	0.000206164	0.000226278	3.71134	0.192965	0.6112	0.407922	0.000216588	0.407706
277	L_i6_8	0.00792824	0.007966	2.65511	0.0785215	0.512733	0.297889	-0.00249719	0.300386
278	L_s6_8	0.000252469	0.000272123	3.65974	0.187363	0.606096	0.404877	0.00258716	0.40229
279	L_43	1.78285e-06	3.11071e-06	4.7766	0.299962	0.701001	0.504434	-0.00191789	0.506352
280	L_OP4	3.65648e-05	4.63497e-05	4.12818	0.235956	0.647504	0.447221	-0.000299614	0.44752
281	L_OP1	0.00013573	0.000152696	3.81582	0.203855	0.620404	0.418092	0.000290864	0.417801
282	L_OP2_3	7.59384e-06	1.08916e-05	4.47633	0.270652	0.676433	0.479197	-0.000187515	0.479385
283	L_52	3.57012e-07	8.03276e-07	5.09056	0.32887	0.724325	0.533252	0.000903944	0.532348
284	L_RI	9.25136e-05	0.000108133	3.90943	0.21374	0.629061	0.42537	-0.00177495	0.427145
285	L_PFcm	8.01354e-05	9.48972e-05	3.94399	0.217363	0.632206	0.428173	-0.00237918	0.430552
286	L_PoI2	8.11349e-07	1.5961e-06	4.93262	0.314493	0.71277	0.518809	-0.00064404	0.519453
287	L_TA2	1.49755e-07	3.99347e-07	5.25286	0.344093	0.737183	0.545179	-0.00121087	0.54639
288	L_FOP4	1.49691e-07	3.99347e-07	5.25294	0.345328	0.739245	0.540916	-0.00726498	0.548181
289	L_MI	1.18374e-06	2.21952e-06	4.85834	0.307145	0.706352	0.514005	0.00146995	0.512535
290	L_Pir	6.16246e-08	1.92912e-07	5.41402	0.357808	0.747824	0.560534	0.00210774	0.558427
291	L_AVI	0.000228567	0.000247844	3.68515	0.190445	0.609471	0.40305	-0.00255998	0.40561
292	L_AAIC	0.000382699	0.000401667	3.55174	0.176352	0.597471	0.389993	-0.00249143	0.392484
293	L_FOP1	6.3765e-07	1.28242e-06	4.97945	0.319399	0.71731	0.520655	-0.00357643	0.524232
294	L_FOP3	5.23623e-07	1.09596e-06	5.01745	0.322524	0.71949	0.525536	-0.00128983	0.526825
295	L_FOP2	4.77709e-07	1.02366e-06	5.03506	0.324903	0.722137	0.524098	-0.00532826	0.529426
296	L_PFt	1.08805e-05	1.49503e-05	4.39889	0.263669	0.67141	0.468435	-0.00503349	0.473469
297	L_AIP	6.76934e-06	9.74785e-06	4.50082	0.273432	0.679185	0.479317	-0.00288842	0.482206
298	L_EC	1.6801e-09	8.64053e-09	6.02605	0.41096	0.79183	0.605196	-0.00158707	0.606783
299	L_PreS	3.02571e-10	1.8462e-09	6.29746	0.433022	0.809869	0.624548	-0.00212224	0.626671
300	L_H	2.67744e-09	1.28053e-08	5.95024	0.40553	0.787971	0.597559	-0.00470805	0.602267
301	L_ProS	4.23843e-08	1.36235e-07	5.48062	0.363941	0.753046	0.565041	0.000935995	0.564105
302	L_PeEc	3.86224e-10	2.17251e-09	6.2595	0.430529	0.80816	0.620755	-0.00388932	0.624645
303	L_STGa	0.000158015	0.000175032	3.77812	0.200338	0.618124	0.410592	-0.00436598	0.414958
304	L_PBelt	0.000105844	0.000122127	3.87679	0.210116	0.6256	0.424427	0.000881232	0.423546
305	L_A5	5.93189e-05	7.26354e-05	4.0155	0.224575	0.638081	0.435985	-0.00111459	0.4371
306	L_PHA1	5.84022e-12	6.57024e-11	6.8835	0.47755	0.846052	0.664493	-0.00209137	0.666584
307	L_PHA3	2.50888e-12	3.47384e-11	7.00281	0.485657	0.852401	0.67293	-0.000745354	0.673675
308	L_STSda	0.000501307	0.000523103	3.48006	0.168722	0.590948	0.382948	-0.00241206	0.38536
309	L_STSdp	7.52582e-05	8.97117e-05	3.95902	0.218796	0.633239	0.430533	-0.00123892	0.431772
310	L_STSvp	3.73983e-05	4.724e-05	4.12299	0.235639	0.647532	0.44524	-0.00216779	0.447408
311	L_TGd	7.59028e-08	2.23976e-07	5.37661	0.356268	0.748019	0.551809	-0.00616211	0.557971
312	L_TE1a	8.81525e-06	1.24451e-05	4.44436	0.26804	0.674894	0.473313	-0.00407038	0.477383
313	L_TE1p	4.71144e-07	1.01564e-06	5.03771	0.324944	0.721981	0.525131	-0.00421176	0.529343
314	L_TE2a	4.22478e-07	9.16217e-07	5.05854	0.326313	0.722586	0.529074	-0.00118129	0.530256
315	L_TF	1.11466e-13	2.4404e-12	7.42651	0.515381	0.876827	0.698449	-0.00197993	0.700429
316	L_TE2p	2.49672e-09	1.21462e-08	5.96167	0.405179	0.786813	0.601522	0.000145225	0.601377
317	L_PHT	7.77087e-07	1.53709e-06	4.94104	0.315837	0.714413	0.517227	-0.00378698	0.521014
318	L_PH	1.96995e-09	9.84974e-09	6.00027	0.410193	0.792103	0.600093	-0.00659302	0.606686
319	L_TPOJ1	3.14529e-07	7.22785e-07	5.11453	0.331755	0.72731	0.532712	-0.00264644	0.535358
320	L_TPOJ2	1.86931e-08	6.96641e-08	5.62368	0.376803	0.763848	0.575172	-0.000741188	0.575914
321	L_TPOJ3	1.2341e-07	3.36574e-07	5.28837	0.347286	0.739789	0.548126	-0.00114968	0.549276
322	L_DVT	6.73303e-08	2.0717e-07	5.39815	0.357271	0.748091	0.55652	-0.00187632	0.558396
323	L_PGp	1.45835e-06	2.62504e-06	4.81686	0.303785	0.70415	0.507962	-0.00187116	0.509833
324	L_IP2	5.53239e-06	8.12923e-06	4.54351	0.278145	0.683709	0.480272	-0.00662831	0.4869
325	L_IP1	5.43321e-07	1.13061e-06	5.01035	0.321548	0.718389	0.526184	0.000434306	0.525749
326	L_IP0	6.62157e-07	1.317e-06	4.97215	0.318141	0.715726	0.522366	-0.00037475	0.522741
327	L_PFop	0.000156725	0.000174139	3.78016	0.200501	0.618176	0.411275	-0.00378262	0.415058
328	L_PF	7.10582e-05	8.5555e-05	3.97271	0.219715	0.633269	0.435726	0.00355635	0.43217
329	L_PFm	2.37333e-07	5.78749e-07	5.16743	0.336818	0.731652	0.536357	-0.00371468	0.540071
330	L_PGi	1.78774e-09	9.06458e-09	6.01601	0.410707	0.792002	0.603119	-0.00368553	0.606805
331	L_PGs	3.17222e-07	7.22785e-07	5.11292	0.330485	0.725255	0.53673	0.00316833	0.533562
332	L_V6A	5.52898e-07	1.13286e-06	5.00698	0.321801	0.719129	0.523661	-0.00265582	0.526317
333	L_VMV1	1.67535e-10	1.1826e-09	6.38849	0.44066	0.816351	0.630065	-0.00364461	0.633709
334	L_VMV3	1.44613e-11	1.48745e-10	6.75321	0.469931	0.840886	0.652647	-0.00781409	0.660461
335	L_PHA2	5.36304e-12	6.22805e-11	6.89562	0.477683	0.845779	0.666449	6.90838e-06	0.666443
336	L_V4t	4.8217e-05	6.00626e-05	4.06411	0.23011	0.64356	0.436216	-0.00649861	0.442715
337	L_FST	6.36709e-07	1.28242e-06	4.97974	0.319073	0.716707	0.522105	-0.00161961	0.523724
338	L_V3CD	4.11803e-05	5.14754e-05	4.10076	0.233892	0.646795	0.43937	-0.00687167	0.446242
339	L_LO3	0.000238443	0.000257776	3.67436	0.188908	0.607428	0.406181	0.00244322	0.403738
340	L_VMV2	2.51834e-11	2.45028e-10	6.6723	0.462135	0.833627	0.650172	-0.00267581	0.652848
341	L_31pd	1.62975e-06	2.89019e-06	4.79463	0.30185	0.702736	0.505227	-0.00295741	0.508184
342	L_31a	9.32483e-06	1.3113e-05	4.43226	0.266433	0.673061	0.474587	-0.00101584	0.475603
343	L_VVC	4.66294e-15	1.75859e-13	7.83794	0.540776	0.89711	0.72346	0.000630717	0.722829
344	L_25	8.97216e-12	9.49993e-11	6.8221	0.472374	0.841486	0.661583	-0.00012209	0.661705
345	L_s32	4.88498e-15	1.75859e-13	7.83264	0.540709	0.897159	0.722883	4.00114e-05	0.722843
346	L_pOFC	2.47383e-10	1.60616e-09	6.32861	0.436474	0.813264	0.624768	-0.0053959	0.630164
347	L_PoI1	5.08187e-07	1.07616e-06	5.0232	0.323239	0.720246	0.52531	-0.00227211	0.527582
348	L_Ig	4.83494e-07	1.02993e-06	5.03275	0.323518	0.71991	0.528483	0.00100608	0.527477
349	L_FOP5	5.39863e-05	6.67872e-05	4.03766	0.226733	0.639736	0.438897	-9.81733e-05	0.438996
350	L_p10p	4.52305e-12	5.61482e-11	6.91979	0.481269	0.84962	0.665163	-0.0051244	0.670287
351	L_p47r	2.36539e-05	3.1192e-05	4.22727	0.245877	0.655712	0.456887	0.000290662	0.456596
352	L_TGv	2.72303e-10	1.69015e-09	6.31378	0.433527	0.809806	0.627291	0.000483289	0.626808
353	L_MBelt	9.57534e-07	1.85329e-06	4.90017	0.311414	0.710199	0.516182	-0.000446924	0.516629
354	L_LBelt	0.000277178	0.000296977	3.63575	0.185478	0.605688	0.395646	-0.00560582	0.401252
355	L_A4	8.57095e-06	1.21958e-05	4.4504	0.267934	0.673968	0.477831	0.00106448	0.476767
356	L_STSva	0.000308293	0.00032836	3.60823	0.182083	0.601874	0.398346	0.000809356	0.397537
357	L_TE1m	8.76156e-05	0.000102741	3.92255	0.214724	0.62931	0.429717	0.00201312	0.427703
358	L_PI	5.46927e-07	1.13157e-06	5.00907	0.321696	0.718762	0.525025	-0.00101758	0.526043
359	L_a32pr	1.46783e-09	7.65823e-09	6.04786	0.413506	0.794394	0.605072	-0.00432703	0.609399
360	L_p24	3.31491e-10	1.92479e-09	6.28329	0.432582	0.809925	0.622134	-0.00441751	0.626552
