# Supplementary material for: Parent–offspring brain similarity: Specificities and commonalities among sex combinations–the TRIO study
Source: iScience. 2025 Jun 19;28(7):112936. doi: 10.1016/j.isci.2025.112936 (PMC12270804; doi:10.1016/j.isci.2025.112936)
Supplement: Table S8. Results of the comparison of the correlation coefficients of volume in each subcortical region between mother–offspring dyads and unrelated pairs, related to Figure 2 [file mmc9.xlsx]

## Sheet: 8_Mother-Offspring_SV
Supplementary Table 8. Results of the test comparing the differences in correlation coefficients of subcortical volume in each region between mother-offspring dyads and unrelated pairs.
Region	Raw_p_value	q_value	z_value	Lower bound of the CI	Upper bound of the CI	r_real-dyads	r_unrelated-pairs	r_diff		Abbreviations
L_lv	0.000827282	0.00330913	3.3435	0.154275	0.578992	0.366621	-0.00548002	0.372101		Region: The region names as defined in the original aseg atlas.
L_inf_lv	0.120878	0.133382	1.5511	-0.0472666	0.398943	0.18028	0.00134848	0.178932		Raw_p_value: The uncorrected p-value from the test of differences in correlation coefficients.
L_cereb	0.0506529	0.0648358	1.95441	-0.000870511	0.44149	0.224453	0.000373645	0.224079		q_value: The FDR-corrected p-value from the test of differences in correlation coefficients.
L_cereb_wm	0.00018532	0.00197675	3.73823	0.196057	0.614309	0.407777	-0.00309372	0.410871		z_value: The z-value from the test of differences in correlation coefficients.
L_thal	0.00151198	0.00458324	3.17237	0.135524	0.562276	0.352939	-0.00123656	0.354175		Lower bound of the CI: The lower bound of the 95% confidence interval
L_caud	0.000496927	0.0031426	3.48241	0.168799	0.590652	0.385362	0.000144838	0.385217		Upper bound of the CI: The upper bound of the 95% confidence interval
L_put	0.0153235	0.0258079	2.42464	0.052626	0.489752	0.273744	-0.00190959	0.275653		r_real-dyads: The correlation coefficients in real parent-offspring dyads.
L_gp	0.066733	0.0821329	1.83347	-0.014745	0.428929	0.210384	-0.00028732	0.210671		r_unrelated-pairs: The Z-transformed, averaged, and backtransformed correlation coefficients of unrelated pairs, which were randomly generated through 1,000 permutations.
v3rd	0.00176935	0.00471827	3.12644	0.130441	0.557651	0.349797	0.000536839	0.34926		r_diff: difference in correlation coefficient between real parent-offspring dyads and unrelated pairs
v4th	0.000295233	0.00236186	3.61945	0.183747	0.6042	0.39413	-0.00550119	0.399631
brainstem	0.000589238	0.0031426	3.43652	0.164289	0.587624	0.375719	-0.00577791	0.381497
L_hippo	0.00101097	0.00359454	3.28746	0.148119	0.573444	0.362598	-0.00358333	0.366181
L_amyg	0.342233	0.353273	0.949763	-0.116919	0.333594	0.112621	0.00231841	0.110303
L_accumbens	0.542131	0.542131	0.609593	-0.15634	0.295711	0.0750543	0.0040913	0.070963
L_venDC	0.0483383	0.064451	1.97438	0.00141719	0.443804	0.22415	-0.00227563	0.226425
R_lv	0.00157549	0.00458324	3.16041	0.134235	0.561198	0.351489	-0.00149595	0.352985
R_inf_lv	0.212923	0.227118	1.24557	-0.0826767	0.366257	0.141137	-0.00320027	0.144337
R_cereb	0.110209	0.125953	1.59725	-0.0419409	0.403883	0.18516	0.0010136	0.184147
R_cereb_wm	6.57674e-05	0.00105228	3.9911	0.222144	0.636139	0.433139	-0.00177758	0.434916
R_thal	0.0106253	0.0193848	2.55479	0.0672976	0.502903	0.286553	-0.00318979	0.289743
R_caud	0.00324743	0.00702779	2.94329	0.110554	0.540945	0.327076	-0.0037623	0.330838
R_put	0.0412995	0.0574602	2.04051	0.00898355	0.450625	0.231784	-0.00193549	0.23372
R_gp	0.0304193	0.0442463	2.16459	0.0231413	0.463389	0.245454	-0.00191336	0.247367
R_hippo	0.0167427	0.0267884	2.39231	0.0490057	0.486771	0.26813	-0.00419683	0.272327
R_amyg	0.0109039	0.0193848	2.54576	0.0663047	0.502144	0.28459	-0.00427424	0.288864
R_accumbens	0.0707958	0.0839062	1.80678	-0.0178308	0.426544	0.202376	-0.00553914	0.207915
R_venDC	0.0215312	0.0328094	2.29854	0.0383846	0.477279	0.258027	-0.00411315	0.26214
cc_pos	2.68792e-06	8.60135e-05	4.69333	0.292601	0.695572	0.494178	-0.00586837	0.500046
cc_mid_pos	0.00329428	0.00702779	2.93885	0.110019	0.540329	0.327699	-0.00254655	0.330246
cc_central	0.000699751	0.00319886	3.38968	0.159222	0.58319	0.371588	-0.00511537	0.376704
cc_mid_an	0.00647537	0.0129507	2.72269	0.0860428	0.519265	0.305704	-0.00178126	0.307485
cc_an	0.00203031	0.00499769	3.08576	0.126213	0.554593	0.341554	-0.00407988	0.345634
