# Supplementary material for: Parent–offspring brain similarity: Specificities and commonalities among sex combinations–the TRIO study
Source: iScience. 2025 Jun 19;28(7):112936. doi: 10.1016/j.isci.2025.112936 (PMC12270804; doi:10.1016/j.isci.2025.112936)
Supplement: Table S9. Results of the comparison of the correlation coefficients of cortical thickness in each region between father–son dyads and unrelated pairs, related to Figures 3, S1, and S2 [file mmc10.xlsx]

## Sheet: 9_Father-Son_CT
Supplementary Table 9. Results of the test comparing the differences in correlation coefficients of cortical thickness in each region between father-son dyads and unrelated pairs.
Number	Region	Raw_p_value	q_value	z_value	Lower bound of the CI	Upper bound of the CI	r_real-dyads	r_unrelated-pairs	r_diff		Abbreviations
1	R_V1	0.242058	0.444596	1.16986	-0.147136	0.565961	0.229403	0.010476	0.218927		Number: The region number as defined in the original HCP-MMP1 atlas.
2	R_MST	0.241058	0.444596	1.17235	-0.14726	0.568284	0.212357	-0.00791965	0.220276		Region: The region names as defined in the original aseg atlas.
3	R_V6	0.0012909	0.0652364	3.218	0.215125	0.854845	0.536237	-0.0147877	0.551025		Raw_p_value: The uncorrected p-value from the test of differences in correlation coefficients.
4	R_V2	0.00717953	0.113189	2.6884	0.127645	0.788739	0.464971	-0.00902279	0.473994		q_value: The FDR-corrected p-value from the test of differences in correlation coefficients.
5	R_V3	0.412285	0.574526	0.81988	-0.213395	0.509576	0.150799	-0.00438713	0.155186		z_value: The z-value from the test of differences in correlation coefficients.
6	R_V4	0.19652	0.399701	1.29153	-0.124527	0.586086	0.245434	0.00426335	0.241171		Lower bound of the CI: The lower bound of the 95% confidence interval
7	R_V8	0.300058	0.504771	1.03631	-0.172806	0.545936	0.188249	-0.00709463	0.195344		Upper bound of the CI: The upper bound of the 95% confidence interval
8	R_4	0.000397154	0.0476585	3.54197	0.265266	0.891747	0.577584	-0.0165955	0.59418		r_real-dyads: The correlation coefficients in real parent-offspring dyads.
9	R_3b	0.548551	0.68096	0.599933	-0.25453	0.471822	0.112329	-0.00159748	0.113927		r_unrelated-pairs: The Z-transformed, averaged, and backtransformed correlation coefficients of unrelated pairs, which were randomly generated through 1,000 permutations.
10	R_FEF	0.394798	0.573796	0.850948	-0.207324	0.5143	0.163849	0.00306972	0.160779		r_diff: difference in correlation coefficient between real parent-offspring dyads and unrelated pairs
11	R_PEF	0.293919	0.499108	1.04956	-0.169903	0.546988	0.202846	0.0055554	0.197291
12	R_55b	0.377182	0.56915	0.8831	-0.201643	0.520502	0.158588	-0.00846275	0.16705
13	R_V3A	0.231953	0.434911	1.19534	-0.143019	0.572278	0.213936	-0.0106504	0.224586
14	R_RSC	0.285195	0.488905	1.06872	-0.166536	0.550779	0.199609	-0.0014725	0.201081
15	R_POS2	0.026462	0.190526	2.21936	0.0457161	0.724898	0.397478	-0.00256581	0.400044
16	R_V7	0.39472	0.573796	0.851089	-0.207348	0.514434	0.162397	0.00155173	0.160846
17	R_IPS1	0.0360669	0.212854	2.09617	0.023675	0.707974	0.376499	-0.00375001	0.380249
18	R_FFC	0.250097	0.452436	1.15011	-0.151515	0.564911	0.2058	-0.0105365	0.216336
19	R_V3B	0.403251	0.573796	0.835829	-0.21021	0.51186	0.15969	0.00168203	0.158008
20	R_LO1	0.0492008	0.248685	1.96685	0.000275224	0.690046	0.352829	-0.00639189	0.359221
21	R_LO2	0.432005	0.586874	-0.785766	-0.503841	0.219819	-0.143726	0.00511183	-0.148837
22	R_PIT	0.212758	0.420812	-1.24602	-0.580142	0.133412	-0.226153	0.00747512	-0.233628
23	R_MT	0.396012	0.573796	-0.848765	-0.514554	0.208018	-0.154647	0.00595547	-0.160602
24	R_A1	0.643865	0.760097	0.462302	-0.280215	0.447893	0.08576	-0.00218634	0.0879464
25	R_PSL	0.921732	0.944876	-0.0982522	-0.383088	0.347387	-0.0167515	0.00198288	-0.0187344
26	R_SFL	0.194955	0.398772	1.29606	-0.123888	0.587626	0.239673	-0.00272207	0.242395
27	R_PCV	0.274945	0.478165	1.09175	-0.16228	0.554753	0.201663	-0.0037227	0.205385
28	R_STV	0.390842	0.573796	0.858091	-0.206225	0.516035	0.157712	-0.0045925	0.162304
29	R_7Pm	0.223347	0.427353	1.21768	-0.138537	0.574896	0.227206	-0.000960528	0.228166
30	R_7m	0.0459935	0.240662	1.99545	0.00547718	0.694354	0.356738	-0.00737401	0.364112
31	R_POS1	0.133178	0.337884	1.50169	-0.0853829	0.619519	0.278742	-4.25765e-05	0.278785
32	R_23d	0.146578	0.341282	1.45172	-0.0947135	0.611868	0.269328	-0.000693893	0.270022
33	R_v23ab	0.32898	0.525944	0.97617	-0.184007	0.535707	0.180457	-0.00369311	0.18415
34	R_d23ab	0.76277	0.832112	-0.301846	-0.419483	0.309901	-0.0595658	-0.00207668	-0.0574892
35	R_31pv	0.198125	0.400703	1.28691	-0.125617	0.586223	0.23758	-0.00319617	0.240776
36	R_5m	0.145195	0.341282	1.45671	-0.0937402	0.61242	0.271743	0.000960444	0.270783
37	R_5mv	0.003375	0.0993258	2.93134	0.167547	0.816599	0.506353	-0.00117148	0.507525
38	R_23c	0.00442808	0.0993258	2.84594	0.153865	0.80754	0.490738	-0.00566702	0.496405
39	R_5L	0.0114707	0.133208	2.52802	0.0999985	0.767216	0.443091	-0.0060045	0.449095
40	R_24dd	0.257864	0.459559	1.13145	-0.154609	0.560595	0.215096	0.00274806	0.212348
41	R_24dv	0.0731631	0.279483	1.79181	-0.0317039	0.663507	0.328062	-0.00103023	0.329092
42	R_7AL	0.016193	0.157553	2.40454	0.0783119	0.749458	0.428671	-0.000259828	0.428931
43	R_SCEF	0.149403	0.341282	1.44164	-0.0966558	0.610612	0.265339	-0.00306766	0.268407
44	R_6ma	0.076976	0.279483	1.76851	-0.0361065	0.661716	0.315079	-0.0110667	0.326146
45	R_7Am	0.0789207	0.279483	1.75698	-0.0381941	0.659471	0.316017	-0.00782761	0.323844
46	R_7PL	0.728054	0.813973	-0.347716	-0.427891	0.30162	-0.0549161	0.011335	-0.066251
47	R_7PC	0.00384398	0.0993258	2.89069	0.161309	0.813165	0.496863	-0.00610027	0.502963
48	R_LIPv	0.0132639	0.143696	2.47661	0.0910264	0.760084	0.436363	-0.00454079	0.440904
49	R_VIP	0.0781007	0.279483	1.76181	-0.0371902	0.65866	0.325062	0.00133179	0.32373
50	R_MIP	0.124003	0.330674	1.53819	-0.0786083	0.62526	0.284365	-0.000895483	0.285261
51	R_1	0.799363	0.861588	0.254172	-0.318732	0.411038	0.0489065	0.000476842	0.0484297
52	R_2	0.00111755	0.0652364	3.25913	0.220781	0.857448	0.546232	-0.00849624	0.554728
53	R_3a	2.07849e-05	0.00748255	4.25629	0.362978	0.960362	0.665003	-0.0099109	0.674914
54	R_6d	0.0883629	0.289606	1.7041	-0.0480346	0.652304	0.302381	-0.01282	0.315201
55	R_6mp	0.0759023	0.279483	1.77497	-0.034855	0.661828	0.320876	-0.00585104	0.326727
56	R_6v	0.15042	0.341282	1.43805	-0.0973839	0.61034	0.262618	-0.00530695	0.267925
57	R_p24pr	0.823679	0.87213	0.222816	-0.324487	0.405411	0.0448081	0.00234878	0.0424594
58	R_33pr	0.820332	0.871149	0.227118	-0.323762	0.406262	0.0402356	-0.00305234	0.043288
59	R_a24pr	0.542315	0.676483	0.609317	-0.252661	0.473246	0.118172	0.00253468	0.115637
60	R_p32pr	0.0239914	0.176264	2.25727	0.0524024	0.729587	0.405452	-0.000287166	0.405739
61	R_a24	0.324728	0.524742	0.984789	-0.182238	0.536758	0.186482	0.000898396	0.185584
62	R_d32	0.110592	0.315976	1.59554	-0.0681154	0.635239	0.286831	-0.00914753	0.295978
63	R_8BM	0.222471	0.427353	1.21998	-0.138087	0.575208	0.228144	-0.000410986	0.228555
64	R_p32	0.35493	0.544307	0.92507	-0.193648	0.527285	0.169911	-0.00482914	0.17474
65	R_10r	0.584066	0.710351	0.547455	-0.264272	0.462631	0.104766	0.000756628	0.10401
66	R_47m	0.175828	0.374544	1.35371	-0.11317	0.597124	0.247203	-0.00571137	0.252915
67	R_8Av	0.140021	0.341282	1.47571	-0.0901201	0.614938	0.277925	0.00402434	0.2739
68	R_8Ad	0.109941	0.315976	1.59846	-0.0674178	0.634533	0.294551	-0.00127177	0.295823
69	R_9m	0.442971	0.594385	0.767185	-0.223448	0.500969	0.135203	-0.0102598	0.145463
70	R_8BL	0.209204	0.416096	1.25576	-0.131465	0.581267	0.231787	-0.00338702	0.235174
71	R_9p	0.377852	0.56915	0.88186	-0.201685	0.519862	0.164482	-0.00217397	0.166656
72	R_10d	0.0969291	0.302845	1.65993	-0.0561451	0.644913	0.29895	-0.00816915	0.307119
73	R_8C	0.0105864	0.133208	2.55606	0.104542	0.769317	0.452111	-7.23218e-05	0.452183
74	R_44	0.137419	0.341282	1.48547	-0.0884197	0.617104	0.275287	-0.00069251	0.27598
75	R_45	0.593623	0.719543	0.533593	-0.266846	0.460202	0.102672	0.00128309	0.101389
76	R_47l	0.779647	0.8454	0.279779	-0.314037	0.415637	0.0517185	-0.00158708	0.0533056
77	R_a47r	0.969955	0.975374	-0.0376645	-0.372123	0.358436	-0.00543173	0.00175055	-0.00718229
78	R_6r	0.402248	0.573796	0.837614	-0.209748	0.511885	0.163753	0.00551397	0.158239
79	R_IFJa	0.355312	0.544307	0.924336	-0.193703	0.526966	0.172337	-0.00218931	0.174527
80	R_IFJp	0.410234	0.574526	0.823483	-0.212388	0.509482	0.161547	0.00594229	0.155604
81	R_IFSp	0.268619	0.471722	1.10625	-0.159582	0.557208	0.203443	-0.00463171	0.208075
82	R_IFSa	0.0279498	0.197149	2.19799	0.0418358	0.721013	0.397579	0.00162945	0.395949
83	R_p9_46v	0.333146	0.526588	0.967797	-0.1852	0.533366	0.189899	0.00768061	0.182218
84	R_46	0.118384	0.330599	1.56159	-0.0743734	0.629635	0.283436	-0.00636922	0.289805
85	R_a9_46v	0.671565	0.777374	-0.424001	-0.441279	0.287412	-0.0746053	0.00610962	-0.0807149
86	R_9_46d	0.0304731	0.197149	2.16389	0.0357454	0.716155	0.392626	0.0022641	0.390362
87	R_9a	0.333961	0.526588	0.966167	-0.185712	0.533609	0.183842	0.0017158	0.182127
88	R_10v	0.820206	0.871149	0.22728	-0.323647	0.406187	0.0468633	0.00355708	0.0433062
89	R_a10p	0.746544	0.816887	0.3232	-0.306034	0.42338	0.058661	-0.0029033	0.0615643
90	R_10pp	0.414935	0.574526	0.81524	-0.214071	0.508379	0.156074	0.00190054	0.154174
91	R_11l	0.91905	0.944876	-0.10163	-0.383666	0.346739	-0.0221292	-0.00275264	-0.0193765
92	R_13l	0.247261	0.449566	1.15703	-0.150114	0.565716	0.210346	-0.00710274	0.217449
93	R_OFC	0.00542814	0.102849	2.78046	0.142379	0.79719	0.487041	0.00196037	0.485081
94	R_47s	0.769713	0.83715	0.29275	-0.311596	0.417886	0.0570336	0.00127024	0.0557633
95	R_LIPd	0.0884906	0.289606	1.70341	-0.0480357	0.650883	0.309954	-0.00433406	0.314288
96	R_6a	0.204895	0.40979	1.26773	-0.129146	0.582907	0.236269	-0.000927647	0.237197
97	R_i6_8	0.00683049	0.113189	2.705	0.130695	0.791851	0.464586	-0.0126782	0.477264
98	R_s6_8	0.239283	0.44403	1.17678	-0.14608	0.567865	0.223815	0.00326554	0.22055
99	R_43	0.784107	0.847683	-0.273971	-0.414645	0.315143	-0.0481081	0.00409899	-0.0522071
100	R_OP4	0.0566436	0.254896	1.90605	-0.0108103	0.681172	0.342902	-0.00609249	0.348994
101	R_OP1	0.396067	0.573796	0.848667	-0.207659	0.513712	0.166146	0.0058662	0.16028
102	R_OP2_3	0.0612127	0.265501	1.87196	-0.0170294	0.675679	0.339678	-0.00323977	0.342917
103	R_52	0.00773303	0.113189	2.66351	0.123909	0.787805	0.454566	-0.0174693	0.472035
104	R_RI	0.052006	0.248685	1.94308	-0.00403285	0.684461	0.358681	0.00483952	0.353841
105	R_PFcm	0.10358	0.306356	1.62774	-0.0621553	0.640345	0.291305	-0.010406	0.301711
106	R_PoI2	0.687605	0.79339	0.402107	-0.291396	0.437309	0.0746337	-0.00190613	0.0765398
107	R_TA2	0.414767	0.574526	0.815533	-0.214173	0.50876	0.151239	-0.00310803	0.154347
108	R_FOP4	0.0236764	0.176264	2.26234	0.0534605	0.731914	0.400228	-0.00749051	0.407719
109	R_MI	0.0657866	0.269127	1.83988	-0.0229135	0.671179	0.333236	-0.00438648	0.337622
110	R_Pir	0.890776	0.926819	0.137322	-0.340217	0.390109	0.027084	0.00090436	0.0261797
111	R_AVI	0.518438	0.650306	0.645755	-0.246057	0.479895	0.117378	-0.00521878	0.122597
112	R_AAIC	0.464737	0.607551	0.731068	-0.229928	0.494238	0.138525	1.22183e-05	0.138513
113	R_FOP1	0.119757	0.330599	1.55579	-0.075397	0.628378	0.284791	-0.00379044	0.288581
114	R_FOP3	0.407106	0.574526	0.828997	-0.211326	0.510351	0.16332	0.0067124	0.156608
115	R_FOP2	0.257712	0.459559	1.13182	-0.15474	0.561267	0.209235	-0.00345775	0.212693
116	R_PFt	0.0975834	0.302845	1.65668	-0.0566278	0.643367	0.304628	-0.00130424	0.305932
117	R_AIP	0.0013052	0.0652364	3.21483	0.212234	0.848094	0.549056	0.00398433	0.545072
118	R_EC	0.0829401	0.282175	1.73388	-0.0422898	0.654	0.32298	0.00433326	0.318647
119	R_PreS	0.157635	0.348152	1.41307	-0.102093	0.606621	0.256723	-0.00686413	0.263588
120	R_H	0.740594	0.816887	0.331067	-0.304478	0.424643	0.065821	0.00278435	0.0630367
121	R_ProS	0.133276	0.337884	1.50131	-0.0854301	0.619324	0.27957	0.000927591	0.278642
122	R_PeEc	0.337781	0.526588	0.958559	-0.187427	0.533051	0.17377	-0.00723844	0.181008
123	R_STGa	0.189792	0.390429	1.31119	-0.121134	0.590367	0.23965	-0.00563206	0.245282
124	R_PBelt	0.103821	0.306356	1.62661	-0.0623599	0.640121	0.291428	-0.0100552	0.301483
125	R_A5	0.418052	0.574579	0.809806	-0.215325	0.507953	0.14763	-0.00570743	0.153337
126	R_PHA1	0.00494635	0.0993258	2.81051	0.147717	0.802202	0.488074	-0.00241401	0.490488
127	R_PHA3	0.0708473	0.279483	1.80646	-0.0290534	0.66634	0.327089	-0.00491245	0.332001
128	R_STSda	0.0551601	0.251363	1.91761	-0.00869	0.68238	0.347116	-0.00351314	0.350629
129	R_STSdp	0.120301	0.330599	1.55351	-0.0758861	0.628453	0.281619	-0.00680327	0.288422
130	R_STSvp	0.075948	0.279483	1.7747	-0.0349195	0.661983	0.31977	-0.00703082	0.3268
131	R_TGd	0.0839278	0.282374	1.72834	-0.0434128	0.654382	0.315561	-0.00287198	0.318433
132	R_TE1a	0.0419059	0.23572	2.03445	0.0125139	0.698191	0.370796	0.00139048	0.369405
133	R_TE1p	0.457803	0.605916	0.742469	-0.227813	0.496224	0.139907	-0.000752361	0.14066
134	R_TE2a	0.514647	0.647807	0.651619	-0.24484	0.480692	0.122801	-0.000834624	0.123636
135	R_TF	0.74567	0.816887	0.324354	-0.305742	0.423481	0.0634856	0.00171925	0.0617664
136	R_TE2p	0.743241	0.816887	0.327564	-0.305133	0.424031	0.0648437	0.00247077	0.062373
137	R_PHT	0.033635	0.20181	2.12442	0.0288288	0.713366	0.375232	-0.0106117	0.385844
138	R_PH	0.142955	0.341282	1.46487	-0.0923616	0.614456	0.267865	-0.00477789	0.272643
139	R_TPOJ1	0.0526678	0.248685	1.93763	-0.00503928	0.685193	0.350887	-0.00303707	0.353924
140	R_TPOJ2	0.0306639	0.197149	2.16141	0.0354499	0.718089	0.383243	-0.00830884	0.391552
141	R_TPOJ3	0.732956	0.814228	0.341196	-0.302691	0.426553	0.0629127	-0.00206752	0.0649802
142	R_DVT	0.0315753	0.199423	2.14975	0.03333	0.716014	0.38314	-0.00620569	0.389346
143	R_PGp	0.951694	0.959691	-0.0605798	-0.376269	0.354256	-0.0116295	-7.79264e-05	-0.0115516
144	R_IP2	0.277079	0.47956	1.0869	-0.162992	0.553388	0.206636	0.00238978	0.204246
145	R_IP1	0.0203273	0.170182	2.32025	0.0637867	0.740359	0.407557	-0.00977617	0.417333
146	R_IP0	0.100219	0.305751	1.6438	-0.0590289	0.641547	0.301645	-0.0021307	0.303776
147	R_PFop	0.123233	0.330674	1.54134	-0.0781676	0.626681	0.278791	-0.00755154	0.286343
148	R_PF	0.0447156	0.240662	2.00732	0.00762215	0.69527	0.36224	-0.00331891	0.365559
149	R_PFm	0.00737617	0.113189	2.67937	0.125842	0.786403	0.467001	-0.00470714	0.471708
150	R_PGi	0.0368695	0.214081	2.08721	0.0220731	0.707031	0.373679	-0.00532227	0.379001
151	R_PGs	0.224716	0.427353	1.21408	-0.139106	0.573954	0.229736	0.00239484	0.227342
152	R_V6A	0.321135	0.523116	0.992127	-0.180952	0.538211	0.185068	-0.00196625	0.187034
153	R_VMV1	0.0756978	0.279483	1.77621	-0.0346072	0.661727	0.322618	-0.00414382	0.326762
154	R_VMV3	0.27281	0.476755	1.09661	-0.161312	0.555395	0.204152	-0.00205516	0.206207
155	R_PHA2	0.0014497	0.0652364	3.18457	0.208275	0.846742	0.540707	-0.00211857	0.542826
156	R_V4t	0.50233	0.639007	0.670828	-0.241442	0.48435	0.119175	-0.00817755	0.127353
157	R_FST	0.496456	0.636029	0.680076	-0.23956	0.485665	0.126451	-0.00255367	0.129005
158	R_V3CD	0.330176	0.525944	0.973759	-0.184362	0.53506	0.182972	-0.000632694	0.183605
159	R_LO3	0.852694	0.894956	-0.185682	-0.398798	0.331345	-0.0357502	-0.000357348	-0.0353929
160	R_VMV2	0.173202	0.371146	1.36199	-0.111655	0.598584	0.247477	-0.00699693	0.254474
161	R_31pd	0.225548	0.427353	1.21191	-0.139523	0.573637	0.229072	0.00210829	0.226964
162	R_31a	0.253387	0.456096	1.14216	-0.152713	0.562688	0.213654	-0.000804765	0.214459
163	R_VVC	0.400897	0.573796	0.84002	-0.209508	0.512749	0.157879	-0.000974673	0.158854
164	R_25	0.543065	0.676483	0.608184	-0.252908	0.473111	0.116745	0.00130341	0.115441
165	R_s32	0.989434	0.989434	-0.0132427	-0.367689	0.362876	-0.0039984	-0.00147313	-0.00252527
166	R_pOFC	0.606798	0.728157	-0.51465	-0.456549	0.270151	-0.107359	-0.00963423	-0.0977248
167	R_PoI1	0.420286	0.575296	0.805925	-0.216019	0.507224	0.148056	-0.00453114	0.152588
168	R_Ig	0.556267	0.685809	-0.588395	-0.469709	0.256617	-0.112732	-0.00101069	-0.111721
169	R_FOP5	0.0440421	0.240662	2.01369	0.00877145	0.695857	0.364712	-0.00168492	0.366397
170	R_p10p	0.715935	0.810493	0.363896	-0.298506	0.430597	0.0661045	-0.00319132	0.0692958
171	R_p47r	0.0524407	0.248685	1.9395	-0.00470157	0.685622	0.350452	-0.00388878	0.354341
172	R_TGv	0.459491	0.605923	0.739685	-0.228409	0.495893	0.13694	-0.00324657	0.140187
173	R_MBelt	0.0214242	0.171393	2.30042	0.0602795	0.737696	0.404231	-0.00997759	0.414208
174	R_LBelt	0.510098	0.646604	0.658684	-0.243655	0.482153	0.119159	-0.00587791	0.125037
175	R_A4	0.317279	0.521554	1.00007	-0.179412	0.539401	0.187934	-0.000510554	0.188444
176	R_STSva	0.400498	0.573796	0.840732	-0.209337	0.512788	0.159154	0.000197333	0.158957
177	R_TE1m	0.181053	0.378949	1.33752	-0.116298	0.594955	0.241043	-0.00917326	0.250216
178	R_PI	0.0510014	0.248685	1.95147	-0.00251581	0.686381	0.356884	0.00118008	0.355704
179	R_a32pr	0.10937	0.315976	1.60103	-0.0669686	0.635133	0.293728	-0.00266316	0.296391
180	R_p24	0.935965	0.949524	0.0803422	-0.350622	0.379814	0.0196826	0.00436448	0.0153181
181	L_V1	0.139446	0.341282	1.47786	-0.0898693	0.616092	0.272808	-0.00192094	0.274729
182	L_MST	0.605303	0.728157	-0.51679	-0.457192	0.269925	-0.101663	-0.00346769	-0.0981955
183	L_V6	0.000930906	0.0652364	3.31062	0.228868	0.863481	0.552687	-0.00906789	0.561755
184	L_V2	0.0933205	0.299959	1.67814	-0.0528919	0.648822	0.295074	-0.0158913	0.310966
185	L_V3	0.0390552	0.223172	2.06361	0.0177748	0.702443	0.375052	0.000775107	0.374277
186	L_V4	0.188964	0.390429	1.31365	-0.12067	0.590742	0.24022	-0.00549577	0.245716
187	L_V8	0.84901	0.894956	-0.190382	-0.399644	0.330484	-0.0363669	-7.85051e-05	-0.0362884
188	L_4	0.0224643	0.172067	2.28242	0.0569366	0.733801	0.406633	-0.00367085	0.410304
189	L_3b	0.0901463	0.292366	1.69463	-0.0497676	0.650657	0.30203	-0.0114002	0.31343
190	L_FEF	0.513845	0.647807	0.652863	-0.244527	0.480762	0.125781	0.00195462	0.123826
191	L_PEF	0.461495	0.606344	0.736387	-0.228629	0.494558	0.14864	0.00932607	0.139314
192	L_55b	0.480469	0.619959	0.705549	-0.23467	0.489805	0.135149	0.00143752	0.133711
193	L_V3A	0.400491	0.573796	0.840745	-0.209442	0.513024	0.155795	-0.00324956	0.159045
194	L_RSC	0.131771	0.337884	1.50715	-0.0843707	0.620401	0.279455	-0.000312734	0.279767
195	L_POS2	0.0585593	0.259901	1.89149	-0.0134497	0.678211	0.344502	-0.00150113	0.346003
196	L_V7	0.645784	0.760097	0.459627	-0.280632	0.447304	0.0887664	0.00135325	0.0874131
197	L_IPS1	0.0177998	0.164306	2.36976	0.0722853	0.745249	0.421754	-0.00207108	0.423825
198	L_FFC	0.663021	0.771948	0.435746	-0.285041	0.443071	0.0857405	0.00285799	0.0828825
199	L_V3B	0.70558	0.803826	0.377799	-0.296018	0.433177	0.0633869	-0.0085711	0.071958
200	L_LO1	0.12634	0.33443	-1.52869	-0.624493	0.080486	-0.278147	0.00583805	-0.283985
201	L_LO2	0.467477	0.607551	0.72659	-0.230877	0.493684	0.134059	-0.00368491	0.137743
202	L_PIT	0.410522	0.574526	0.822976	-0.212647	0.509745	0.156622	0.000986462	0.155636
203	L_MT	0.983123	0.985861	0.0211544	-0.361422	0.369109	0.00951349	0.00547975	0.00403375
204	L_A1	0.434446	0.587972	0.781606	-0.220579	0.503091	0.143661	-0.00438471	0.148046
205	L_PSL	0.14245	0.341282	1.46673	-0.091991	0.614613	0.269118	-0.00378196	0.272899
206	L_SFL	0.0108417	0.133208	2.54776	0.103496	0.770279	0.444612	-0.00787346	0.452486
207	L_PCV	0.0645061	0.269127	1.84867	-0.0213007	0.672441	0.334874	-0.00421828	0.339093
208	L_STV	0.631964	0.750849	0.478964	-0.277082	0.450762	0.0902729	-0.000815515	0.0910884
209	L_7Pm	0.287389	0.490332	1.06387	-0.167456	0.550005	0.19849	-0.00171123	0.200201
210	L_7m	0.471086	0.610039	0.720714	-0.232064	0.492846	0.129903	-0.00679291	0.136696
211	L_POS1	0.0771138	0.279483	1.76768	-0.0361875	0.6606	0.320402	-0.00498933	0.325391
212	L_23d	0.0198148	0.169841	2.32984	0.0654761	0.741612	0.409271	-0.00954715	0.418818
213	L_v23ab	0.325049	0.524742	0.984136	-0.182342	0.536604	0.186891	0.00144652	0.185445
214	L_d23ab	0.818071	0.871149	0.230027	-0.323172	0.406715	0.0452002	0.00136666	0.0438336
215	L_31pv	0.852286	0.894956	0.186202	-0.331333	0.398988	0.0250764	-0.0104254	0.0355017
216	L_5m	0.00979408	0.130588	2.58302	0.109249	0.773247	0.454872	-0.00173597	0.456608
217	L_5mv	0.000317505	0.0476585	3.60058	0.273979	0.898029	0.585033	-0.0165217	0.601555
218	L_23c	0.0764272	0.279483	1.7718	-0.035487	0.662043	0.316568	-0.0100408	0.326609
219	L_5L	0.0306677	0.197149	2.16136	0.0354524	0.718258	0.382516	-0.00915069	0.391667
220	L_24dd	0.202072	0.406401	1.27567	-0.127722	0.584421	0.235627	-0.00312156	0.238749
221	L_24dv	0.0139464	0.143696	2.45864	0.0878487	0.757363	0.434704	-0.00316256	0.437866
222	L_7AL	0.153781	0.341736	1.4263	-0.0995813	0.608514	0.260442	-0.00540226	0.265845
223	L_SCEF	0.00496629	0.0993258	2.80921	0.147781	0.803103	0.485119	-0.00603875	0.491158
224	L_6ma	0.0305874	0.197149	2.1624	0.0356177	0.71807	0.384044	-0.00755874	0.391603
225	L_7Am	0.391566	0.573796	0.856781	-0.20638	0.515614	0.160353	-0.00163296	0.161986
226	L_7PL	0.814866	0.871149	-0.234154	-0.407431	0.322394	-0.0471977	-0.00258142	-0.0446163
227	L_7PC	0.631332	0.750849	0.479852	-0.276805	0.450747	0.0950148	0.00379798	0.0912168
228	L_LIPv	0.0194346	0.169841	2.33709	0.066774	0.742734	0.409931	-0.0101371	0.420068
229	L_VIP	0.142495	0.341282	1.46656	-0.0922303	0.61571	0.26096	-0.012524	0.273484
230	L_MIP	0.213913	0.420812	1.24288	-0.134031	0.579743	0.224613	-0.0084986	0.233111
231	L_1	0.123138	0.330674	1.54173	-0.0780642	0.626547	0.280158	-0.00614364	0.286302
232	L_2	0.152629	0.341282	1.43031	-0.098675	0.608351	0.266817	0.000684512	0.266132
233	L_3a	0.0142654	0.143696	2.45051	0.0863901	0.756005	0.434356	-0.00204076	0.436397
234	L_6d	0.268258	0.471722	1.10708	-0.15924	0.556793	0.209154	0.00117391	0.20798
235	L_6mp	0.083085	0.282175	1.73306	-0.0425509	0.655197	0.315769	-0.00354055	0.31931
236	L_6v	0.29605	0.500367	1.04494	-0.170817	0.546356	0.200739	0.00424051	0.196499
237	L_p24pr	0.0656484	0.269127	1.84082	-0.0227587	0.671713	0.331377	-0.00665519	0.338033
238	L_33pr	0.602015	0.727266	0.521505	-0.269058	0.458033	0.102046	0.00295519	0.0990907
239	L_a24pr	0.414269	0.574526	0.816405	-0.214097	0.509093	0.148512	-0.00606363	0.154576
240	L_p32pr	0.0727671	0.279483	1.79429	-0.0312867	0.664484	0.325305	-0.00458933	0.329894
241	L_a24	0.372757	0.568613	0.891321	-0.200141	0.521982	0.158673	-0.00994288	0.168616
242	L_d32	0.86957	0.909612	0.164204	-0.335339	0.395001	0.0255212	-0.0057857	0.0313069
243	L_8BM	0.0288352	0.197149	2.18573	0.0397149	0.720186	0.392299	-0.00228867	0.394588
244	L_p32	0.280259	0.482742	-1.07974	-0.552837	0.164554	-0.198934	0.00427599	-0.20321
245	L_10r	0.301623	0.505042	1.03296	-0.173084	0.544434	0.198119	0.00379649	0.194323
246	L_47m	0.123863	0.330674	1.53876	-0.0785568	0.625699	0.282201	-0.00335845	0.285559
247	L_8Av	0.160302	0.351882	1.40406	-0.103515	0.603954	0.264286	0.00296782	0.261319
248	L_8Ad	0.139057	0.341282	1.47931	-0.089551	0.616058	0.274825	-1.86792e-05	0.274843
249	L_9m	0.113205	0.320897	1.58395	-0.0703787	0.634232	0.279666	-0.0147267	0.294392
250	L_8BL	0.0827852	0.282175	1.73475	-0.0421844	0.654793	0.319623	0.00042321	0.3192
251	L_9p	0.306551	0.508564	1.02249	-0.17546	0.543801	0.183923	-0.00893999	0.192863
252	L_10d	0.10234	0.306356	1.63361	-0.0610917	0.641458	0.290956	-0.0119067	0.302863
253	L_8C	0.0884145	0.289606	1.70382	-0.0479356	0.650681	0.311506	-0.00269389	0.3142
254	L_44	0.560637	0.688837	-0.581896	-0.468854	0.257992	-0.105343	0.00522841	-0.110571
255	L_45	0.401525	0.573796	0.838901	-0.209851	0.512848	0.153445	-0.00530563	0.158751
256	L_47l	0.652035	0.764601	0.450937	-0.28222	0.44574	0.0883614	0.00260223	0.0857592
257	L_a47r	0.180422	0.378949	1.33946	-0.115925	0.595223	0.241724	-0.00882016	0.250544
258	L_6r	0.0963633	0.302845	1.66275	-0.0554195	0.643495	0.310128	0.00361381	0.306514
259	L_IFJa	0.0461268	0.240662	1.99423	0.00525127	0.693704	0.358686	-0.00490836	0.363594
260	L_IFJp	0.119491	0.330599	1.55691	-0.0751468	0.62827	0.286774	-0.001844	0.288618
261	L_IFSp	0.45283	0.601546	0.750705	-0.226225	0.497539	0.142829	0.000658533	0.142171
262	L_IFSa	0.081229	0.282175	1.7436	-0.0406644	0.657481	0.313652	-0.00790092	0.321552
263	L_p9_46v	0.263844	0.4679	1.11735	-0.157291	0.558405	0.211593	0.00176756	0.209825
264	L_46	0.00495799	0.0993258	2.80975	0.148035	0.803791	0.483557	-0.00818207	0.491739
265	L_a9_46v	0.563293	0.689747	0.577957	-0.25856	0.467892	0.111033	0.00128039	0.109752
266	L_9_46d	0.0543665	0.250922	1.92391	-0.00754732	0.683597	0.346734	-0.00514746	0.351882
267	L_9a	0.336733	0.526588	0.960641	-0.186886	0.533029	0.17881	-0.00243425	0.181244
268	L_10v	0.0143696	0.143696	2.44789	0.0857062	0.754196	0.438614	0.00371861	0.434895
269	L_a10p	0.0330332	0.20181	2.13168	0.0300389	0.712617	0.383696	-0.00210921	0.385805
270	L_10pp	0.386065	0.573796	0.866776	-0.204586	0.517478	0.159598	-0.00431383	0.163911
271	L_11l	0.139759	0.341282	1.47669	-0.0901448	0.616229	0.270409	-0.004288	0.274697
272	L_13l	0.350788	0.544307	0.933062	-0.191669	0.527474	0.185198	0.00943138	0.175766
273	L_OFC	0.00193634	0.0697081	3.09983	0.194903	0.837065	0.528858	-0.00255531	0.531413
274	L_47s	0.169478	0.367231	1.37388	-0.109377	0.600237	0.251386	-0.00509802	0.256484
275	L_LIPd	0.0111292	0.133208	2.53862	0.101708	0.767949	0.446732	-0.00348559	0.450217
276	L_6a	0.12779	0.335798	1.52288	-0.0813428	0.622204	0.28616	0.00397718	0.282182
277	L_i6_8	0.215799	0.422216	1.23778	-0.135013	0.579008	0.222883	-0.00934622	0.232229
278	L_s6_8	0.0486827	0.248685	1.97136	0.00109613	0.690363	0.355118	-0.00463577	0.359753
279	L_43	0.149788	0.341282	1.44028	-0.0970696	0.611212	0.259146	-0.00945794	0.268604
280	L_OP4	0.0531909	0.248685	1.93337	-0.0058132	0.684319	0.351365	-0.00167819	0.353044
281	L_OP1	0.926738	0.945115	0.09195	-0.348542	0.381954	0.0145897	-0.00294345	0.0175331
282	L_OP2_3	0.0457574	0.240662	1.99762	0.00587122	0.69462	0.357311	-0.00713219	0.364443
283	L_52	0.00786031	0.113189	2.65801	0.122013	0.782758	0.466436	-0.00135682	0.467793
284	L_RI	0.079187	0.279483	1.75542	-0.0384053	0.658231	0.321228	-0.00173047	0.322958
285	L_PFcm	0.72725	0.813973	0.348786	-0.301179	0.427754	0.069943	0.00354643	0.0663966
286	L_PoI2	0.661264	0.771948	0.438168	-0.284531	0.443408	0.0886407	0.00531849	0.0833222
287	L_TA2	0.907051	0.938329	0.116759	-0.344014	0.38644	0.0181459	-0.00411721	0.0222631
288	L_FOP4	0.243928	0.445758	1.16522	-0.148449	0.566646	0.215757	-0.00299758	0.218755
289	L_MI	0.425032	0.579589	0.797722	-0.217402	0.50551	0.151541	0.000597854	0.150943
290	L_Pir	0.0219781	0.172003	2.29075	0.0585345	0.736108	0.403662	-0.00881224	0.412474
291	L_AVI	0.0636648	0.269127	1.85452	-0.0202174	0.673041	0.337157	-0.00276219	0.339919
292	L_AAIC	0.317186	0.521554	1.00026	-0.179661	0.540175	0.179093	-0.00969569	0.188789
293	L_FOP1	0.871712	0.909612	0.161484	-0.335741	0.394401	0.0355273	0.00474836	0.0307789
294	L_FOP3	0.0190325	0.169841	2.34489	0.0679995	0.742558	0.415568	-0.00483021	0.420399
295	L_FOP2	0.577781	0.705088	0.55663	-0.262244	0.463709	0.117207	0.0116028	0.105604
296	L_PFt	0.163213	0.356102	1.39435	-0.105638	0.603878	0.251821	-0.00853496	0.260356
297	L_AIP	0.00411449	0.0993258	2.86925	0.157749	0.810478	0.493929	-0.00590046	0.499829
298	L_EC	0.0709091	0.279483	1.80606	-0.0291084	0.665974	0.32862	-0.00312129	0.331742
299	L_PreS	0.131571	0.337884	1.50793	-0.0842408	0.620611	0.279001	-0.000953186	0.279954
300	L_H	0.735067	0.814228	-0.338393	-0.425891	0.303086	-0.0689644	-0.00454497	-0.0644194
301	L_ProS	0.733868	0.814228	0.339984	-0.302905	0.426325	0.0632467	-0.00150124	0.064748
302	L_PeEc	0.177974	0.376886	1.34702	-0.114421	0.596054	0.246081	-0.00562938	0.251711
303	L_STGa	0.494182	0.635376	0.683673	-0.238864	0.486241	0.127896	-0.00177095	0.129667
304	L_PBelt	0.103249	0.306356	1.6293	-0.0616293	0.638662	0.303177	0.00231795	0.300859
305	L_A5	0.37654	0.56915	0.884289	-0.201216	0.52024	0.165323	-0.00177324	0.167096
306	L_PHA1	0.00408915	0.0993258	2.8712	0.158406	0.811905	0.491177	-0.00990646	0.501083
307	L_PHA3	0.0969954	0.302845	1.6596	-0.0563086	0.645782	0.293212	-0.014395	0.307607
308	L_STSda	0.0527448	0.248685	1.937	-0.00516502	0.686067	0.346213	-0.00823721	0.354451
309	L_STSdp	0.149352	0.341282	1.44182	-0.0966882	0.610978	0.262936	-0.00568537	0.268621
310	L_STSvp	0.702074	0.80237	0.382523	-0.29512	0.433981	0.065754	-0.00709511	0.0728491
311	L_TGd	0.128825	0.336065	1.51875	-0.082373	0.623168	0.274966	-0.00738589	0.282352
312	L_TE1a	0.105575	0.308999	1.61841	-0.0639687	0.639546	0.285609	-0.0148383	0.300447
313	L_TE1p	0.664733	0.771948	0.433388	-0.285565	0.442781	0.0815248	-0.000937718	0.0824626
314	L_TE2a	0.936336	0.949524	0.0798754	-0.350549	0.37956	0.0329462	0.0177247	0.0152216
315	L_TF	0.445361	0.594385	0.763172	-0.223985	0.499854	0.14196	-0.00260596	0.144566
316	L_TE2p	0.551225	0.681927	0.595926	-0.254993	0.470646	0.121369	0.00833189	0.113038
317	L_PHT	0.354547	0.544307	0.925805	-0.193578	0.527571	0.167861	-0.00707865	0.17494
318	L_PH	0.237247	0.442534	1.1819	-0.145427	0.569703	0.215364	-0.00658857	0.221953
319	L_TPOJ1	0.694691	0.796461	-0.392497	-0.435605	0.293172	-0.073168	0.00154727	-0.0747153
320	L_TPOJ2	0.152354	0.341282	1.43127	-0.0985549	0.608794	0.264908	-0.00155223	0.26646
321	L_TPOJ3	0.418166	0.574579	0.809608	-0.215145	0.507464	0.154534	0.00139586	0.153138
322	L_DVT	0.00189892	0.0697081	3.1056	0.196412	0.839444	0.525898	-0.00775767	0.533655
323	L_PGp	0.915105	0.943948	-0.106602	-0.38461	0.345873	-0.0152819	0.00504503	-0.0203269
324	L_IP2	0.144752	0.341282	1.45832	-0.0935205	0.613093	0.269111	-0.002185	0.271296
325	L_IP1	0.0591996	0.259901	1.88671	-0.0142946	0.676551	0.348254	0.00367462	0.34458
326	L_IP0	0.231245	0.434911	1.19716	-0.142327	0.571389	0.225338	0.000983582	0.224355
327	L_PFop	0.923878	0.944876	0.0955493	-0.347886	0.382607	0.0147606	-0.00345884	0.0182195
328	L_PF	0.033405	0.20181	2.12718	0.0292377	0.712098	0.382522	-0.00262742	0.385149
329	L_PFm	0.18745	0.390068	1.31816	-0.119612	0.590594	0.247943	0.00185608	0.246087
330	L_PGi	0.00862085	0.119366	2.62673	0.117367	0.781954	0.452326	-0.0132769	0.465603
331	L_PGs	0.218636	0.425407	1.23016	-0.136334	0.577396	0.225063	-0.00560004	0.230663
332	L_V6A	0.445105	0.594385	0.763601	-0.223763	0.499644	0.146559	0.00200921	0.14455
333	L_VMV1	0.170354	0.367231	1.37107	-0.109926	0.599888	0.250136	-0.00589401	0.25603
334	L_VMV3	0.618314	0.739512	0.498241	-0.273423	0.454024	0.0966749	0.00196692	0.094708
335	L_PHA2	0.0213459	0.171393	2.30181	0.0605114	0.737759	0.404922	-0.00941609	0.414338
336	L_V4t	0.725667	0.813973	0.350895	-0.301048	0.428477	0.0542064	-0.0126529	0.0668592
337	L_FST	0.646082	0.760097	0.459212	-0.280693	0.447207	0.0893885	0.00205953	0.087329
338	L_V3CD	0.813778	0.871149	0.235555	-0.322244	0.407814	0.0384614	-0.0064381	0.0448995
339	L_LO3	0.894463	0.927973	-0.132659	-0.389301	0.3411	-0.0222891	0.0030042	-0.0252933
340	L_VMV2	0.30531	0.508564	1.02511	-0.174711	0.543553	0.192297	-0.000760251	0.193057
341	L_31pd	0.150316	0.341282	1.43842	-0.0973682	0.610666	0.260708	-0.00742728	0.268135
342	L_31a	0.948372	0.959028	-0.0647514	-0.376934	0.353409	-0.0236832	-0.0113395	-0.0123437
343	L_VVC	0.718468	0.81081	0.360507	-0.299179	0.43006	0.0626953	-0.00596829	0.0686636
344	L_25	0.150973	0.341282	1.4361	-0.0976489	0.609534	0.265869	-0.00144054	0.26731
345	L_s32	0.0673533	0.27244	1.82931	-0.0248563	0.669716	0.330968	-0.00492043	0.335889
346	L_pOFC	0.708273	0.804348	0.374177	-0.296485	0.432254	0.0739992	0.00278195	0.0712172
347	L_PoI1	0.337894	0.526588	0.958335	-0.187254	0.532484	0.180354	-0.000398786	0.180753
348	L_Ig	0.445789	0.594385	0.762454	-0.224065	0.499624	0.143584	-0.000810778	0.144395
349	L_FOP5	0.00656624	0.113189	2.71808	0.132616	0.792258	0.470108	-0.00810751	0.478216
350	L_p10p	0.391858	0.573796	0.856253	-0.206306	0.515144	0.165442	0.00369538	0.161746
351	L_p47r	0.0988692	0.304213	1.65036	-0.0578294	0.642683	0.301945	-0.00305278	0.304998
352	L_TGv	0.0620025	0.265725	1.86628	-0.0181231	0.676359	0.331074	-0.0118502	0.342925
353	L_MBelt	0.0119221	0.134123	2.51444	0.097859	0.766619	0.437229	-0.0106858	0.447914
354	L_LBelt	0.0167743	0.158914	2.39162	0.0762632	0.749241	0.421574	-0.00645957	0.428033
355	L_A4	0.319913	0.523116	0.994637	-0.18039	0.538394	0.188192	0.000791843	0.1874
356	L_STSva	0.466311	0.607551	0.728494	-0.230544	0.494055	0.133587	-0.0045284	0.138115
357	L_TE1m	0.691807	0.795688	-0.396404	-0.436267	0.292428	-0.0748734	0.000577472	-0.0754509
358	L_PI	0.219794	0.425407	1.22708	-0.136949	0.577024	0.223356	-0.00680896	0.230165
359	L_a32pr	0.327412	0.525944	0.97934	-0.183336	0.536044	0.183303	-0.00135405	0.184657
360	L_p24	0.498946	0.636952	-0.676149	-0.485384	0.240511	-0.117618	0.0107713	-0.128389
