# Supplementary material for: Parent–offspring brain similarity: Specificities and commonalities among sex combinations–the TRIO study
Source: iScience. 2025 Jun 19;28(7):112936. doi: 10.1016/j.isci.2025.112936 (PMC12270804; doi:10.1016/j.isci.2025.112936)
Supplement: Table S10. Results of the comparison of the correlation coefficients of surface area in each region between father–son dyads and unrelated pairs, related to Figures 3, S1, and S2 [file mmc11.xlsx]

## Sheet: 10_Father-Son_SA
Supplementary Table 10. Results of the test comparing the differences in correlation coefficients of surface area in each region between father-son dyads and unrelated pairs.
Number	Region	Raw_p_value	q_value	z_value	Lower bound of the CI	Upper bound of the CI	r_real-dyads	r_unrelated-pairs	r_diff		Abbreviations
1	R_V1	0.160291	0.457973	1.4041	-0.10364	0.604589	0.259767	-0.0018923	0.261659		Number: The region number as defined in the original HCP-MMP1 atlas.
2	R_MST	0.151254	0.457973	1.43512	-0.0976943	0.608681	0.270551	0.00379235	0.266759		Region: The region names as defined in the original aseg atlas.
3	R_V6	0.565015	0.785349	0.575408	-0.259131	0.467608	0.107007	-0.00230752	0.109315		Raw_p_value: The uncorrected p-value from the test of differences in correlation coefficients.
4	R_V2	0.336377	0.621004	0.961348	-0.186687	0.532981	0.180936	-0.000371799	0.181308		q_value: The FDR-corrected p-value from the test of differences in correlation coefficients.
5	R_V3	0.614165	0.815119	0.504137	-0.272474	0.455285	0.0915224	-0.004356	0.0958784		z_value: The z-value from the test of differences in correlation coefficients.
6	R_V4	0.328315	0.6124	0.977514	-0.183814	0.536081	0.178851	-0.0056087	0.18446		Lower bound of the CI: The lower bound of the 95% confidence interval
7	R_V8	0.522681	0.762423	0.639219	-0.247093	0.47844	0.122821	0.00154992	0.121271		Upper bound of the CI: The upper bound of the 95% confidence interval
8	R_4	0.0155358	0.273614	2.41964	0.0812046	0.753215	0.425213	-0.00736865	0.432582		r_real-dyads: The correlation coefficients in real parent-offspring dyads.
9	R_3b	0.00526629	0.273614	2.79028	0.145278	0.803302	0.475419	-0.0150356	0.490454		r_unrelated-pairs: The Z-transformed, averaged, and backtransformed correlation coefficients of unrelated pairs, which were randomly generated through 1,000 permutations.
10	R_FEF	0.440052	0.731665	-0.772106	-0.501471	0.222358	-0.141994	0.00427529	-0.146269		r_diff: difference in correlation coefficient between real parent-offspring dyads and unrelated pairs
11	R_PEF	0.0959888	0.402833	1.66462	-0.0552679	0.645553	0.30019	-0.00770186	0.307892
12	R_55b	0.16928	0.462104	1.37452	-0.109225	0.600191	0.25263	-0.00389041	0.256521
13	R_V3A	0.389181	0.680121	0.861104	-0.205653	0.516528	0.15848	-0.00437944	0.162859
14	R_RSC	0.705576	0.849524	0.377804	-0.295706	0.432747	0.0793593	0.00748204	0.0718772
15	R_POS2	0.122449	0.456635	1.54457	-0.0775744	0.627235	0.27899	-0.00795239	0.286942
16	R_V7	0.525339	0.762423	-0.635137	-0.477746	0.247862	-0.121915	-0.00140811	-0.120506
17	R_IPS1	0.693344	0.84171	0.394321	-0.292762	0.435825	0.0770238	0.00198251	0.0750413
18	R_FFC	0.057348	0.34992	1.90065	-0.011771	0.679284	0.347266	-0.000108146	0.347374
19	R_V3B	0.468506	0.744997	0.724912	-0.231183	0.493381	0.134041	-0.0033831	0.137424
20	R_LO1	0.345572	0.628284	0.943213	-0.190224	0.530281	0.173679	-0.00440629	0.178085
21	R_LO2	0.663485	0.838145	0.435106	-0.285181	0.442989	0.0847252	0.0019573	0.0827679
22	R_PIT	0.918703	0.97039	-0.102068	-0.383774	0.346687	-0.0180161	0.00144548	-0.0194616
23	R_MT	0.771389	0.907516	0.290559	-0.312154	0.417692	0.0452248	-0.0101514	0.0553761
24	R_A1	0.507397	0.762423	0.662896	-0.242874	0.482891	0.119663	-0.00616954	0.125833
25	R_PSL	0.650364	0.836182	0.453257	-0.281796	0.446158	0.0884713	0.00227048	0.0862008
26	R_SFL	0.28394	0.584832	1.07151	-0.165947	0.551053	0.20202	0.000508662	0.201511
27	R_PCV	0.693907	0.84171	0.393558	-0.293122	0.435997	0.0649173	-0.0100395	0.0749569
28	R_STV	0.659532	0.838145	-0.440559	-0.444173	0.284322	-0.0785007	0.00534881	-0.0838495
29	R_7Pm	0.368847	0.657351	0.898636	-0.198493	0.522578	0.168819	-0.000911999	0.169731
30	R_7m	0.0431152	0.321033	2.02259	0.0104106	0.698678	0.359309	-0.00960072	0.36891
31	R_POS1	0.101605	0.402833	1.63712	-0.0602708	0.640585	0.300203	-0.0024445	0.302647
32	R_23d	0.519747	0.762423	0.643736	-0.246242	0.479206	0.123866	0.00175005	0.122116
33	R_v23ab	0.257741	0.571126	1.13175	-0.154926	0.561787	0.203776	-0.00914689	0.212923
34	R_d23ab	0.537413	0.762423	0.61673	-0.251305	0.474575	0.118519	0.00147253	0.117046
35	R_31pv	0.441889	0.731665	0.769008	-0.222923	0.500913	0.141941	-0.00373858	0.145679
36	R_5m	0.846718	0.94371	0.193308	-0.329989	0.400218	0.0326202	-0.00423058	0.0368508
37	R_5mv	0.116448	0.450767	1.56986	-0.0728632	0.631096	0.283642	-0.00772215	0.291364
38	R_23c	0.166358	0.46107	1.384	-0.10768	0.602727	0.246106	-0.0126547	0.25876
39	R_5L	0.256481	0.571126	1.13475	-0.154267	0.561982	0.20737	-0.00596654	0.213336
40	R_24dd	0.51891	0.762423	0.645027	-0.246207	0.479795	0.116688	-0.00577997	0.122468
41	R_24dv	0.83635	0.935951	0.206565	-0.327546	0.402587	0.0359251	-0.0034498	0.0393749
42	R_7AL	0.678144	0.84171	0.414998	-0.289015	0.439596	0.0764375	-0.00255003	0.0789876
43	R_SCEF	0.17672	0.46761	1.35092	-0.113689	0.596668	0.246816	-0.00559157	0.252408
44	R_6ma	0.945696	0.980742	-0.0681122	-0.377642	0.352891	-0.0102147	0.0027734	-0.0129881
45	R_7Am	0.0548322	0.341762	1.9202	-0.00823839	0.683963	0.341729	-0.0101192	0.351848
46	R_7PL	0.680545	0.84171	0.41172	-0.289448	0.438769	0.0838166	0.00550172	0.0783149
47	R_7PC	0.985667	0.988413	-0.0179642	-0.368546	0.362018	0.000862534	0.00428815	-0.00342562
48	R_LIPv	0.785149	0.915899	0.272616	-0.31536	0.414362	0.0503166	-0.00162664	0.0519432
49	R_VIP	0.521234	0.762423	0.641445	-0.246727	0.478913	0.121497	-0.000218969	0.121716
50	R_MIP	0.909144	0.97039	0.114118	-0.344421	0.38588	0.0278569	0.00610254	0.0217544
51	R_1	0.0550616	0.341762	1.91839	-0.0085654	0.683448	0.342651	-0.00872929	0.35138
52	R_2	0.232516	0.539549	1.1939	-0.143157	0.571598	0.218014	-0.00609862	0.224112
53	R_3a	0.0223045	0.273614	2.28514	0.0574735	0.734704	0.405123	-0.00599621	0.41112
54	R_6d	0.365364	0.654383	0.905192	-0.197241	0.52363	0.170612	-0.000316531	0.170928
55	R_6mp	0.963626	0.980742	-0.0456042	-0.373556	0.356984	-0.00967557	-0.000979496	-0.00869608
56	R_6v	0.524162	0.762423	0.636943	-0.247657	0.478292	0.117508	-0.00340711	0.120915
57	R_p24pr	0.27899	0.584832	1.08259	-0.164092	0.553518	0.197153	-0.00667372	0.203826
58	R_33pr	0.311724	0.602113	1.01161	-0.177346	0.541584	0.186893	-0.00379071	0.190684
59	R_a24pr	0.155123	0.457973	1.42167	-0.100542	0.608251	0.256131	-0.00913815	0.265269
60	R_p32pr	0.528016	0.762423	0.631037	-0.248612	0.477012	0.121714	0.00198613	0.119728
61	R_a24	0.0192416	0.273614	2.34082	0.0673026	0.74218	0.414315	-0.00556752	0.419882
62	R_d32	0.581682	0.790209	0.55093	-0.263513	0.463055	0.109422	0.00480367	0.104618
63	R_8BM	0.0371298	0.316968	2.08433	0.0216189	0.708257	0.366153	-0.0134929	0.379646
64	R_p32	0.981075	0.986556	-0.0237209	-0.369591	0.360971	0.000494264	0.00501762	-0.00452336
65	R_10r	0.338846	0.622371	0.956447	-0.187583	0.532105	0.180786	0.000407526	0.180378
66	R_47m	0.569939	0.78554	-0.568142	-0.466151	0.260369	-0.110119	-0.00222661	-0.107892
67	R_8Av	0.304991	0.600165	1.02579	-0.174706	0.54399	0.188748	-0.00457129	0.19332
68	R_8Ad	0.69441	0.84171	0.392877	-0.293015	0.435551	0.077417	0.00265357	0.0747635
69	R_9m	0.959316	0.980742	0.0510118	-0.355989	0.374525	0.0127701	0.00304323	0.00972688
70	R_8BL	0.537932	0.762423	0.615944	-0.251519	0.474557	0.115966	-0.000965483	0.116932
71	R_9p	0.862324	0.952259	-0.173417	-0.396596	0.333596	-0.0336398	-0.000583162	-0.0330566
72	R_10d	0.413836	0.70573	0.817163	-0.213566	0.5084	0.160637	0.006214	0.154423
73	R_8C	0.0779616	0.400946	1.76264	-0.03712	0.659888	0.319324	-0.00522724	0.324552
74	R_44	0.930093	0.973783	-0.0877281	-0.381201	0.349322	-0.00738712	0.00934158	-0.0167287
75	R_45	0.579394	0.790083	-0.554269	-0.463936	0.263075	-0.103145	0.00218192	-0.105327
76	R_47l	0.808636	0.921231	-0.242186	-0.408902	0.320944	-0.0465541	-0.00040472	-0.0461494
77	R_a47r	0.571699	0.78554	-0.565551	-0.46596	0.261009	-0.103672	0.00380092	-0.107473
78	R_6r	0.153391	0.457973	1.42766	-0.0993505	0.608836	0.259865	-0.00627969	0.266145
79	R_IFJa	0.626386	0.817557	0.48682	-0.275765	0.452358	0.0850798	-0.00754675	0.0926266
80	R_IFJp	0.265772	0.572922	1.11285	-0.158367	0.558366	0.203828	-0.00548964	0.209317
81	R_IFSp	0.868076	0.952329	-0.166102	-0.395346	0.334994	-0.025331	0.00633799	-0.031669
82	R_IFSa	0.564926	0.785349	-0.57554	-0.467559	0.259063	-0.108681	0.000639668	-0.10932
83	R_p9_46v	0.50296	0.762423	0.66984	-0.241435	0.483833	0.125982	-0.00107877	0.127061
84	R_46	0.302586	0.600165	1.0309	-0.1737	0.544715	0.191036	-0.00317386	0.194209
85	R_a9_46v	0.821578	0.933022	-0.225516	-0.405852	0.323955	-0.0476193	-0.00465106	-0.0429682
86	R_9_46d	0.837156	0.935951	-0.205533	-0.402288	0.327641	-0.0436415	-0.00447565	-0.0391659
87	R_9a	0.734231	0.874026	-0.339502	-0.426315	0.30305	-0.0597438	0.00492552	-0.0646693
88	R_10v	0.946272	0.980742	-0.0673896	-0.377516	0.353027	-0.0068571	0.00599341	-0.0128505
89	R_a10p	0.463128	0.744313	0.733706	-0.229519	0.494854	0.136176	-0.00288538	0.139061
90	R_10pp	0.535559	0.762423	0.619542	-0.250866	0.475211	0.11594	-0.00167807	0.117618
91	R_11l	0.479411	0.750382	0.707251	-0.234398	0.490184	0.133928	-0.000130148	0.134058
92	R_13l	0.439127	0.731665	0.773668	-0.222014	0.501634	0.14396	-0.00256555	0.146526
93	R_OFC	0.166498	0.46107	1.38355	-0.107458	0.601253	0.256936	-0.00100644	0.257943
94	R_47s	0.129598	0.457946	1.51569	-0.0830394	0.623267	0.270425	-0.0117079	0.282133
95	R_LIPd	0.689317	0.84171	0.399781	-0.291769	0.436816	0.0770728	0.000990646	0.0760822
96	R_6a	0.918731	0.97039	0.102032	-0.346713	0.38379	0.0121333	-0.00732275	0.019456
97	R_i6_8	0.515253	0.762423	0.65068	-0.245151	0.480772	0.117696	-0.00583609	0.123532
98	R_s6_8	0.775927	0.909882	-0.284631	-0.416478	0.313123	-0.0538264	0.000398467	-0.0542249
99	R_43	0.786147	0.915899	0.271318	-0.315576	0.414102	0.0516372	-5.50488e-05	0.0516923
100	R_OP4	0.0239827	0.273614	2.25741	0.0525108	0.730481	0.402262	-0.00412513	0.406388
101	R_OP1	0.0985175	0.402833	1.65208	-0.0576401	0.64408	0.295389	-0.0105796	0.305968
102	R_OP2_3	0.00934695	0.273614	2.5991	0.11218	0.776207	0.454681	-0.00504305	0.459724
103	R_52	0.567791	0.78554	0.571308	-0.259817	0.466765	0.109273	0.000767153	0.108506
104	R_RI	0.0537494	0.341762	1.92885	-0.0066543	0.684957	0.344481	-0.00864872	0.35313
105	R_PFcm	0.282207	0.584832	1.07538	-0.165428	0.552275	0.196472	-0.00600534	0.202478
106	R_PoI2	0.127265	0.457946	1.52498	-0.0811102	0.623498	0.280293	-0.00280194	0.283095
107	R_TA2	0.446877	0.731665	0.760631	-0.224592	0.499683	0.137015	-0.00716484	0.144179
108	R_FOP4	0.919175	0.97039	-0.101472	-0.383656	0.346786	-0.0195902	-0.000242634	-0.0193475
109	R_MI	0.347791	0.628284	0.938883	-0.191025	0.529527	0.173291	-0.00398029	0.177271
110	R_Pir	0.261766	0.571126	1.12223	-0.156588	0.559844	0.206071	-0.00493576	0.211007
111	R_AVI	0.093466	0.402833	1.67739	-0.0528572	0.647058	0.304924	-0.00492591	0.30985
112	R_AAIC	0.169438	0.462104	1.37401	-0.109357	0.600272	0.251295	-0.00521946	0.256514
113	R_FOP1	0.671295	0.84171	0.424371	-0.287126	0.441032	0.0849118	0.00419235	0.0807194
114	R_FOP3	0.305084	0.600165	1.02559	-0.174757	0.543997	0.188262	-0.0050376	0.1933
115	R_FOP2	0.449161	0.731665	0.756814	-0.225204	0.498826	0.139878	-0.00351777	0.143396
116	R_PFt	0.0396211	0.316968	2.05768	0.0167795	0.704038	0.363598	-0.011357	0.374955
117	R_AIP	0.667794	0.84058	-0.429177	-0.441883	0.286239	-0.0855488	-0.00391756	-0.0816312
118	R_EC	0.0710115	0.384711	1.8054	-0.0292276	0.665856	0.328617	-0.00299971	0.331617
119	R_PreS	0.312764	0.602113	1.00944	-0.177917	0.54165	0.181392	-0.00907002	0.190462
120	R_H	0.0969751	0.402833	1.6597	-0.056162	0.644649	0.30029	-0.00665385	0.306944
121	R_ProS	0.0973783	0.402833	1.6577	-0.0565454	0.64446	0.299254	-0.00741052	0.306665
122	R_PeEc	0.0183669	0.273614	2.35814	0.070208	0.743391	0.420947	-0.000837173	0.421784
123	R_STGa	0.0483586	0.33479	1.9742	0.00161398	0.691359	0.352891	-0.00772367	0.360615
124	R_PBelt	0.130552	0.457946	1.51193	-0.0835238	0.621388	0.278643	-0.00210344	0.280746
125	R_A5	0.855233	0.950134	0.182445	-0.331939	0.398217	0.0351966	0.000420209	0.0347764
126	R_PHA1	0.397478	0.691266	0.846134	-0.208463	0.514003	0.155751	-0.00432179	0.160073
127	R_PHA3	0.961394	0.980742	0.0484047	-0.356476	0.374066	0.00931418	8.40298e-05	0.00923015
128	R_STSda	0.447381	0.731665	0.759788	-0.224921	0.499878	0.130509	-0.0136278	0.144136
129	R_STSdp	0.0181678	0.273614	2.36218	0.0710772	0.745168	0.417329	-0.00599651	0.423326
130	R_STSvp	0.879514	0.95369	0.151586	-0.337647	0.392725	0.0236577	-0.00524407	0.0289018
131	R_TGd	0.00690957	0.273614	2.70117	0.129665	0.789731	0.468674	-0.0067231	0.475397
132	R_TE1a	0.326298	0.61181	0.981597	-0.18294	0.536489	0.182876	-0.00222685	0.185103
133	R_TE1p	0.0157479	0.273614	2.41471	0.0801592	0.751309	0.428613	-0.0022698	0.430883
134	R_TE2a	0.0395272	0.316968	2.05866	0.0169042	0.702442	0.371307	-0.00263181	0.373939
135	R_TF	0.01941	0.273614	2.33756	0.0668641	0.742852	0.40981	-0.0103716	0.420182
136	R_TE2p	0.00302701	0.273614	2.96498	0.174459	0.82528	0.499873	-0.0162622	0.516135
137	R_PHT	0.133483	0.457946	1.50051	-0.0857168	0.620002	0.274078	-0.00486731	0.278946
138	R_PH	0.494759	0.762423	0.68276	-0.239	0.486019	0.128931	-0.000544254	0.129476
139	R_TPOJ1	0.196936	0.502815	1.29033	-0.124787	0.586034	0.244136	0.00311093	0.241025
140	R_TPOJ2	0.0793394	0.402154	1.75453	-0.0386262	0.658842	0.317047	-0.00621562	0.323262
141	R_TPOJ3	0.531491	0.762423	0.625732	-0.249891	0.476598	0.109997	-0.00887858	0.118875
142	R_DVT	0.123038	0.456635	1.54215	-0.0780038	0.626717	0.279527	-0.00690683	0.286434
143	R_PGp	0.620104	0.815119	0.495703	-0.273767	0.453382	0.101071	0.00689014	0.0941806
144	R_IP2	0.470228	0.744997	0.722109	-0.231892	0.493255	0.126846	-0.0101677	0.137013
145	R_IP1	0.949201	0.980742	-0.0637097	-0.376839	0.353688	-0.0112741	0.000874425	-0.0121485
146	R_IP0	0.55636	0.782381	0.588256	-0.256721	0.469816	0.109814	-0.00191722	0.111731
147	R_PFop	0.101827	0.402833	1.63606	-0.060545	0.641066	0.296149	-0.00669085	0.30284
148	R_PF	0.0182958	0.273614	2.35958	0.0705838	0.744542	0.417877	-0.00483677	0.422714
149	R_PFm	0.237602	0.541371	1.181	-0.145699	0.569901	0.211818	-0.0101344	0.221952
150	R_PGi	0.063194	0.361109	1.85782	-0.0196626	0.674803	0.331253	-0.0100374	0.341291
151	R_PGs	0.0356929	0.316968	2.10041	0.0244724	0.70936	0.373893	-0.00759074	0.381484
152	R_V6A	0.796961	0.916632	0.257283	-0.318143	0.411573	0.0505623	0.00154363	0.0490187
153	R_VMV1	0.21586	0.528636	1.23761	-0.134904	0.578481	0.227425	-0.00453135	0.231956
154	R_VMV3	0.465677	0.744997	0.72953	-0.230011	0.493579	0.144613	0.00651744	0.138095
155	R_PHA2	0.24768	0.557279	1.156	-0.150098	0.564887	0.216595	-0.000360557	0.216956
156	R_V4t	0.289578	0.592319	1.05905	-0.168146	0.548611	0.203853	0.00479706	0.199056
157	R_FST	0.454681	0.734353	0.747634	-0.226966	0.497342	0.136805	-0.00489997	0.141705
158	R_V3CD	0.965744	0.980742	-0.0429466	-0.373075	0.357469	-0.00901135	-0.000822008	-0.00818935
159	R_LO3	0.0754203	0.395067	1.7779	-0.0343197	0.662317	0.321087	-0.0061732	0.327261
160	R_VMV2	0.310582	0.602113	1.014	-0.176926	0.542054	0.186453	-0.0047026	0.191156
161	R_31pd	0.0938001	0.402833	1.67568	-0.0530354	0.645493	0.312045	0.00326865	0.308776
162	R_31a	0.620396	0.815119	0.495289	-0.274201	0.45386	0.0860957	-0.00813843	0.0942341
163	R_VVC	0.825472	0.934497	0.220512	-0.324982	0.405086	0.0385354	-0.00349547	0.0420309
164	R_25	0.296364	0.599389	1.04426	-0.170943	0.54624	0.200671	0.00429842	0.196372
165	R_s32	0.626793	0.817557	0.486245	-0.275678	0.451961	0.093648	0.00119988	0.0924481
166	R_pOFC	0.0757212	0.395067	1.77607	-0.034623	0.661555	0.323394	-0.00325013	0.326645
167	R_PoI1	0.40406	0.698851	0.834392	-0.210673	0.512033	0.153422	-0.00446939	0.157891
168	R_Ig	0.0626102	0.361109	1.86195	-0.0189112	0.675557	0.331195	-0.0108898	0.342085
169	R_FOP5	0.488358	0.761077	0.692923	-0.237248	0.488041	0.125505	-0.00596493	0.13147
170	R_p10p	0.234413	0.539549	1.18907	-0.144166	0.571151	0.213874	-0.00951814	0.223392
171	R_p47r	0.40897	0.701092	0.825707	-0.21246	0.5109	0.146494	-0.00989981	0.156394
172	R_TGv	0.0210905	0.273614	2.30636	0.0610181	0.735696	0.415257	0.00214161	0.413116
173	R_MBelt	0.160255	0.457973	1.40422	-0.103723	0.605107	0.256077	-0.00586731	0.261945
174	R_LBelt	0.071599	0.384711	1.80166	-0.0299161	0.665314	0.327923	-0.00306421	0.330987
175	R_A4	0.533333	0.762423	0.622926	-0.250342	0.475985	0.112438	-0.00587164	0.11831
176	R_STSva	0.870748	0.952329	0.162708	-0.335533	0.39464	0.0343509	0.00333712	0.0310138
177	R_TE1m	0.211669	0.525523	1.24899	-0.132777	0.580336	0.22922	-0.00480709	0.234027
178	R_PI	0.444007	0.731665	0.765444	-0.223581	0.500286	0.141624	-0.00338201	0.145006
179	R_a32pr	0.18111	0.47246	1.33735	-0.116174	0.594271	0.246351	-0.00349725	0.249849
180	R_p24	0.0476451	0.33479	1.98052	0.00276326	0.692326	0.353683	-0.00802344	0.361706
181	L_V1	0.0396048	0.316968	2.05785	0.0167352	0.701564	0.374378	0.00108967	0.373289
182	L_MST	0.232696	0.539549	1.19344	-0.143302	0.57172	0.216043	-0.00807906	0.224122
183	L_V6	0.182988	0.473099	1.33161	-0.117303	0.593593	0.243464	-0.0054749	0.248939
184	L_V2	0.133039	0.457946	1.50223	-0.0851787	0.618998	0.282755	0.00421061	0.278544
185	L_V3	0.271672	0.57871	1.09922	-0.16089	0.55602	0.202569	-0.0042031	0.206772
186	L_V4	0.0703813	0.384711	1.80945	-0.0285529	0.667661	0.322949	-0.0101124	0.333061
187	L_V8	0.204235	0.514157	1.26958	-0.129014	0.584012	0.229625	-0.00830587	0.23793
188	L_4	0.136612	0.457973	1.48853	-0.0879736	0.618273	0.27107	-0.00583276	0.276902
189	L_3b	0.0508581	0.341762	1.95268	-0.0023031	0.687673	0.351978	-0.00466103	0.356639
190	L_FEF	0.415596	0.70573	0.814085	-0.214235	0.508073	0.157438	0.00351807	0.153919
191	L_PEF	0.803133	0.917866	0.249294	-0.319637	0.410175	0.0476202	0.000117683	0.0475025
192	L_55b	0.767062	0.905384	-0.29622	-0.418575	0.311011	-0.0541581	0.00227588	-0.056434
193	L_V3A	0.158367	0.457973	1.41059	-0.102702	0.606928	0.250869	-0.0126478	0.263516
194	L_RSC	0.048139	0.33479	1.97614	0.00196805	0.692517	0.349072	-0.0124483	0.36152
195	L_POS2	0.561874	0.785349	0.58006	-0.258194	0.4683	0.110453	0.000292154	0.110161
196	L_V7	0.832822	0.935951	-0.211083	-0.403367	0.326691	-0.0390923	0.00113977	-0.040232
197	L_IPS1	0.316524	0.60611	1.00163	-0.179258	0.540022	0.184002	-0.00488037	0.188883
198	L_FFC	0.100231	0.402833	1.64374	-0.0590012	0.641207	0.303566	-4.81093e-06	0.303571
199	L_V3B	0.310908	0.602113	1.01332	-0.176909	0.541558	0.190698	-0.000171056	0.190869
200	L_LO1	0.47862	0.750382	0.708523	-0.234187	0.490454	0.13325	-0.00106339	0.134313
201	L_LO2	0.13484	0.457946	1.49529	-0.0866617	0.61903	0.274267	-0.00366758	0.277935
202	L_PIT	0.493765	0.762423	0.684333	-0.238753	0.486377	0.127577	-0.00222113	0.129798
203	L_MT	0.0631419	0.361109	1.85819	-0.019604	0.675079	0.33016	-0.0113345	0.341495
204	L_A1	0.00988168	0.273614	2.57994	0.10902	0.774365	0.449852	-0.00746122	0.457313
205	L_PSL	0.905423	0.97039	0.118814	-0.343591	0.386759	0.0255265	0.00287511	0.0226514
206	L_SFL	0.0596064	0.357638	1.88369	-0.0149394	0.679275	0.332209	-0.0138962	0.346105
207	L_PCV	0.235303	0.539549	1.18681	-0.144493	0.570462	0.216608	-0.00622061	0.222829
208	L_STV	0.700168	0.84584	0.385094	-0.294643	0.434435	0.0662843	-0.00705282	0.0733371
209	L_7Pm	0.0112701	0.273614	2.53421	0.101054	0.767952	0.44427	-0.00571694	0.449987
210	L_7m	0.0116017	0.273614	2.52403	0.0991741	0.765941	0.444824	-0.00308608	0.44791
211	L_POS1	0.0883358	0.402833	1.70424	-0.0478423	0.650582	0.312486	-0.00168854	0.314174
212	L_23d	0.17652	0.46761	1.35155	-0.11342	0.59611	0.252039	-0.000140869	0.25218
213	L_v23ab	0.157261	0.457973	1.41434	-0.101904	0.607064	0.255103	-0.00884129	0.263944
214	L_d23ab	0.0547202	0.341762	1.92109	-0.0080621	0.683268	0.345879	-0.00558231	0.351461
215	L_31pv	0.233117	0.539549	1.19237	-0.143435	0.571315	0.218064	-0.00575336	0.223817
216	L_5m	0.914915	0.97039	-0.106841	-0.384595	0.345776	-0.0241975	-0.00382838	-0.0203691
217	L_5mv	0.159713	0.457973	1.40604	-0.103327	0.605129	0.258377	-0.00375236	0.262129
218	L_23c	0.585014	0.791749	0.546075	-0.264621	0.462539	0.100927	-0.0028605	0.103788
219	L_5L	0.0367812	0.316968	2.08818	0.0222488	0.707151	0.37392	-0.0052286	0.379149
220	L_24dd	0.0822294	0.402154	1.73789	-0.0415897	0.655075	0.321153	0.00152836	0.319624
221	L_24dv	0.0360222	0.316968	2.09668	0.0238756	0.710593	0.365623	-0.0164573	0.382081
222	L_7AL	0.973354	0.981533	0.0334023	-0.359201	0.371339	0.00929674	0.00292743	0.00636932
223	L_SCEF	0.153069	0.457973	1.42878	-0.099224	0.609424	0.256971	-0.00959396	0.266565
224	L_6ma	0.220197	0.534547	1.226	-0.136871	0.575871	0.231835	0.00233761	0.229497
225	L_7Am	0.133901	0.457946	1.49889	-0.0858605	0.618844	0.279854	0.00169529	0.278158
226	L_7PL	0.258722	0.571126	1.12942	-0.155223	0.560975	0.207806	-0.00449379	0.2123
227	L_7PC	0.537249	0.762423	0.616978	-0.251335	0.47475	0.115852	-0.00127896	0.117131
228	L_LIPv	0.158415	0.457973	1.41042	-0.10239	0.605255	0.263234	0.000623083	0.262611
229	L_VIP	0.0644714	0.362652	1.84891	-0.0212654	0.672684	0.333866	-0.00539981	0.339266
230	L_MIP	0.109309	0.427733	1.6013	-0.0669948	0.635756	0.290168	-0.00660756	0.296775
231	L_1	0.322438	0.610151	0.98946	-0.181669	0.538322	0.177836	-0.00893508	0.186771
232	L_2	0.177854	0.46761	1.34739	-0.114428	0.596443	0.24348	-0.00846773	0.251948
233	L_3a	0.0243212	0.273614	2.25202	0.0515923	0.73015	0.399871	-0.00594747	0.405818
234	L_6d	0.90081	0.97039	0.124639	-0.34258	0.38787	0.018066	-0.00569964	0.0237657
235	L_6mp	0.686135	0.84171	-0.404106	-0.437686	0.291043	-0.0740976	0.0028262	-0.0769238
236	L_6v	0.155016	0.457973	1.42204	-0.100183	0.606883	0.2666	0.00202852	0.264571
237	L_p24pr	0.685488	0.84171	0.404986	-0.291001	0.438013	0.0673271	-0.00979835	0.0771255
238	L_33pr	0.795945	0.916632	-0.258599	-0.411996	0.318052	-0.0375191	0.0117756	-0.0492947
239	L_a24pr	0.866667	0.952329	-0.167893	-0.395688	0.334683	-0.0222646	0.00974747	-0.032012
240	L_p32pr	0.121215	0.456635	1.5497	-0.0765779	0.627746	0.281739	-0.00594478	0.287684
241	L_a24	0.792466	0.916632	0.26311	-0.317031	0.412565	0.0539054	0.00378451	0.0501209
242	L_d32	0.087205	0.402833	1.71033	-0.04682	0.65259	0.307321	-0.008562	0.315883
243	L_8BM	0.096706	0.402833	1.66104	-0.0559515	0.64519	0.298484	-0.00889263	0.307377
244	L_p32	0.296064	0.599389	1.04491	-0.171297	0.547655	0.186307	-0.0107479	0.197055
245	L_10r	0.208481	0.521202	-1.25775	-0.581637	0.131104	-0.231705	0.00385325	-0.235559
246	L_47m	0.926094	0.973783	0.0927608	-0.348379	0.382085	0.0178693	0.000182425	0.0176869
247	L_8Av	0.617649	0.815119	0.499185	-0.273408	0.454437	0.0900612	-0.00488499	0.0949462
248	L_8Ad	0.959633	0.980742	-0.0506145	-0.374452	0.35606	-0.0128231	-0.00317197	-0.00965112
249	L_9m	0.0862208	0.402833	1.71568	-0.0457087	0.652046	0.315819	-0.000171264	0.31599
250	L_8BL	0.234117	0.539549	1.18982	-0.143939	0.570989	0.21678	-0.00661554	0.223395
251	L_9p	0.199005	0.504519	1.28439	-0.125997	0.585468	0.240044	-0.00010353	0.240147
252	L_10d	0.500273	0.762423	0.674061	-0.240736	0.484722	0.123573	-0.00433007	0.127903
253	L_8C	0.0202045	0.273614	2.32253	0.0640276	0.739282	0.412912	-0.00377207	0.416684
254	L_44	0.245847	0.556635	1.16049	-0.149326	0.565841	0.215266	-0.00261136	0.217877
255	L_45	0.518951	0.762423	0.644963	-0.246213	0.479774	0.116899	-0.00555355	0.122453
256	L_47l	0.911858	0.97039	-0.110695	-0.385301	0.345081	-0.0236452	-0.00254078	-0.0211044
257	L_a47r	0.680984	0.84171	0.411121	-0.289834	0.439055	0.0702922	-0.00798925	0.0782814
258	L_6r	0.284293	0.584832	1.07072	-0.16609	0.550909	0.202031	0.00067007	0.201361
259	L_IFJa	0.795308	0.916632	0.259424	-0.317824	0.41205	0.0453573	-0.00408181	0.0494391
260	L_IFJp	0.163618	0.460175	1.39301	-0.106067	0.604494	0.244916	-0.0156379	0.260553
261	L_IFSp	0.261484	0.571126	1.12289	-0.156264	0.559347	0.212189	0.00133525	0.210853
262	L_IFSa	0.800179	0.917402	0.253116	-0.318978	0.410913	0.0448961	-0.0033409	0.048237
263	L_p9_46v	0.968677	0.980742	0.0392677	-0.358143	0.372412	0.00694514	-0.000542794	0.00748794
264	L_46	0.72568	0.867923	-0.350878	-0.428499	0.30107	-0.0525312	0.0143292	-0.0668604
265	L_a9_46v	0.969845	0.980742	-0.0378026	-0.372128	0.358391	0.00446726	0.0116754	-0.00720817
266	L_9_46d	0.735638	0.874026	0.337635	-0.303415	0.426009	0.0580918	-0.00622706	0.0643189
267	L_9a	0.134047	0.457946	1.49833	-0.086073	0.619379	0.275636	-0.00276757	0.278403
268	L_10v	0.529812	0.762423	0.628294	-0.249159	0.476599	0.120042	0.000813036	0.119229
269	L_a10p	0.380362	0.671361	0.87723	-0.202793	0.519622	0.155864	-0.0101354	0.166
270	L_10pp	0.576677	0.789368	0.558245	-0.262457	0.464828	0.0987379	-0.00739232	0.10613
271	L_11l	0.913014	0.97039	-0.109237	-0.385058	0.345367	-0.020853	-2.52748e-05	-0.0208277
272	L_13l	0.722109	0.866531	-0.355641	-0.429301	0.300156	-0.0563201	0.0114379	-0.0677579
273	L_OFC	0.383258	0.673038	0.871909	-0.203804	0.518751	0.15448	-0.0105394	0.165019
274	L_47s	0.177671	0.46761	1.34796	-0.114241	0.596184	0.246402	-0.00546766	0.251869
275	L_LIPd	0.319943	0.609415	0.994575	-0.180419	0.538429	0.187664	0.000257153	0.187407
276	L_6a	0.27125	0.57871	1.10019	-0.160744	0.556284	0.201631	-0.00536571	0.206997
277	L_i6_8	0.597669	0.802838	-0.527756	-0.459248	0.267973	-0.100089	0.000214161	-0.100303
278	L_s6_8	0.646457	0.834138	0.45869	-0.280832	0.447179	0.0874958	0.000251391	0.0872444
279	L_43	0.263871	0.57225	1.11729	-0.157661	0.559476	0.200555	-0.00974719	0.210302
280	L_OP4	0.930504	0.973783	0.0872107	-0.349392	0.381082	0.0169812	0.000352377	0.0166288
281	L_OP1	0.509565	0.762423	0.659515	-0.24359	0.482459	0.115775	-0.00946768	0.125243
282	L_OP2_3	0.224002	0.535519	1.21596	-0.139231	0.575906	0.214844	-0.0136288	0.228473
283	L_52	0.00279213	0.273614	2.98974	0.177428	0.824803	0.511805	-0.00494859	0.516754
284	L_RI	0.155915	0.457973	1.41895	-0.100676	0.60599	0.268903	0.00509899	0.263805
285	L_PFcm	0.0980801	0.402833	1.65423	-0.0570232	0.642483	0.307147	0.00194204	0.305205
286	L_PoI2	0.183983	0.473099	1.32859	-0.117863	0.593085	0.243155	-0.00522728	0.248383
287	L_TA2	0.0414882	0.317782	2.03862	0.0132545	0.698311	0.373443	0.00366898	0.369774
288	L_FOP4	0.0812336	0.402154	1.74357	-0.0405795	0.65636	0.319776	-0.00108912	0.320865
289	L_MI	0.156998	0.457973	1.41524	-0.101612	0.606601	0.259802	-0.00397978	0.263782
290	L_Pir	0.0230118	0.273614	2.27324	0.0555271	0.734701	0.397075	-0.0133169	0.410392
291	L_AVI	0.334507	0.620735	0.965076	-0.1859	0.533387	0.184122	0.00221311	0.181909
292	L_AAIC	0.162094	0.459478	1.39806	-0.104859	0.604072	0.255492	-0.00532065	0.260813
293	L_FOP1	0.447545	0.731665	0.759515	-0.22472	0.499331	0.139622	-0.00429377	0.143916
294	L_FOP3	0.0167756	0.273614	2.39159	0.0759556	0.747052	0.428894	0.00248199	0.426412
295	L_FOP2	0.22462	0.535519	1.21433	-0.139355	0.575017	0.220602	-0.00727542	0.227877
296	L_PFt	0.935996	0.976691	0.0803036	-0.350663	0.379844	0.0136415	-0.00167091	0.0153125
297	L_AIP	0.831393	0.935951	0.212915	-0.326405	0.403756	0.0342893	-0.0062984	0.0405877
298	L_EC	0.0112654	0.273614	2.53436	0.101214	0.768707	0.441987	-0.008585	0.450572
299	L_PreS	0.132574	0.457946	1.50403	-0.085108	0.620829	0.272769	-0.00695428	0.279723
300	L_H	0.280295	0.584832	1.07966	-0.164303	0.55206	0.206767	0.00390872	0.202858
301	L_ProS	0.019922	0.273614	2.32781	0.0650191	0.7405	0.411964	-0.00592277	0.417886
302	L_PeEc	0.0279985	0.287985	2.19731	0.0418335	0.722484	0.391483	-0.00546001	0.396943
303	L_STGa	0.026176	0.285557	2.22359	0.0466177	0.727239	0.391388	-0.0105834	0.401972
304	L_PBelt	0.0971312	0.402833	1.65892	-0.0562673	0.644188	0.302195	-0.00441033	0.306606
305	L_A5	0.0345258	0.316968	2.11388	0.0268736	0.710745	0.378247	-0.00508841	0.383335
306	L_PHA1	0.0236287	0.273614	2.26311	0.0536626	0.732681	0.397847	-0.0104697	0.408317
307	L_PHA3	0.875614	0.952329	0.156532	-0.336706	0.393576	0.0293389	-0.000502102	0.029841
308	L_STSda	0.631668	0.820941	0.47938	-0.27676	0.450463	0.0998495	0.00876894	0.0910805
309	L_STSdp	0.142597	0.457973	1.46619	-0.0919842	0.61395	0.273013	0.000524983	0.272488
310	L_STSvp	0.426282	0.720477	0.79557	-0.217901	0.505343	0.14813	-0.00248112	0.150611
311	L_TGd	0.0826651	0.402154	1.73543	-0.0421287	0.655725	0.315217	-0.00460613	0.319823
312	L_TE1a	0.148676	0.457973	1.44423	-0.0962703	0.611511	0.262212	-0.00692114	0.269133
313	L_TE1p	0.0153468	0.273614	2.42409	0.0820571	0.754309	0.424215	-0.00943403	0.433649
314	L_TE2a	0.64271	0.832286	-0.463914	-0.448198	0.27993	-0.0853593	0.00289729	-0.0882566
315	L_TF	0.541362	0.764276	0.610755	-0.252625	0.473893	0.109853	-0.00616829	0.116021
316	L_TE2p	0.278863	0.584832	1.08288	-0.163796	0.552867	0.204536	0.000965691	0.203571
317	L_PHT	0.380438	0.671361	0.87709	-0.202646	0.519208	0.161564	-0.0042625	0.165826
318	L_PH	0.0436962	0.321033	2.01699	0.0093966	0.698005	0.357783	-0.0102837	0.368067
319	L_TPOJ1	0.610918	0.814558	0.508763	-0.271644	0.456141	0.0909892	-0.00577571	0.0967649
320	L_TPOJ2	0.96878	0.980742	0.0391382	-0.358162	0.372384	0.00866392	0.00120078	0.00746314
321	L_TPOJ3	0.155616	0.457973	1.41997	-0.100785	0.607621	0.258573	-0.00619887	0.264772
322	L_DVT	0.323719	0.610151	0.986844	-0.181992	0.537457	0.182666	-0.00344423	0.18611
323	L_PGp	0.454891	0.734353	0.747286	-0.226971	0.497165	0.138766	-0.00283468	0.141601
324	L_IP2	0.674906	0.84171	0.419424	-0.288285	0.440507	0.07241	-0.0074439	0.0798539
325	L_IP1	0.85776	0.950134	0.179226	-0.332601	0.397721	0.0258064	-0.00836473	0.0341711
326	L_IP0	0.0949214	0.402833	1.66999	-0.0542292	0.64596	0.303528	-0.00505305	0.308581
327	L_PFop	0.663531	0.838145	0.435043	-0.285408	0.443292	0.0741184	-0.00870462	0.082823
328	L_PF	0.65574	0.838145	0.445802	-0.283137	0.444783	0.0890181	0.00424326	0.0847749
329	L_PFm	0.0239236	0.273614	2.25835	0.0526467	0.730273	0.403661	-0.00263617	0.406297
330	L_PGi	0.11792	0.451609	1.56356	-0.0741821	0.631127	0.275783	-0.0150468	0.29083
331	L_PGs	0.0535384	0.341762	1.93055	-0.00634902	0.685601	0.342834	-0.0108408	0.353675
332	L_V6A	0.51966	0.762423	0.643869	-0.246352	0.479469	0.119147	-0.00306544	0.122212
333	L_VMV1	0.662268	0.838145	0.436783	-0.285065	0.443569	0.0755742	-0.00757261	0.0831468
334	L_VMV3	0.090568	0.402833	1.69241	-0.0500581	0.64911	0.308729	-0.00358968	0.312319
335	L_PHA2	0.299625	0.600165	1.03724	-0.172432	0.545551	0.194489	-0.000794823	0.195284
336	L_V4t	0.177952	0.46761	1.34709	-0.114461	0.596289	0.244286	-0.00755242	0.251838
337	L_FST	0.349047	0.628284	0.93644	-0.191437	0.529007	0.174282	-0.00249294	0.176775
338	L_V3CD	0.405722	0.698851	0.831445	-0.211354	0.51181	0.148579	-0.00886288	0.157442
339	L_LO3	0.157091	0.457973	1.41492	-0.101546	0.60594	0.264162	0.000762255	0.2634
340	L_VMV2	0.0355065	0.316968	2.10253	0.0248498	0.70953	0.37479	-0.00695315	0.381743
341	L_31pd	0.0386465	0.316968	2.06793	0.0186026	0.704507	0.369631	-0.0063436	0.375974
342	L_31a	0.150143	0.457973	1.43902	-0.0972105	0.610537	0.262464	-0.00565796	0.268122
343	L_VVC	0.0161189	0.273614	2.40621	0.0788648	0.751501	0.422825	-0.00771924	0.430544
344	L_25	0.989474	0.989474	-0.0131923	-0.367682	0.362888	-0.0003529	0.00216277	-0.00251567
345	L_s32	0.471831	0.744997	-0.719502	-0.492539	0.23224	-0.131529	0.00490815	-0.136437
346	L_pOFC	0.344443	0.628284	0.945424	-0.189752	0.530511	0.175847	-0.00259133	0.178438
347	L_PoI1	0.0414281	0.317782	2.03922	0.0134314	0.701281	0.361069	-0.0107489	0.371818
348	L_Ig	0.0150352	0.273614	2.43153	0.0832135	0.754337	0.428625	-0.0054638	0.434089
349	L_FOP5	0.30203	0.600165	1.03209	-0.173329	0.544512	0.195623	0.00136559	0.194258
350	L_p10p	0.874393	0.952329	0.158081	-0.336427	0.39386	0.0291195	-0.00101715	0.0301366
351	L_p47r	0.588675	0.79372	-0.540757	-0.461332	0.265438	-0.106636	-0.00392459	-0.102711
352	L_TGv	0.215476	0.528636	1.23865	-0.134618	0.57832	0.230482	-0.00150276	0.231984
353	L_MBelt	0.00422135	0.273614	2.86113	0.156832	0.811014	0.488805	-0.0111063	0.499911
354	L_LBelt	0.140552	0.457973	1.47374	-0.0908765	0.61676	0.262773	-0.0119458	0.274718
355	L_A4	0.0211513	0.273614	2.30527	0.0611174	0.738165	0.405718	-0.00912258	0.414841
356	L_STSva	0.608724	0.814558	-0.511896	-0.456498	0.270938	-0.0968329	0.000477405	-0.0973103
357	L_TE1m	0.00503401	0.273614	2.80485	0.147369	0.803765	0.481278	-0.0102173	0.491495
358	L_PI	0.0278296	0.287985	2.19968	0.0424144	0.724847	0.383742	-0.015021	0.398763
359	L_a32pr	0.221243	0.534547	1.22323	-0.137622	0.576232	0.224239	-0.00514583	0.229385
360	L_p24	0.743382	0.88032	0.327379	-0.305194	0.424032	0.0634023	0.00105877	0.0623435
