# Supplementary material for: Parent–offspring brain similarity: Specificities and commonalities among sex combinations–the TRIO study
Source: iScience. 2025 Jun 19;28(7):112936. doi: 10.1016/j.isci.2025.112936 (PMC12270804; doi:10.1016/j.isci.2025.112936)
Supplement: Table S11. Results of the comparison of the correlation coefficients of the local gyrification index in each region between father–son dyads and unrelated pairs, related to Figures 3, S1, and S2 [file mmc12.xlsx]

## Sheet: 11_Father-Son_LGI
Supplementary Table 11. Results of the test comparing the differences in correlation coefficients of local gyrification index in each region between father-son dyads and unrelated pairs.
Number	Region	Raw_p_value	q_value	z_value	Lower bound of the CI	Upper bound of the CI	r_real-dyads	r_unrelated-pairs	r_diff		Abbreviations
1	R_V1	0.000265044	0.000555242	3.64727	0.27826	0.897606	0.599861	-0.00257695	0.602438		Number: The region number as defined in the original HCP-MMP1 atlas.
2	R_MST	0.000102377	0.000267071	3.88489	0.313215	0.92436	0.624288	-0.0088173	0.633106		Region: The region names as defined in the original aseg atlas.
3	R_V6	0.00354365	0.00476013	2.91616	0.164808	0.813897	0.506279	0.00162298	0.504656		Raw_p_value: The uncorrected p-value from the test of differences in correlation coefficients.
4	R_V2	0.000331545	0.000652219	3.58932	0.270016	0.89193	0.59206	-0.00362452	0.595684		q_value: The FDR-corrected p-value from the test of differences in correlation coefficients.
5	R_V3	0.000472056	0.000875405	3.49613	0.256912	0.883482	0.577717	-0.00765663	0.585374		z_value: The z-value from the test of differences in correlation coefficients.
6	R_V4	1.20844e-06	1.07768e-05	4.85425	0.432632	1.00963	0.72555	-0.00640308	0.731953		Lower bound of the CI: The lower bound of the 95% confidence interval
7	R_V8	3.51346e-06	2.10808e-05	4.63826	0.410689	0.995501	0.701993	-0.0132629	0.715256		Upper bound of the CI: The upper bound of the 95% confidence interval
8	R_4	5.82251e-06	3.22477e-05	4.53273	0.395805	0.982898	0.695517	-0.005794	0.701311		r_real-dyads: The correlation coefficients in real parent-offspring dyads.
9	R_3b	1.7507e-05	7.50302e-05	4.29452	0.368364	0.964696	0.668031	-0.0117546	0.679785		r_unrelated-pairs: The Z-transformed, averaged, and backtransformed correlation coefficients of unrelated pairs, which were randomly generated through 1,000 permutations.
10	R_FEF	6.46357e-05	0.000195412	3.99521	0.330508	0.93909	0.631482	-0.0179782	0.64946		r_diff: difference in correlation coefficient between real parent-offspring dyads and unrelated pairs
11	R_PEF	0.00365946	0.00487929	2.90612	0.164246	0.8164	0.495688	-0.0106004	0.506289
12	R_55b	1.81266e-05	7.67716e-05	4.2868	0.368393	0.96562	0.665222	-0.015337	0.680559
13	R_V3A	0.0106962	0.0125837	2.55247	0.10446	0.771696	0.442823	-0.0109995	0.453823
14	R_RSC	0.000211643	0.000479191	3.7047	0.288266	0.907084	0.601167	-0.0114851	0.612652
15	R_POS2	0.00145589	0.00227893	3.18334	0.208522	0.847805	0.538013	-0.00568268	0.543696
16	R_V7	0.0113825	0.0132184	2.53073	0.100241	0.766327	0.447345	-0.00121469	0.44856
17	R_IPS1	0.0153034	0.0173246	2.42512	0.082469	0.755997	0.41901	-0.0159596	0.43497
18	R_FFC	1.46383e-08	8.54179e-07	5.66575	0.517045	1.0741	0.786731	-0.0176212	0.804352
19	R_V3B	0.00397156	0.00519913	2.88041	0.159817	0.812629	0.493555	-0.008523	0.502078
20	R_LO1	0.000377744	0.00072334	3.55516	0.265313	0.888995	0.586628	-0.00543402	0.592062
21	R_LO2	0.00209051	0.00313577	3.07706	0.191533	0.835192	0.523955	-0.00499755	0.528952
22	R_PIT	0.000234853	0.000518694	3.67824	0.283708	0.902835	0.600381	-0.00766959	0.60805
23	R_MT	2.14512e-05	8.48621e-05	4.24922	0.361449	0.95869	0.665506	-0.00766184	0.673168
24	R_A1	0.00323121	0.00438956	2.94484	0.170727	0.821457	0.500417	-0.011697	0.512113
25	R_PSL	0.00279354	0.00396166	2.98959	0.178005	0.826699	0.50722	-0.0111123	0.518332
26	R_SFL	0.000188055	0.000436774	3.73454	0.292113	0.909287	0.606216	-0.00923174	0.615448
27	R_PCV	0.00178882	0.00275203	3.12322	0.199249	0.84157	0.52819	-0.00794294	0.536133
28	R_STV	0.000197247	0.000449962	3.72252	0.29038	0.908027	0.604794	-0.00918458	0.613978
29	R_7Pm	0.0557923	0.0590742	1.91265	-0.00959914	0.681889	0.345192	-0.00475431	0.349946
30	R_7m	0.000323385	0.000640992	3.59581	0.271312	0.893353	0.591621	-0.00553724	0.597158
31	R_POS1	0.000121918	0.00030062	3.84224	0.309182	0.923707	0.613762	-0.0177491	0.631511
32	R_23d	0.00240031	0.00348431	3.03563	0.184869	0.830301	0.518179	-0.00502492	0.523204
33	R_v23ab	0.000524852	0.000949481	3.46774	0.253765	0.882932	0.569414	-0.0146155	0.58403
34	R_d23ab	0.000358918	0.00069468	3.56858	0.268099	0.892166	0.585294	-0.0100241	0.595318
35	R_31pv	0.000603374	0.00107002	3.43009	0.247031	0.876427	0.568989	-0.00806657	0.577055
36	R_5m	0.000404272	0.000758009	3.53728	0.263599	0.889129	0.580785	-0.0108864	0.591671
37	R_5mv	3.10145e-05	0.00011278	4.16589	0.351022	0.951508	0.655889	-0.00883871	0.664728
38	R_23c	5.97475e-05	0.000185184	4.01381	0.330606	0.936592	0.639658	-0.00780722	0.647466
39	R_5L	0.00658687	0.00803822	2.71704	0.132118	0.790765	0.473734	-0.00324559	0.476979
40	R_24dd	1.16682e-05	5.67644e-05	4.3837	0.377976	0.97025	0.680194	-0.0064635	0.686657
41	R_24dv	7.96714e-05	0.000220628	3.94539	0.321758	0.930725	0.630741	-0.00970986	0.640451
42	R_7AL	0.217403	0.21923	1.23346	-0.135294	0.576431	0.2384	0.00786447	0.230535
43	R_SCEF	1.2856e-05	6.08969e-05	4.36254	0.376347	0.969932	0.676214	-0.00979958	0.686013
44	R_6ma	0.000213754	0.000480946	3.70218	0.286259	0.903498	0.606209	-0.00307296	0.609282
45	R_7Am	0.0843489	0.0870075	1.72599	-0.0439252	0.65495	0.310001	-0.00858719	0.318588
46	R_7PL	0.159268	0.161968	1.40754	-0.10299	0.605094	0.260628	-0.00162461	0.262253
47	R_7PC	0.0513652	0.0547085	1.94842	-0.00308187	0.68749	0.349235	-0.00697636	0.356211
48	R_LIPv	0.0051918	0.00646729	2.79489	0.145728	0.802628	0.479524	-0.010597	0.490121
49	R_VIP	0.18182	0.183863	1.33517	-0.116584	0.593936	0.245883	-0.0035806	0.249464
50	R_MIP	0.0435934	0.0468467	2.01798	0.00957476	0.698102	0.358152	-0.0100487	0.368201
51	R_1	6.16937e-05	0.000188218	4.00624	0.33146	0.93919	0.634145	-0.0156396	0.649784
52	R_2	0.000380324	0.000724427	3.55337	0.266385	0.89171	0.58131	-0.0131625	0.594472
53	R_3a	6.51372e-05	0.000195412	3.99338	0.329062	0.936782	0.634311	-0.0129105	0.647222
54	R_6d	0.00167079	0.00258148	3.14326	0.203201	0.846037	0.526233	-0.0144741	0.540707
55	R_6mp	0.000195231	0.000449962	3.72511	0.291058	0.908907	0.604124	-0.0107343	0.614858
56	R_6v	0.131264	0.134247	1.50914	-0.0837951	0.61948	0.287594	0.00816043	0.279434
57	R_p24pr	0.000265282	0.000555242	3.64704	0.278467	0.898084	0.599015	-0.00385349	0.602868
58	R_33pr	0.000321259	0.000640992	3.59753	0.274426	0.899606	0.581264	-0.0216488	0.602912
59	R_a24pr	4.86464e-05	0.00016367	4.06204	0.338826	0.944289	0.640905	-0.0148905	0.655796
60	R_p32pr	1.46399e-05	6.71286e-05	4.33404	0.375432	0.971575	0.668213	-0.0189587	0.687172
61	R_a24	1.44117e-07	3.02678e-06	5.25992	0.47616	1.04228	0.758498	-0.0103576	0.768856
62	R_d32	6.15698e-06	3.25958e-05	4.52093	0.393359	0.980307	0.696024	-0.00256071	0.698584
63	R_8BM	2.13623e-05	8.48621e-05	4.25015	0.362122	0.959682	0.664495	-0.00965201	0.674147
64	R_p32	1.89818e-08	8.54179e-07	5.62103	0.509866	1.06724	0.786036	-0.0109156	0.796952
65	R_10r	1.67755e-08	8.54179e-07	5.64234	0.507804	1.06385	0.79061	-0.00289558	0.793505
66	R_47m	2.43882e-05	9.37564e-05	4.22039	0.358709	0.957613	0.660471	-0.011147	0.671618
67	R_8Av	0.000395254	0.000747692	3.54323	0.264525	0.889856	0.581383	-0.0111175	0.592501
68	R_8Ad	0.00285717	0.0040179	2.9827	0.176511	0.82469	0.509077	-0.0072959	0.516373
69	R_9m	3.478e-07	4.50152e-06	5.09551	0.458774	1.02903	0.745872	-0.00809038	0.753962
70	R_8BL	5.07694e-05	0.000166155	4.05206	0.335438	0.939751	0.644653	-0.00660162	0.651255
71	R_9p	0.00018286	0.00043026	3.74159	0.290966	0.905721	0.613744	0.0014131	0.612331
72	R_10d	8.3299e-08	2.49897e-06	5.35983	0.490929	1.05582	0.761663	-0.0219115	0.783575
73	R_8C	0.000497032	0.000903694	3.48235	0.255132	0.882633	0.574792	-0.00940854	0.5842
74	R_44	0.00360815	0.00482875	2.91053	0.164909	0.816714	0.496895	-0.00984191	0.506737
75	R_45	0.0925299	0.0951737	1.6822	-0.0519848	0.647954	0.304761	-0.00602278	0.310784
76	R_47l	0.032113	0.0350323	2.143	0.0321206	0.715086	0.381974	-0.00628594	0.38826
77	R_a47r	0.000242808	0.000523419	3.66973	0.282141	0.901258	0.60047	-0.00590851	0.606378
78	R_6r	0.0115437	0.0133625	2.5258	0.099716	0.767493	0.440959	-0.00822997	0.449189
79	R_IFJa	0.0115956	0.0133795	2.52422	0.0992495	0.766208	0.444101	-0.00402194	0.448123
80	R_IFJp	0.0101089	0.0119318	2.57208	0.107504	0.7725	0.451219	-0.00424707	0.455466
81	R_IFSp	0.00789603	0.00947524	2.65648	0.12253	0.786101	0.455913	-0.0144313	0.470344
82	R_IFSa	0.255786	0.256498	1.13641	-0.15399	0.562363	0.206545	-0.00714466	0.21369
83	R_p9_46v	0.000124002	0.000302729	3.83808	0.308568	0.923234	0.613345	-0.017624	0.630969
84	R_46	0.00491991	0.00621463	2.81223	0.148611	0.804707	0.482303	-0.0102896	0.492593
85	R_a9_46v	0.00115584	0.00190001	3.24956	0.218348	0.853912	0.549915	-0.00140682	0.551322
86	R_9_46d	0.000185511	0.000433663	3.73797	0.292739	0.909908	0.606203	-0.00990717	0.61611
87	R_9a	1.22736e-06	1.07768e-05	4.85117	0.433545	1.01113	0.723676	-0.00976106	0.733437
88	R_10v	5.73811e-09	8.54179e-07	5.82422	0.527195	1.08019	0.80034	-0.011077	0.811417
89	R_a10p	3.97913e-07	4.93961e-06	5.06995	0.45691	1.02813	0.742865	-0.00995996	0.752825
90	R_10pp	1.26764e-08	8.54179e-07	5.69037	0.51457	1.07013	0.792022	-0.00827662	0.800299
91	R_11l	1.97268e-06	1.39581e-05	4.7562	0.420826	1.00041	0.717884	-0.00370657	0.721591
92	R_13l	6.92087e-05	0.000204222	3.97899	0.325689	0.932836	0.636243	-0.00692704	0.64317
93	R_OFC	1.86831e-08	8.54179e-07	5.62377	0.507238	1.06392	0.788477	-0.0050177	0.793495
94	R_47s	1.95122e-05	8.07403e-05	4.2704	0.365285	0.962478	0.665494	-0.0117212	0.677216
95	R_LIPd	0.00797644	0.00953993	2.65307	0.121332	0.782855	0.463629	-0.00399555	0.467625
96	R_6a	0.00932609	0.0110805	2.59986	0.112549	0.777484	0.451255	-0.00949907	0.460754
97	R_i6_8	0.00374641	0.00497678	2.89876	0.16222	0.812696	0.501613	-0.00131227	0.502926
98	R_s6_8	0.00293089	0.00405911	2.9749	0.175464	0.824478	0.506222	-0.00965272	0.515875
99	R_43	0.00238253	0.00347251	3.03788	0.185458	0.83126	0.516899	-0.0072008	0.5241
100	R_OP4	0.00283309	0.00399965	2.98529	0.17699	0.825184	0.509008	-0.00788278	0.516891
101	R_OP1	0.0141704	0.0161644	2.45291	0.0868071	0.756318	0.434747	-0.00201715	0.436764
102	R_OP2_3	0.0133084	0.015258	2.47541	0.0910634	0.761411	0.431332	-0.0105095	0.441842
103	R_52	0.000474766	0.000875405	3.4946	0.25706	0.884161	0.575998	-0.00994137	0.585939
104	R_RI	0.00772136	0.00929662	2.66402	0.123587	0.786029	0.460135	-0.0105247	0.47066
105	R_PFcm	0.0276108	0.0303972	2.20277	0.0427993	0.723112	0.392869	-0.00486393	0.397733
106	R_PoI2	0.00226955	0.0033267	3.05249	0.187427	0.831818	0.521616	-0.00352941	0.525145
107	R_TA2	0.00119931	0.00195363	3.23904	0.217292	0.854247	0.545412	-0.00583441	0.551246
108	R_FOP4	0.0141887	0.0161644	2.45245	0.0870954	0.758598	0.426951	-0.011501	0.438452
109	R_MI	0.0112007	0.0130493	2.53637	0.101561	0.768963	0.442323	-0.0085522	0.450875
110	R_Pir	0.000324057	0.000640992	3.59527	0.274322	0.899853	0.580094	-0.0229825	0.603076
111	R_AVI	0.0481165	0.0514004	1.97634	0.00200299	0.691958	0.351888	-0.00927531	0.361164
112	R_AAIC	0.0192926	0.0215693	2.33983	0.0670628	0.741509	0.416047	-0.0032857	0.419333
113	R_FOP1	0.00202202	0.00305851	3.08698	0.193999	0.838928	0.519509	-0.0129955	0.532505
114	R_FOP3	0.00701917	0.00850808	2.69593	0.128749	0.78894	0.46825	-0.00626715	0.474518
115	R_FOP2	0.00133285	0.00213256	3.20881	0.21291	0.851746	0.539339	-0.00867369	0.548012
116	R_PFt	0.00037519	0.000722291	3.55695	0.267287	0.892896	0.58033	-0.0153216	0.595652
117	R_AIP	0.0010747	0.0017995	3.2702	0.222651	0.859072	0.546968	-0.00955758	0.556526
118	R_EC	1.86007e-06	1.39505e-05	4.76806	0.426141	1.00704	0.713554	-0.0148452	0.728399
119	R_PreS	1.68007e-06	1.28686e-05	4.78853	0.424006	1.00242	0.721403	-0.00257367	0.723976
120	R_H	1.62693e-05	7.14261e-05	4.31076	0.368123	0.962481	0.674118	-0.00377728	0.677895
121	R_ProS	8.09335e-05	0.000220728	3.94162	0.322335	0.932344	0.627427	-0.0144754	0.641902
122	R_PeEc	1.28645e-08	8.54179e-07	5.68785	0.515214	1.07101	0.791195	-0.0100127	0.801208
123	R_STGa	2.48981e-05	9.43506e-05	4.21572	0.358327	0.957544	0.659511	-0.0119574	0.671469
124	R_PBelt	0.00132306	0.00212634	3.21093	0.212706	0.85055	0.542632	-0.00442199	0.547054
125	R_A5	5.99419e-05	0.000185184	4.01304	0.330299	0.936155	0.640069	-0.00696565	0.647035
126	R_PHA1	1.4415e-06	1.20684e-05	4.81918	0.431425	1.01055	0.718905	-0.0136053	0.73251
127	R_PHA3	1.07068e-06	1.01433e-05	4.87818	0.439485	1.01739	0.722318	-0.0177553	0.740074
128	R_STSda	0.000651447	0.00113845	3.40924	0.242926	0.871918	0.570413	-0.00198161	0.572394
129	R_STSdp	7.40883e-05	0.000213374	3.96276	0.323758	0.93175	0.633697	-0.0080987	0.641796
130	R_STSvp	0.000261991	0.000554804	3.65024	0.280342	0.901343	0.594568	-0.0113708	0.605939
131	R_TGd	4.23014e-05	0.000146428	4.09454	0.342671	0.946543	0.645715	-0.0128831	0.658598
132	R_TE1a	0.0109749	0.0128681	2.5435	0.10236	0.767565	0.45057	0.000389434	0.450181
133	R_TE1p	5.17789e-05	0.000167932	4.04745	0.335941	0.94127	0.64148	-0.0111325	0.652613
134	R_TE2a	5.4261e-05	0.000173046	4.03647	0.33333	0.93821	0.642975	-0.00649533	0.649471
135	R_TF	9.48825e-07	9.75934e-06	4.90197	0.436646	1.01177	0.731247	-0.00336546	0.734613
136	R_TE2p	8.06846e-05	0.000220728	3.94236	0.320793	0.929423	0.631827	-0.00732679	0.639154
137	R_PHT	0.000731813	0.00125454	3.37737	0.238224	0.868731	0.565703	-0.00285979	0.568562
138	R_PH	2.66497e-05	9.8906e-05	4.20036	0.353332	0.951111	0.664088	-0.000884114	0.664972
139	R_TPOJ1	2.44808e-05	9.37564e-05	4.21953	0.357832	0.956268	0.66196	-0.00833912	0.670299
140	R_TPOJ2	0.000119406	0.00030062	3.84734	0.308431	0.921444	0.61863	-0.0108764	0.629506
141	R_TPOJ3	1.57636e-05	7.03408e-05	4.31774	0.369286	0.963575	0.674298	-0.00477763	0.679075
142	R_DVT	0.000120891	0.00030062	3.84431	0.305771	0.916886	0.624594	-0.000578598	0.625173
143	R_PGp	0.000111587	0.000284904	3.86391	0.309417	0.920601	0.624297	-0.00480232	0.629099
144	R_IP2	0.00111367	0.00185611	3.26012	0.220515	0.856473	0.548578	-0.00533542	0.553913
145	R_IP1	0.00408069	0.00530342	2.87186	0.158985	0.813651	0.486927	-0.0156155	0.502543
146	R_IP0	0.029402	0.0322705	2.17805	0.0383717	0.719522	0.389492	-0.00413813	0.39363
147	R_PFop	0.0043144	0.00556697	2.85421	0.155929	0.811056	0.485434	-0.0142057	0.49964
148	R_PF	0.00279517	0.00396166	2.98941	0.17869	0.828944	0.501628	-0.0185766	0.520205
149	R_PFm	8.5707e-05	0.000228552	3.92785	0.320671	0.931411	0.625195	-0.0155228	0.640718
150	R_PGi	5.91404e-06	3.22584e-05	4.52944	0.397987	0.986494	0.69103	-0.0138053	0.704835
151	R_PGs	0.00010164	0.000267071	3.88664	0.315528	0.928384	0.61873	-0.0182069	0.636937
152	R_V6A	0.0523331	0.055575	1.94038	-0.00454301	0.686014	0.349366	-0.00529476	0.354661
153	R_VMV1	9.66823e-06	4.9022e-05	4.42446	0.38262	0.973287	0.684971	-0.00529238	0.690263
154	R_VMV3	4.89996e-06	2.80326e-05	4.56903	0.397466	0.982043	0.703114	0.00215281	0.700961
155	R_PHA2	1.62367e-06	1.2707e-05	4.79538	0.427489	1.00682	0.718422	-0.0100666	0.728489
156	R_V4t	0.00125675	0.00202883	3.22568	0.21491	0.851953	0.545197	-0.00359199	0.548789
157	R_FST	0.00187202	0.00284357	3.10982	0.196417	0.838006	0.530721	-0.00187133	0.532592
158	R_V3CD	0.00376531	0.0049835	2.89718	0.162216	0.813388	0.499214	-0.00421195	0.503426
159	R_LO3	3.62025e-05	0.000129039	4.13047	0.346152	0.947781	0.652544	-0.00793277	0.660477
160	R_VMV2	2.92292e-06	1.84207e-05	4.67616	0.413848	0.996873	0.707449	-0.00964986	0.717099
161	R_31pd	0.000168304	0.000398615	3.76238	0.296727	0.913406	0.607575	-0.012388	0.619963
162	R_31a	0.000282089	0.000583632	3.63122	0.279239	0.902831	0.586184	-0.0206107	0.606794
163	R_VVC	1.51339e-07	3.02678e-06	5.25092	0.475869	1.04239	0.757186	-0.0117253	0.768911
164	R_25	2.35858e-06	1.57239e-05	4.71999	0.421144	1.00376	0.708355	-0.0161908	0.724546
165	R_s32	1.4811e-07	3.02678e-06	5.25489	0.475565	1.04179	0.758193	-0.0101187	0.768311
166	R_pOFC	4.86462e-07	5.4727e-06	5.03158	0.453673	1.02624	0.738717	-0.0118335	0.750551
167	R_PoI1	0.00331676	0.00447204	2.93675	0.168668	0.818046	0.505212	-0.00373496	0.508947
168	R_Ig	0.00183143	0.0027937	3.11629	0.198381	0.841441	0.525715	-0.0100471	0.535762
169	R_FOP5	0.111924	0.114794	1.5896	-0.0692558	0.634594	0.284057	-0.0110356	0.295092
170	R_p10p	2.50003e-06	1.63638e-05	4.70813	0.416368	0.997869	0.712091	-0.00639149	0.718482
171	R_p47r	0.0478241	0.0512401	1.97893	0.00246914	0.690639	0.36004	-0.000435367	0.360475
172	R_TGv	1.29704e-06	1.11175e-05	4.84021	0.43287	1.011	0.721993	-0.0111946	0.733188
173	R_MBelt	0.000615691	0.00108651	3.42461	0.246376	0.876238	0.567505	-0.00921197	0.576717
174	R_LBelt	0.00450188	0.00574708	2.84067	0.152948	0.806732	0.490381	-0.00513301	0.495514
175	R_A4	0.000347865	0.000680606	3.57677	0.268783	0.891909	0.588274	-0.00704089	0.595315
176	R_STSva	0.00215554	0.00320659	3.06792	0.190112	0.834253	0.522375	-0.00542885	0.527804
177	R_TE1m	0.000224832	0.00050273	3.68934	0.285073	0.903506	0.602519	-0.00643824	0.608957
178	R_PI	0.0055205	0.00680609	2.77498	0.14242	0.800271	0.476218	-0.0110861	0.487304
179	R_a32pr	5.07542e-05	0.000166155	4.05213	0.335975	0.940682	0.643416	-0.00872907	0.652145
180	R_p24	6.8173e-06	3.50604e-05	4.49931	0.391764	0.979945	0.692304	-0.00561768	0.697922
181	L_V1	7.59547e-05	0.000215305	3.95682	0.321886	0.929238	0.635729	-0.0035629	0.639292
182	L_MST	1.15979e-05	5.67644e-05	4.38501	0.376928	0.96846	0.682484	-0.00244069	0.684924
183	L_V6	0.00227325	0.0033267	3.052	0.187921	0.833489	0.517602	-0.0089342	0.526536
184	L_V2	6.01408e-06	3.23144e-05	4.52589	0.395003	0.98233	0.694825	-0.00582958	0.700654
185	L_V3	1.93501e-06	1.39581e-05	4.7601	0.42387	1.00444	0.714696	-0.0109954	0.725692
186	L_V4	4.40542e-05	0.000149618	4.08512	0.339832	0.942904	0.648323	-0.00660137	0.654924
187	L_V8	5.43171e-05	0.000173046	4.03623	0.332657	0.937056	0.644469	-0.00389781	0.648367
188	L_4	0.000129136	0.000309926	3.8281	0.304824	0.917771	0.618983	-0.00663592	0.625619
189	L_3b	2.11539e-05	8.48621e-05	4.25235	0.361388	0.958224	0.666754	-0.00601558	0.672769
190	L_FEF	0.00313221	0.0042712	2.95446	0.171731	0.820739	0.506392	-0.00552746	0.511919
191	L_PEF	0.00391956	0.00516865	2.88456	0.161309	0.815956	0.486842	-0.0181498	0.504992
192	L_55b	1.20008e-05	5.7604e-05	4.37757	0.379125	0.972703	0.676106	-0.0128641	0.68897
193	L_V3A	0.000318129	0.000640992	3.60007	0.273805	0.897768	0.585331	-0.0159707	0.601302
194	L_RSC	6.25149e-06	3.26164e-05	4.5177	0.396331	0.98511	0.690262	-0.0130357	0.703297
195	L_POS2	0.0209305	0.0232561	2.30924	0.0615659	0.736454	0.414425	0.000588695	0.413837
196	L_V7	0.00837749	0.00998641	2.63646	0.118522	0.780806	0.460924	-0.00427069	0.465194
197	L_IPS1	0.0205688	0.022925	2.31581	0.0628789	0.738696	0.410684	-0.00517281	0.415857
198	L_FFC	5.53242e-08	1.99167e-06	5.43329	0.49345	1.05538	0.771502	-0.0120588	0.783561
199	L_V3B	0.00279275	0.00396166	2.98967	0.178487	0.828194	0.503607	-0.0159799	0.519587
200	L_LO1	0.000119581	0.00030062	3.84698	0.307785	0.920278	0.620288	-0.00811709	0.628405
201	L_LO2	0.00532184	0.00658372	2.78688	0.143757	0.79919	0.484846	-0.00213644	0.486983
202	L_PIT	0.00136761	0.0021785	3.2014	0.211287	0.849667	0.540913	-0.00503825	0.545951
203	L_MT	1.84629e-05	7.72866e-05	4.28271	0.367278	0.964289	0.665963	-0.0132275	0.67919
204	L_A1	7.81731e-05	0.000219369	3.94993	0.322612	0.931591	0.630663	-0.0107057	0.641369
205	L_PSL	1.58267e-05	7.03408e-05	4.31686	0.370348	0.965378	0.671989	-0.00883177	0.68082
206	L_SFL	0.000688099	0.00119669	3.39428	0.241343	0.871902	0.565441	-0.00646713	0.571909
207	L_PCV	0.0158336	0.0178686	2.41273	0.0798232	0.751109	0.428095	-0.00252795	0.430623
208	L_STV	1.68485e-05	7.30778e-05	4.30302	0.369423	0.965441	0.668962	-0.0116918	0.680654
209	L_7Pm	0.156496	0.159599	1.41696	-0.101062	0.605748	0.268079	0.00459039	0.263489
210	L_7m	0.00578155	0.00710361	2.75992	0.139457	0.796668	0.478661	-0.0050499	0.483711
211	L_POS1	4.90571e-06	2.80326e-05	4.56878	0.401944	0.98877	0.696104	-0.011529	0.707633
212	L_23d	0.00291293	0.00405911	2.97678	0.1752	0.822865	0.510883	-0.00372514	0.514609
213	L_v23ab	7.56495e-05	0.000215305	3.95778	0.323841	0.932643	0.631163	-0.0113716	0.642535
214	L_d23ab	0.00024623	0.000527636	3.66615	0.281963	0.901584	0.598889	-0.00769451	0.606583
215	L_31pv	0.000800195	0.00136526	3.35273	0.233969	0.864793	0.564781	0.000486375	0.564295
216	L_5m	0.029547	0.032331	2.17611	0.0380157	0.719131	0.389653	-0.00357682	0.39323
217	L_5mv	0.00207404	0.00312408	3.07942	0.19148	0.834196	0.527104	-0.00109655	0.5282
218	L_23c	0.0011424	0.00188652	3.25289	0.22017	0.857684	0.543435	-0.0112827	0.554718
219	L_5L	0.0392863	0.0424717	2.06118	0.0174137	0.704566	0.364052	-0.0115008	0.375553
220	L_24dd	0.00242471	0.0035056	3.03258	0.184791	0.831211	0.514808	-0.00904047	0.523849
221	L_24dv	0.00100452	0.00168985	3.28926	0.225808	0.861715	0.548537	-0.0109494	0.559487
222	L_7AL	0.181319	0.183863	1.3367	-0.116207	0.593804	0.249101	-0.000445036	0.249546
223	L_SCEF	0.00143071	0.00225901	3.18838	0.20889	0.847222	0.541134	-0.00224278	0.543377
224	L_6ma	0.0721847	0.0755421	1.79795	-0.0305333	0.663707	0.332691	0.00299496	0.329696
225	L_7Am	0.0643059	0.0674931	1.85005	-0.0210476	0.672673	0.334968	-0.00437765	0.339345
226	L_7PL	0.222341	0.223583	1.22033	-0.137868	0.574722	0.232842	0.00448529	0.228357
227	L_7PC	0.00286883	0.00401859	2.98145	0.176259	0.824383	0.509275	-0.00679004	0.516065
228	L_LIPv	0.00491172	0.00621463	2.81277	0.149021	0.805984	0.479114	-0.0145392	0.493653
229	L_VIP	0.0615956	0.0648374	1.8692	-0.0175364	0.675334	0.338924	-0.00356549	0.342489
230	L_MIP	0.00220804	0.00325777	3.06072	0.18975	0.835782	0.515908	-0.0129089	0.528817
231	L_1	2.83784e-05	0.000104247	4.1861	0.35378	0.953611	0.657806	-0.00932246	0.667128
232	L_2	0.000121177	0.00030062	3.84373	0.307647	0.920552	0.619003	-0.009583	0.628586
233	L_3a	0.000442179	0.000824791	3.51354	0.260167	0.886816	0.577322	-0.0115688	0.588891
234	L_6d	0.000496609	0.000903694	3.48258	0.254599	0.881374	0.577143	-0.00593287	0.583076
235	L_6mp	0.0110094	0.0128681	2.5424	0.102587	0.769668	0.443509	-0.00822623	0.451735
236	L_6v	0.00293158	0.00405911	2.97482	0.175795	0.825575	0.503514	-0.013273	0.516787
237	L_p24pr	0.000312418	0.000635426	3.60478	0.272185	0.893365	0.594299	-0.00311796	0.597417
238	L_33pr	0.000351576	0.000684149	3.57399	0.268035	0.890884	0.589177	-0.00512917	0.594306
239	L_a24pr	0.000232099	0.000515775	3.68124	0.284421	0.903717	0.599819	-0.00912059	0.60894
240	L_p32pr	0.000124953	0.000302729	3.8362	0.305095	0.916939	0.622383	-0.00264893	0.625032
241	L_a24	2.08524e-07	3.95097e-06	5.19157	0.468401	1.03603	0.753942	-0.00796655	0.761909
242	L_d32	2.61167e-05	9.79375e-05	4.20493	0.355677	0.954464	0.660959	-0.00733315	0.668292
243	L_8BM	0.000255713	0.000544714	3.65647	0.279579	0.898543	0.60102	-0.00251957	0.603539
244	L_p32	3.12211e-06	1.90501e-05	4.66262	0.411574	0.994707	0.707202	-0.00756295	0.714765
245	L_10r	3.50118e-07	4.50152e-06	5.09425	0.460362	1.03121	0.743893	-0.0122962	0.756189
246	L_47m	2.96779e-06	1.84207e-05	4.67304	0.414079	0.99747	0.706291	-0.0113682	0.717659
247	L_8Av	0.0121152	0.0139344	2.50877	0.0970216	0.76671	0.433612	-0.0140671	0.447679
248	L_8Ad	0.00422259	0.00546811	2.86104	0.156976	0.811574	0.487294	-0.0130713	0.500366
249	L_9m	1.05977e-05	5.29883e-05	4.40461	0.38199	0.974349	0.679772	-0.0112339	0.691006
250	L_8BL	0.000396692	0.000747692	3.54227	0.264485	0.889977	0.580864	-0.0117185	0.592583
251	L_9p	4.10795e-05	0.000144986	4.10132	0.342391	0.945161	0.649166	-0.0082363	0.657402
252	L_10d	1.01735e-06	9.89856e-06	4.88825	0.436785	1.01294	0.728034	-0.00762225	0.735656
253	L_8C	0.0033089	0.00447204	2.93748	0.169405	0.820191	0.500285	-0.0104694	0.510754
254	L_44	0.00395197	0.00519237	2.88197	0.159734	0.811622	0.496805	-0.00451532	0.50132
255	L_45	0.00632639	0.0077466	2.73037	0.134387	0.792542	0.475435	-0.00359134	0.479026
256	L_47l	0.0371395	0.0402718	2.08423	0.0214819	0.705218	0.378961	0.00139913	0.377562
257	L_a47r	0.000323486	0.000640992	3.59573	0.270052	0.890677	0.59606	0.00133494	0.594725
258	L_6r	0.00515642	0.00644552	2.7971	0.146254	0.803502	0.478227	-0.0127015	0.490929
259	L_IFJa	0.0263179	0.0290627	2.22149	0.0461175	0.725466	0.396778	-0.0038024	0.40058
260	L_IFJp	0.00512286	0.00642589	2.79921	0.145902	0.80106	0.485756	-0.00329724	0.489053
261	L_IFSp	0.0074005	0.0089402	2.67826	0.125854	0.787146	0.464317	-0.00792383	0.472241
262	L_IFSa	0.00982744	0.0116378	2.58184	0.109496	0.775373	0.447807	-0.0103844	0.458191
263	L_p9_46v	0.000726253	0.00125096	3.37947	0.239278	0.870727	0.562631	-0.00776571	0.570396
264	L_46	3.14857e-05	0.000113349	4.16245	0.351346	0.952486	0.653842	-0.0117666	0.665608
265	L_a9_46v	5.5189e-07	6.02062e-06	5.00733	0.451436	1.0248	0.736252	-0.0126146	0.748867
266	L_9_46d	2.40553e-07	4.12377e-06	5.16491	0.46515	1.03331	0.752353	-0.00655572	0.758908
267	L_9a	8.82811e-07	9.34741e-06	4.91611	0.440747	1.01644	0.729348	-0.0101328	0.73948
268	L_10v	3.16286e-07	4.37935e-06	5.11347	0.461029	1.03093	0.746931	-0.00912359	0.756055
269	L_a10p	1.33832e-05	6.25708e-05	4.35374	0.373145	0.965802	0.679162	-0.00266921	0.681831
270	L_10pp	4.12168e-07	4.94602e-06	5.06325	0.455665	1.02689	0.742905	-0.00859247	0.751497
271	L_11l	3.02914e-07	4.37935e-06	5.12163	0.460729	1.03004	0.748821	-0.00638984	0.755211
272	L_13l	1.73999e-08	8.54179e-07	5.63605	0.513355	1.07086	0.785419	-0.0153902	0.800809
273	L_OFC	1.13675e-07	2.92307e-06	5.30338	0.479455	1.04419	0.762877	-0.00825347	0.771131
274	L_47s	7.86074e-05	0.000219369	3.94861	0.320921	0.928712	0.634409	-0.00420905	0.638618
275	L_LIPd	0.00301632	0.00414456	2.96607	0.174098	0.823663	0.504356	-0.010476	0.514832
276	L_6a	0.0337277	0.0366827	2.12331	0.0285348	0.711395	0.38254	-0.00186755	0.384408
277	L_i6_8	0.0167462	0.0188395	2.39223	0.0760366	0.746911	0.429736	0.00339167	0.426344
278	L_s6_8	0.283223	0.283223	1.07311	-0.165754	0.551618	0.199129	-0.00280791	0.201937
279	L_43	0.00220556	0.00325777	3.06106	0.188581	0.83216	0.524302	-0.00146631	0.525768
280	L_OP4	0.00444781	0.00570016	2.84452	0.1544	0.810173	0.483161	-0.015328	0.498489
281	L_OP1	0.00478614	0.00608838	2.82109	0.150141	0.805998	0.483098	-0.0109421	0.49404
282	L_OP2_3	0.00027216	0.000566344	3.64045	0.278823	0.900125	0.593674	-0.0108866	0.60456
283	L_52	7.3593e-05	0.000213374	3.96436	0.324742	0.93329	0.631917	-0.011373	0.64329
284	L_RI	6.70505e-05	0.000199489	3.98652	0.328627	0.937004	0.632255	-0.0150342	0.647289
285	L_PFcm	0.00247546	0.00356466	3.02633	0.1841	0.831458	0.511585	-0.012222	0.523808
286	L_PoI2	0.000528421	0.000951158	3.46592	0.252993	0.881604	0.571283	-0.011499	0.582782
287	L_TA2	0.00158764	0.00247424	3.15817	0.204525	0.844848	0.534695	-0.00554194	0.540237
288	L_FOP4	0.00528705	0.00656323	2.789	0.144706	0.801755	0.479031	-0.0101165	0.489147
289	L_MI	0.00444929	0.00570016	2.84442	0.153422	0.806655	0.4923	-0.00331779	0.495617
290	L_Pir	0.00113866	0.00188652	3.25382	0.220621	0.858581	0.541909	-0.0136229	0.555532
291	L_AVI	0.0050659	0.00637665	2.80281	0.146348	0.800911	0.48783	-0.00126654	0.489097
292	L_AAIC	0.0768448	0.0798306	1.76929	-0.0359125	0.661144	0.319031	-0.00682352	0.325854
293	L_FOP1	0.00063585	0.00111661	3.41584	0.24486	0.874841	0.567182	-0.00801697	0.575199
294	L_FOP3	0.00159879	0.00248088	3.15613	0.20468	0.845941	0.531541	-0.00955893	0.5411
295	L_FOP2	0.000240637	0.000521863	3.67202	0.283891	0.904403	0.595958	-0.0133708	0.609329
296	L_PFt	0.000921778	0.00155794	3.31337	0.22767	0.859723	0.56098	0.00242641	0.558553
297	L_AIP	6.01847e-05	0.000185184	4.01209	0.331322	0.938107	0.637135	-0.0117389	0.648873
298	L_EC	1.48241e-06	1.21288e-05	4.81359	0.428222	1.00647	0.721792	-0.00653936	0.728332
299	L_PreS	2.55601e-07	4.18257e-06	5.15355	0.467991	1.03769	0.747223	-0.0161043	0.763327
300	L_H	2.35058e-06	1.57239e-05	4.72068	0.420157	1.00229	0.709939	-0.013136	0.723075
301	L_ProS	1.19543e-06	1.07768e-05	4.85639	0.434818	1.01252	0.723252	-0.0116463	0.734898
302	L_PeEc	3.09473e-07	4.37935e-06	5.11758	0.461503	1.03131	0.747218	-0.00925899	0.756477
303	L_STGa	0.00251597	0.00360856	3.02141	0.182877	0.829558	0.513991	-0.00802262	0.522013
304	L_PBelt	0.000560935	0.000999685	3.44983	0.250903	0.880628	0.567732	-0.0136859	0.581418
305	L_A5	0.0148164	0.0168262	2.43683	0.084123	0.754935	0.429806	-0.005028	0.434834
306	L_PHA1	6.66889e-08	2.18255e-06	5.39987	0.492145	1.05536	0.76726	-0.016081	0.783341
307	L_PHA3	1.42761e-07	3.02678e-06	5.26166	0.474371	1.03988	0.760549	-0.00584372	0.766392
308	L_STSda	0.00296423	0.00408859	2.97142	0.174171	0.821715	0.511324	-0.0021072	0.513431
309	L_STSdp	0.0183062	0.0205303	2.35937	0.0705707	0.744702	0.417189	-0.00562925	0.422819
310	L_STSvp	0.0587768	0.0620517	1.88986	-0.0137848	0.679327	0.337603	-0.00899711	0.3466
311	L_TGd	0.000131381	0.000313227	3.82385	0.303119	0.915212	0.621665	-0.00146662	0.623131
312	L_TE1a	0.0832475	0.0861181	1.73215	-0.0427685	0.655641	0.312378	-0.00712888	0.319507
313	L_TE1p	8.53165e-05	0.000228552	3.92895	0.318517	0.927296	0.631441	-0.00541282	0.636854
314	L_TE2a	0.00182272	0.00279225	3.11769	0.198832	0.842252	0.524459	-0.0120489	0.536508
315	L_TF	4.27746e-07	4.96737e-06	5.05618	0.453913	1.02499	0.743435	-0.00606026	0.749495
316	L_TE2p	2.88672e-07	4.37935e-06	5.1307	0.460654	1.0294	0.750623	-0.00400406	0.754627
317	L_PHT	4.33381e-05	0.000148588	4.08892	0.33947	0.941766	0.650707	-0.00320299	0.65391
318	L_PH	2.25205e-06	1.55911e-05	4.72938	0.420325	1.00183	0.711919	-0.0107925	0.722712
319	L_TPOJ1	0.00010666	0.000274267	3.87492	0.311546	0.922831	0.623916	-0.00752718	0.631443
320	L_TPOJ2	3.92695e-06	2.31754e-05	4.61521	0.406485	0.99134	0.702051	-0.00875232	0.710803
321	L_TPOJ3	5.31247e-06	2.98826e-05	4.55205	0.399477	0.986622	0.695223	-0.0100484	0.705271
322	L_DVT	0.000476609	0.000875405	3.49357	0.25658	0.883322	0.577181	-0.00797194	0.585153
323	L_PGp	0.000125296	0.000302729	3.83553	0.304608	0.916119	0.623411	-0.000841584	0.624252
324	L_IP2	0.0003011	0.000615885	3.61435	0.273782	0.894797	0.594773	-0.00421006	0.598983
325	L_IP1	0.00141493	0.00224395	3.19159	0.209945	0.849087	0.538434	-0.00666456	0.545098
326	L_IP0	0.00662178	0.00805352	2.71529	0.131974	0.791185	0.471705	-0.0055248	0.477229
327	L_PFop	0.0731971	0.0763795	1.7916	-0.0317843	0.664135	0.324585	-0.00488121	0.329466
328	L_PF	0.000837211	0.00142168	3.34019	0.233629	0.867274	0.55567	-0.0104024	0.566072
329	L_PFm	0.000237869	0.000518988	3.67498	0.282396	0.900771	0.602778	-0.00329216	0.60607
330	L_PGi	1.4731e-05	6.71286e-05	4.33267	0.372686	0.967365	0.672976	-0.0100448	0.683021
331	L_PGs	5.05344e-05	0.000166155	4.05314	0.334603	0.938136	0.647063	-0.00267381	0.649737
332	L_V6A	0.0409702	0.0441595	2.04383	0.0142393	0.700828	0.366752	-0.00507777	0.37183
333	L_VMV1	2.74717e-06	1.76604e-05	4.68887	0.415987	0.998909	0.707676	-0.0116189	0.719295
334	L_VMV3	1.00556e-06	9.89856e-06	4.89055	0.436558	1.01246	0.728829	-0.00636634	0.735195
335	L_PHA2	2.3283e-07	4.12377e-06	5.17101	0.470412	1.03983	0.748005	-0.0176616	0.765666
336	L_V4t	0.00122414	0.0019851	3.23319	0.217399	0.856269	0.539003	-0.0137964	0.552799
337	L_FST	8.36311e-05	0.00022637	3.93375	0.317482	0.924657	0.636345	0.00187051	0.634474
338	L_V3CD	0.000287324	0.000591066	3.62647	0.275918	0.896849	0.59497	-0.00621557	0.601186
339	L_LO3	7.31462e-05	0.000213374	3.96581	0.324718	0.93303	0.632656	-0.010419	0.643074
340	L_VMV2	1.51711e-06	1.21368e-05	4.80897	0.431119	1.01089	0.716851	-0.015897	0.732748
341	L_31pd	0.00145598	0.00227893	3.18332	0.209139	0.849496	0.534395	-0.0107574	0.545152
342	L_31a	0.00210589	0.00314573	3.07488	0.190636	0.833312	0.527249	-2.90923e-05	0.527278
343	L_VVC	4.003e-08	1.6012e-06	5.49072	0.4975	1.05774	0.776959	-0.00938825	0.786347
344	L_25	2.07685e-05	8.48621e-05	4.25646	0.362413	0.95942	0.666194	-0.00780759	0.674001
345	L_s32	1.9774e-06	1.39581e-05	4.75572	0.421679	1.00166	0.716612	-0.00623563	0.722847
346	L_pOFC	4.17174e-05	0.000145808	4.09776	0.343727	0.947928	0.644621	-0.0153708	0.659991
347	L_PoI1	0.000692635	0.00119879	3.39248	0.241597	0.87296	0.562815	-0.00997649	0.572791
348	L_Ig	9.65153e-05	0.000255482	3.89919	0.31559	0.926515	0.624877	-0.0105799	0.635456
349	L_FOP5	0.0226563	0.0250962	2.27918	0.0564158	0.733879	0.404206	-0.00595683	0.410163
350	L_p10p	1.12581e-07	2.92307e-06	5.30515	0.478786	1.04324	0.763812	-0.0063503	0.770162
351	L_p47r	0.000539865	0.000966922	3.46015	0.251731	0.880079	0.572193	-0.00904739	0.581241
352	L_TGv	2.28393e-05	8.93711e-05	4.23516	0.360571	0.958912	0.662138	-0.0110008	0.673139
353	L_MBelt	0.000105779	0.000273961	3.87694	0.310791	0.921089	0.626985	-0.00287072	0.629856
354	L_LBelt	0.00119065	0.00194833	3.24111	0.218763	0.857487	0.539422	-0.0147149	0.554137
355	L_A4	0.000236511	0.000518988	3.67644	0.284894	0.905601	0.59527	-0.0152792	0.610549
356	L_STSva	0.00307965	0.00421549	2.95967	0.173024	0.822805	0.503651	-0.0102019	0.513852
357	L_TE1m	0.0769479	0.0798306	1.76868	-0.0360436	0.661296	0.317588	-0.00831145	0.325899
358	L_PI	0.00402513	0.00525017	2.87619	0.159197	0.812391	0.492226	-0.00947339	0.501699
359	L_a32pr	0.000197483	0.000449962	3.72221	0.289974	0.907269	0.605918	-0.00735239	0.61327
360	L_p24	5.61673e-05	0.00017737	4.02836	0.333619	0.939859	0.638735	-0.012143	0.650878
