# Supplementary material for: Parent–offspring brain similarity: Specificities and commonalities among sex combinations–the TRIO study
Source: iScience. 2025 Jun 19;28(7):112936. doi: 10.1016/j.isci.2025.112936 (PMC12270804; doi:10.1016/j.isci.2025.112936)
Supplement: Table S12. Results of the comparison of the correlation coefficients of volume in each subcortical region between father–son dyads and unrelated pairs, related to Figures 3, S1, and S2 [file mmc13.xlsx]

## Sheet: 12_Father-Son_SV
Supplementary Table 12. Results of the test comparing the differences in correlation coefficients of subcortical volume in each region between father-son dyads and unrelated pairs.
Region	Raw_p_value	q_value	z_value	Lower bound of the CI	Upper bound of the CI	r_real-dyads	r_unrelated-pairs	r_diff		Abbreviations
L_lv	0.685246	0.707351	0.405315	-0.290772	0.437833	0.0766585	-0.00048126	0.0771398		Region: The region names as defined in the original aseg atlas.
L_inf_lv	0.630071	0.672076	0.481627	-0.276471	0.451052	0.0954657	0.00391475	0.091551		Raw_p_value: The uncorrected p-value from the test of differences in correlation coefficients.
L_cereb	0.262244	0.310808	1.1211	-0.156883	0.559914	0.203241	-0.0076744	0.210916		q_value: The FDR-corrected p-value from the test of differences in correlation coefficients.
L_cereb_wm	0.00698587	0.0319354	2.69752	0.129051	0.789289	0.468068	-0.00680332	0.474871		z_value: The z-value from the test of differences in correlation coefficients.
L_thal	0.0404539	0.101295	2.04908	0.0152149	0.702528	0.363436	-0.00990578	0.373342		Lower bound of the CI: The lower bound of the 95% confidence interval
L_caud	0.000890044	0.0142407	3.32316	0.231206	0.865878	0.552382	-0.0118983	0.56428		Upper bound of the CI: The upper bound of the 95% confidence interval
L_put	0.0455583	0.104133	1.99946	0.00621754	0.696115	0.351909	-0.0136606	0.36557		r_real-dyads: The correlation coefficients in real parent-offspring dyads.
L_gp	0.14594	0.216759	1.45402	-0.094366	0.612655	0.266729	-0.00393262	0.270662		r_unrelated-pairs: The Z-transformed, averaged, and backtransformed correlation coefficients of unrelated pairs, which were randomly generated through 1,000 permutations.
v3rd	0.00891449	0.0356579	2.61532	0.114932	0.778188	0.457457	-0.00463108	0.462088		r_diff: difference in correlation coefficient between real parent-offspring dyads and unrelated pairs
v4th	0.0408017	0.101295	2.04554	0.0145932	0.702813	0.359276	-0.0140133	0.37329
brainstem	0.0024724	0.0197792	3.0267	0.183703	0.830095	0.514951	-0.00772451	0.522676
L_hippo	0.00633927	0.0319354	2.7297	0.134693	0.794198	0.47052	-0.00979451	0.480314
L_amyg	0.0132823	0.0472261	2.47611	0.0910909	0.760933	0.43332	-0.00819763	0.441518
L_accumbens	0.743928	0.743928	-0.326656	-0.423863	0.305296	-0.064942	-0.00274262	-0.0621993
L_venDC	0.249566	0.310808	1.1514	-0.150851	0.56379	0.219037	0.00308029	0.215957
R_lv	0.421701	0.481944	0.803474	-0.216485	0.506821	0.147395	-0.00473985	0.152135
R_inf_lv	0.175245	0.243819	1.35554	-0.112729	0.596984	0.250882	-0.00213816	0.25302
R_cereb	0.110196	0.185593	1.59731	-0.0676957	0.634844	0.291363	-0.00454119	0.295904
R_cereb_wm	0.00324312	0.020756	2.9437	0.170093	0.819838	0.503896	-0.00682693	0.510723
R_thal	0.0194213	0.0621481	2.33734	0.06661	0.741047	0.416096	-0.00275329	0.418849
R_caud	0.0019578	0.0197792	3.09656	0.195098	0.838771	0.523773	-0.00896498	0.532738
R_put	0.208239	0.277652	1.25842	-0.130976	0.581733	0.231924	-0.00374981	0.235674
R_gp	0.438363	0.483711	0.77496	-0.221488	0.501281	0.152922	0.0063517	0.14657
R_hippo	0.000793318	0.0142407	3.35512	0.235491	0.867881	0.559711	-0.00738332	0.567094
R_amyg	0.104115	0.185094	1.62522	-0.0625579	0.639433	0.294161	-0.00680152	0.300963
R_accumbens	0.256095	0.310808	1.13567	-0.153845	0.561362	0.215071	0.00191839	0.213152
R_venDC	0.133441	0.213505	1.50067	-0.0856413	0.619766	0.275877	-0.00295314	0.27883
cc_pos	0.0411509	0.101295	2.04201	0.0139049	0.700391	0.36722	-0.00418954	0.371409
cc_mid_pos	0.0538406	0.11486	1.92812	-0.00678623	0.684703	0.345071	-0.00784022	0.352911
cc_central	0.149022	0.216759	1.443	-0.0964927	0.611281	0.26227	-0.00662427	0.268894
cc_mid_an	0.0913623	0.171976	1.68825	-0.0508296	0.64852	0.307813	-0.00380998	0.311623
cc_an	0.0700635	0.140127	1.8115	-0.0282321	0.668979	0.31773	-0.0163177	0.334048
