# Supplementary material for: Parent–offspring brain similarity: Specificities and commonalities among sex combinations–the TRIO study
Source: iScience. 2025 Jun 19;28(7):112936. doi: 10.1016/j.isci.2025.112936 (PMC12270804; doi:10.1016/j.isci.2025.112936)
Supplement: Table S13. Results of the comparison of the correlation coefficients of cortical thickness in each region between mother–son dyads and unrelated pairs, related to Figures 3, S1, and S2 [file mmc14.xlsx]

## Sheet: 13_Mother-Son_CT
Supplementary Table 13. Results of the test comparing the differences in correlation coefficients of cortical thickness in each region between mother-son dyads and unrelated pairs.
Number	Region	Raw_p_value	q_value	z_value	Lower bound of the CI	Upper bound of the CI	r_real-dyads	r_unrelated-pairs	r_diff		Abbreviations
1	R_V1	0.420392	0.556401	0.805741	-0.212402	0.498948	0.14415	-0.00576841	0.149918		Number: The region number as defined in the original HCP-MMP1 atlas.
2	R_MST	0.554282	0.663442	0.591355	-0.251921	0.462812	0.102191	-0.00822233	0.110413		Region: The region names as defined in the original aseg atlas.
3	R_V6	0.225198	0.377076	1.21282	-0.136979	0.564568	0.225651	0.00241987	0.223231		Raw_p_value: The uncorrected p-value from the test of differences in correlation coefficients.
4	R_V2	0.493004	0.615071	0.685539	-0.234386	0.478424	0.128042	0.000335708	0.127706		q_value: The FDR-corrected p-value from the test of differences in correlation coefficients.
5	R_V3	0.647442	0.721607	0.457319	-0.276306	0.439506	0.0852176	-0.000238968	0.0854566		z_value: The z-value from the test of differences in correlation coefficients.
6	R_V4	0.0593533	0.207603	1.88557	-0.0143037	0.66839	0.33093	-0.00932632	0.340257		Lower bound of the CI: The lower bound of the 95% confidence interval
7	R_V8	0.37594	0.516559	0.885401	-0.197693	0.512186	0.158972	-0.00551919	0.164491		Upper bound of the CI: The upper bound of the 95% confidence interval
8	R_4	0.00236174	0.0531391	3.04052	0.183623	0.821206	0.507089	-0.010737	0.517826		r_real-dyads: The correlation coefficients in real parent-offspring dyads.
9	R_3b	0.00889807	0.0891637	2.61595	0.113504	0.767911	0.448095	-0.00769688	0.455792		r_unrelated-pairs: The Z-transformed, averaged, and backtransformed correlation coefficients of unrelated pairs, which were randomly generated through 1,000 permutations.
10	R_FEF	0.401681	0.539572	0.838622	-0.206018	0.503742	0.160317	0.00462357	0.155693		r_diff: difference in correlation coefficient between real parent-offspring dyads and unrelated pairs
11	R_PEF	0.122409	0.27202	1.54474	-0.0762105	0.617312	0.275039	-0.00704927	0.282088
12	R_55b	0.183998	0.344997	1.32854	-0.115689	0.582885	0.245147	0.0013836	0.243763
13	R_V3A	0.0658182	0.219394	1.83966	-0.0225412	0.660713	0.328471	-0.0034869	0.331958
14	R_RSC	0.437617	0.572881	0.776223	-0.217511	0.493326	0.14968	0.00541275	0.144267
15	R_POS2	0.0123913	0.0962442	2.5008	0.0938223	0.752336	0.432853	-0.00503993	0.437893
16	R_V7	0.147853	0.304155	1.44716	-0.0940158	0.601873	0.261468	-0.00339338	0.264862
17	R_IPS1	0.0147041	0.10803	2.43959	0.0829326	0.741646	0.432266	0.00570358	0.426562
18	R_FFC	0.646529	0.721607	0.45859	-0.276037	0.439671	0.0870742	0.00139357	0.0856806
19	R_V3B	0.133605	0.284602	1.50004	-0.0843744	0.610323	0.268367	-0.00587948	0.274246
20	R_LO1	0.733766	0.786178	0.34012	-0.29779	0.419303	0.0577031	-0.00594291	0.0636461
21	R_LO2	0.0933091	0.241134	1.67819	-0.0518355	0.637371	0.298544	-0.00643438	0.304978
22	R_PIT	0.0368131	0.163614	2.08783	0.0218689	0.696587	0.367332	-0.00575059	0.373083
23	R_MT	0.902845	0.92864	-0.122069	-0.380769	0.337136	-0.0296284	-0.00677139	-0.022857
24	R_A1	0.512981	0.630004	0.654203	-0.24031	0.473407	0.116529	-0.00548255	0.122012
25	R_PSL	0.358075	0.507508	0.919039	-0.191431	0.517628	0.166739	-0.00384175	0.17058
26	R_SFL	0.0886056	0.239835	1.7028	-0.0473239	0.640665	0.304948	-0.00399747	0.308946
27	R_PCV	0.0419961	0.173766	2.03356	0.0122294	0.689461	0.356155	-0.00844511	0.3646
28	R_STV	0.220644	0.377076	1.22482	-0.135131	0.567753	0.215877	-0.0101013	0.225978
29	R_7Pm	0.583796	0.686818	0.547849	-0.259793	0.455182	0.0989047	-0.00339234	0.102297
30	R_7m	0.215066	0.374028	1.23975	-0.132096	0.569126	0.227823	-0.000334807	0.228158
31	R_POS1	0.128181	0.276319	1.52131	-0.0805581	0.614087	0.268482	-0.00974029	0.278223
32	R_23d	0.795043	0.836888	-0.259767	-0.405209	0.31237	-0.0431963	0.00543563	-0.0486319
33	R_v23ab	0.71307	0.770595	-0.367737	-0.424128	0.292769	-0.0626127	0.00618856	-0.0688013
34	R_d23ab	0.283197	0.430173	1.07317	-0.163042	0.543056	0.19188	-0.00673409	0.198614
35	R_31pv	0.0222104	0.126917	2.28675	0.056834	0.723547	0.400879	-0.00365176	0.404531
36	R_5m	0.0272689	0.139334	2.20765	0.0430197	0.713093	0.387082	-0.00516736	0.392249
37	R_5mv	1.2477e-05	0.00449171	4.36908	0.372907	0.958616	0.669118	-0.00925938	0.678377
38	R_23c	0.0617768	0.211806	1.86789	-0.0174288	0.6641	0.336752	0.000536207	0.336216
39	R_5L	0.145873	0.301807	1.45426	-0.0925693	0.602213	0.268069	0.00237399	0.265695
40	R_24dd	0.0214452	0.125605	2.30005	0.0593627	0.727288	0.395614	-0.0124011	0.408015
41	R_24dv	0.0252962	0.13592	2.23685	0.0483194	0.719077	0.383799	-0.0144924	0.398291
42	R_7AL	0.102746	0.243347	1.63168	-0.0601454	0.629023	0.298964	0.00273944	0.296225
43	R_SCEF	0.542628	0.655524	0.608844	-0.248361	0.465199	0.118759	0.00527543	0.113484
44	R_6ma	0.0119209	0.0962442	2.51448	0.0961337	0.75399	0.43535	-0.00452566	0.439876
45	R_7Am	0.0872318	0.237965	1.71018	-0.0459394	0.641293	0.308891	-0.00102784	0.309919
46	R_7PL	0.55566	0.663442	0.5893	-0.252182	0.462264	0.106737	-0.00324077	0.109978
47	R_7PC	0.096138	0.242449	1.66387	-0.0543464	0.634334	0.301466	-0.000540728	0.302006
48	R_LIPv	0.00810265	0.0891637	2.64776	0.118617	0.770817	0.456311	-0.00332921	0.45964
49	R_VIP	0.000420205	0.0216106	3.52706	0.257894	0.874666	0.574626	-0.0062757	0.580902
50	R_MIP	0.685654	0.748864	0.40476	-0.285992	0.43053	0.0712587	-0.00443872	0.0756974
51	R_1	0.195052	0.353937	1.29578	-0.121958	0.578693	0.231433	-0.00701837	0.238451
52	R_2	0.0179985	0.117809	2.36565	0.0704756	0.733673	0.414902	-0.00160785	0.41651
53	R_3a	3.42418e-05	0.00616352	4.14325	0.343279	0.93634	0.647147	-0.0057282	0.652875
54	R_6d	0.156638	0.313276	1.41647	-0.0996395	0.597077	0.256527	-0.00294148	0.259469
55	R_6mp	0.00127415	0.0413792	3.22174	0.212293	0.842474	0.531614	-0.0110947	0.542709
56	R_6v	0.6589	0.727619	0.441433	-0.279224	0.436781	0.0817119	-0.000793448	0.0825054
57	R_p24pr	0.556554	0.663442	0.587968	-0.252399	0.46199	0.107588	-0.00213064	0.109718
58	R_33pr	0.387073	0.523858	0.864938	-0.2013	0.50841	0.160783	0.000172965	0.16061
59	R_a24pr	0.342936	0.497811	0.94838	-0.185832	0.522017	0.17762	0.00187681	0.175744
60	R_p32pr	0.00254292	0.0538501	3.01819	0.179148	0.815739	0.510711	-0.00166638	0.512378
61	R_a24	0.0769788	0.230058	1.76849	-0.0355125	0.651873	0.307589	-0.0133881	0.320977
62	R_d32	0.664684	0.731762	0.433455	-0.280596	0.435276	0.0841474	0.00315328	0.0809941
63	R_8BM	0.110696	0.250632	1.59507	-0.0669671	0.624672	0.285585	-0.00503184	0.290617
64	R_p32	0.919647	0.94292	0.100878	-0.34102	0.377086	0.0174604	-0.00143397	0.0188944
65	R_10r	0.213767	0.373574	1.24327	-0.1316	0.570239	0.22345	-0.00560158	0.229052
66	R_47m	0.344918	0.498677	0.944492	-0.186557	0.521397	0.176715	0.0016706	0.175045
67	R_8Av	0.0993986	0.243347	1.64778	-0.0573733	0.632788	0.29351	-0.00625424	0.299764
68	R_8Ad	0.022671	0.127524	2.27893	0.0554994	0.722769	0.398592	-0.00490961	0.403502
69	R_9m	0.53838	0.652582	0.615264	-0.247364	0.466606	0.113384	-0.00137565	0.11476
70	R_8BL	0.068108	0.224466	1.82429	-0.0253441	0.659074	0.322715	-0.00704637	0.329761
71	R_9p	0.238619	0.39405	1.17845	-0.143442	0.55951	0.215778	-0.00151897	0.217297
72	R_10d	0.801613	0.841343	0.25126	-0.313876	0.403669	0.0446935	-0.00234208	0.0470356
73	R_8C	0.0609071	0.210832	1.87417	-0.0163186	0.665543	0.335125	-0.00247289	0.337598
74	R_44	0.371382	0.516559	0.893887	-0.196098	0.513527	0.161442	-0.00457389	0.166015
75	R_45	0.961057	0.971856	0.0488269	-0.350363	0.367821	0.00824422	-0.000901716	0.00914594
76	R_47l	0.20395	0.363978	1.27038	-0.126525	0.574242	0.230819	-0.00290925	0.233728
77	R_a47r	0.85555	0.892748	0.182042	-0.326312	0.391371	0.0395633	0.00548439	0.0340789
78	R_6r	0.216755	0.374626	1.2352	-0.133163	0.569228	0.219474	-0.00827167	0.227745
79	R_IFJa	0.375934	0.516559	0.885413	-0.197221	0.511112	0.173289	0.00920247	0.164087
80	R_IFJp	0.493765	0.615071	0.684333	-0.234619	0.478242	0.127429	-6.14662e-05	0.127491
81	R_IFSp	0.0117103	0.0962442	2.52076	0.0973628	0.755709	0.433379	-0.00813148	0.44151
82	R_IFSa	0.0216319	0.125605	2.29677	0.0585937	0.725031	0.401972	-0.00422521	0.406197
83	R_p9_46v	0.246402	0.397779	1.15913	-0.147047	0.556553	0.211073	-0.00283114	0.213904
84	R_46	0.0162282	0.112349	2.40374	0.0772493	0.740165	0.415825	-0.00762908	0.423454
85	R_a9_46v	0.945793	0.964548	0.0679912	-0.34692	0.37123	0.0131883	0.000453094	0.0127352
86	R_9_46d	0.128072	0.276319	1.52175	-0.0802478	0.612736	0.278296	0.000784107	0.277512
87	R_9a	0.178395	0.337772	1.34571	-0.112701	0.586293	0.242329	-0.00482818	0.247157
88	R_10v	0.686901	0.748864	0.403064	-0.286317	0.430257	0.0700695	-0.0053162	0.0753857
89	R_a10p	0.28175	0.429788	1.0764	-0.162588	0.543991	0.187662	-0.011714	0.199376
90	R_10pp	0.0795956	0.230058	1.75304	-0.0381772	0.647711	0.31564	-0.00157727	0.317217
91	R_11l	0.224917	0.377076	1.21356	-0.137112	0.565619	0.217161	-0.00664532	0.223806
92	R_13l	0.142522	0.301807	1.46646	-0.0904811	0.604887	0.264533	-0.00371693	0.26825
93	R_OFC	0.0159229	0.112349	2.41068	0.0781466	0.738988	0.424102	0.00112137	0.42298
94	R_47s	0.114222	0.255402	1.5795	-0.069847	0.622564	0.281268	-0.00680922	0.288077
95	R_LIPd	0.514503	0.630004	0.651842	-0.240698	0.472924	0.117871	-0.00367982	0.121551
96	R_6a	0.00148662	0.0413792	3.17728	0.205135	0.836782	0.526886	-0.00933489	0.536221
97	R_i6_8	0.100973	0.243347	1.64015	-0.0589033	0.632836	0.284519	-0.0146355	0.299154
98	R_s6_8	0.223804	0.377076	1.21647	-0.136661	0.566388	0.214719	-0.00975324	0.224472
99	R_43	0.828271	0.866795	-0.21692	-0.397574	0.320051	-0.0420353	-0.00142723	-0.040608
100	R_OP4	0.211146	0.370792	1.25042	-0.130146	0.570874	0.229182	-0.000899975	0.230082
101	R_OP1	0.030639	0.147804	2.16173	0.0349629	0.707168	0.378069	-0.00712465	0.385193
102	R_OP2_3	0.207155	0.365567	1.26143	-0.128232	0.573042	0.22734	-0.00490389	0.232244
103	R_52	0.0120436	0.0962442	2.51086	0.0955444	0.753672	0.434308	-0.00513435	0.439442
104	R_RI	0.00049102	0.0220959	3.48561	0.252611	0.872132	0.565785	-0.0116118	0.577397
105	R_PFcm	0.303607	0.447945	1.02873	-0.171142	0.535532	0.187377	-0.00308141	0.190458
106	R_PoI2	0.023432	0.127811	2.26632	0.0533698	0.721814	0.393682	-0.00837005	0.402052
107	R_TA2	0.0424761	0.173766	2.02883	0.01135	0.687046	0.363218	0.000553926	0.362664
108	R_FOP4	0.0380834	0.165181	2.07396	0.0193885	0.694156	0.367192	-0.00331348	0.370506
109	R_MI	0.00728783	0.0891637	2.6834	0.124897	0.776726	0.45749	-0.00851377	0.466004
110	R_Pir	0.884479	0.920267	-0.145294	-0.384965	0.333023	-0.0257436	0.00146679	-0.0272104
111	R_AVI	0.152905	0.31276	1.42935	-0.0973048	0.599219	0.257649	-0.00415251	0.261801
112	R_AAIC	0.162887	0.320433	1.39543	-0.103516	0.593863	0.25248	-0.00332711	0.255808
113	R_FOP1	0.00894565	0.0891637	2.61412	0.112888	0.76617	0.452397	-0.00195988	0.454357
114	R_FOP3	0.0125652	0.0962442	2.49586	0.0931844	0.752908	0.428068	-0.00998865	0.438056
115	R_FOP2	0.0336128	0.154255	2.12469	0.02842	0.70213	0.371618	-0.00769118	0.379309
116	R_PFt	0.0055926	0.0774359	2.77076	0.139169	0.786541	0.473581	-0.00433377	0.477915
117	R_AIP	0.00916405	0.0891637	2.60587	0.111532	0.765282	0.450668	-0.00258583	0.453254
118	R_EC	0.0175221	0.116814	2.37556	0.0720406	0.73387	0.420304	0.00307706	0.417227
119	R_PreS	0.967586	0.975717	0.0406362	-0.351834	0.366364	0.00399485	-0.00361697	0.00761181
120	R_H	0.654145	0.724591	0.448012	-0.27792	0.437769	0.0873658	0.00366878	0.083697
121	R_ProS	0.0574775	0.207603	1.89966	-0.0117525	0.669897	0.336004	-0.00625802	0.342262
122	R_PeEc	0.633444	0.712625	0.476885	-0.272706	0.442849	0.0896967	0.00060973	0.089087
123	R_STGa	0.0798814	0.230058	1.75137	-0.0385486	0.648384	0.310216	-0.00727831	0.317494
124	R_PBelt	0.0196263	0.122789	2.33342	0.0651778	0.731737	0.401167	-0.0120489	0.413216
125	R_A5	0.00127705	0.0413792	3.22109	0.212294	0.842677	0.530919	-0.0119404	0.542859
126	R_PHA1	0.102129	0.243347	1.63462	-0.0598234	0.631239	0.288537	-0.00922194	0.297759
127	R_PHA3	0.0195403	0.122789	2.33506	0.0653044	0.730622	0.406397	-0.00610864	0.412506
128	R_STSda	0.597011	0.691806	0.528703	-0.263285	0.45187	0.0961494	-0.00258782	0.0987373
129	R_STSdp	0.294641	0.441961	1.048	-0.167466	0.538342	0.194425	0.000624712	0.193801
130	R_STSvp	0.253822	0.402538	1.14111	-0.150254	0.55329	0.211568	0.00106154	0.210506
131	R_TGd	0.107003	0.246929	1.61181	-0.0639594	0.627578	0.286031	-0.00768165	0.293713
132	R_TE1a	0.970722	0.976145	-0.0367026	-0.365654	0.352531	-0.0082062	-0.00133135	-0.00687485
133	R_TE1p	0.266532	0.413381	1.11109	-0.1558	0.54848	0.206152	0.0010241	0.205128
134	R_TE2a	0.00311785	0.0565895	2.95587	0.170469	0.812662	0.49113	-0.0161354	0.507266
135	R_TF	0.179207	0.337772	1.3432	-0.112984	0.585133	0.248017	0.00169377	0.246323
136	R_TE2p	0.384956	0.522959	0.868801	-0.2007	0.509305	0.157849	-0.00356122	0.16141
137	R_PHT	0.195648	0.353937	1.29405	-0.122201	0.578124	0.233709	-0.00428845	0.237997
138	R_PH	0.10111	0.243347	1.63949	-0.0587417	0.630343	0.299394	0.001748	0.297646
139	R_TPOJ1	0.167833	0.323101	1.3792	-0.106627	0.591926	0.244971	-0.00829205	0.253263
140	R_TPOJ2	0.708246	0.767977	0.374213	-0.291439	0.425048	0.0722244	0.0022538	0.0699706
141	R_TPOJ3	0.288567	0.436488	1.06127	-0.16504	0.540564	0.196014	-0.000210294	0.196224
142	R_DVT	0.03903	0.167271	2.06387	0.0175768	0.69208	0.368412	-1.35264e-05	0.368426
143	R_PGp	0.266747	0.413381	1.11058	-0.155903	0.548432	0.205729	0.000675396	0.205053
144	R_IP2	0.00831204	0.0891637	2.63912	0.117513	0.771355	0.450105	-0.00952158	0.459626
145	R_IP1	0.0937744	0.241134	1.67582	-0.0522346	0.636688	0.300108	-0.00427118	0.304379
146	R_IP0	0.00032938	0.0216106	3.59102	0.26747	0.881929	0.581808	-0.00746958	0.589277
147	R_PFop	0.0214919	0.125605	2.29923	0.0589983	0.72514	0.403186	-0.00323725	0.406424
148	R_PF	0.111438	0.250736	1.59176	-0.0675176	0.623771	0.28758	-0.00223819	0.289818
149	R_PFm	0.0930217	0.241134	1.67967	-0.0515715	0.637634	0.29854	-0.00671501	0.305255
150	R_PGi	0.00546365	0.0774359	2.77835	0.140301	0.786995	0.476013	-0.00261529	0.478628
151	R_PGs	0.394574	0.53201	0.851352	-0.203942	0.506454	0.153998	-0.0042397	0.158238
152	R_V6A	0.374124	0.516559	0.888775	-0.197096	0.512805	0.158709	-0.00642085	0.16513
153	R_VMV1	0.60533	0.691806	0.516751	-0.265303	0.449546	0.100918	0.00446647	0.0964516
154	R_VMV3	0.206388	0.365567	1.26356	-0.128077	0.574273	0.219387	-0.0136731	0.23306
155	R_PHA2	0.0307926	0.147804	2.15974	0.0344542	0.704402	0.387778	0.00462473	0.383153
156	R_V4t	0.973462	0.976173	0.0332672	-0.353153	0.365048	0.00245513	-0.00377637	0.00623149
157	R_FST	0.472262	0.608988	0.718804	-0.22812	0.483762	0.138639	0.0048934	0.133746
158	R_V3CD	0.0197827	0.122789	2.33044	0.0646413	0.731177	0.401295	-0.0113398	0.412635
159	R_LO3	0.454798	0.591073	0.74744	-0.223209	0.489288	0.13133	-0.00791505	0.139245
160	R_VMV2	0.268698	0.413381	1.10607	-0.156929	0.548277	0.19894	-0.00555606	0.204496
161	R_31pd	0.0514413	0.196148	1.94778	-0.00310914	0.676373	0.34615	-0.0037901	0.34994
162	R_31a	0.0865639	0.237965	1.71381	-0.0454024	0.643167	0.301718	-0.00961655	0.311335
163	R_VVC	0.352171	0.502606	0.930387	-0.189064	0.518847	0.177083	0.00469211	0.172391
164	R_25	0.605155	0.691806	0.517002	-0.265427	0.449857	0.0940878	-0.0024764	0.0965642
165	R_s32	0.24397	0.397417	1.16512	-0.145772	0.556963	0.217382	0.00265968	0.214723
166	R_pOFC	0.194028	0.353937	1.29876	-0.12124	0.578491	0.237699	-0.000945617	0.238644
167	R_PoI1	0.0576104	0.207603	1.89865	-0.0119839	0.67178	0.325229	-0.018164	0.343393
168	R_Ig	0.0760626	0.230058	1.774	-0.0344068	0.651155	0.317204	-0.00376568	0.32097
169	R_FOP5	0.106734	0.246929	1.61305	-0.063674	0.627297	0.289238	-0.00441733	0.293655
170	R_p10p	0.60167	0.691806	0.522001	-0.26444	0.450603	0.0979901	0.000525899	0.0974642
171	R_p47r	0.723164	0.777131	0.354234	-0.295055	0.42154	0.0698864	0.00364638	0.06624
172	R_TGv	0.7413	0.788927	-0.330133	-0.417483	0.299551	-0.0595579	0.00221106	-0.0617689
173	R_MBelt	0.601916	0.691806	0.521647	-0.264711	0.450867	0.0887171	-0.00876229	0.0974794
174	R_LBelt	0.35322	0.502606	0.928362	-0.189799	0.519381	0.165471	-0.00689151	0.172362
175	R_A4	0.0691621	0.224466	1.81736	-0.0265968	0.658055	0.321573	-0.00702155	0.328595
176	R_STSva	0.303537	0.447945	1.02888	-0.171158	0.535673	0.18604	-0.00449419	0.190534
177	R_TE1m	0.164891	0.320886	1.38881	-0.104707	0.592714	0.252251	-0.00233254	0.254583
178	R_PI	0.0395341	0.167438	2.05858	0.0166288	0.691	0.369009	0.00166726	0.367342
179	R_a32pr	0.12693	0.276319	1.52632	-0.079463	0.613749	0.276977	-0.00150115	0.278478
180	R_p24	0.512902	0.630004	-0.654326	-0.473271	0.2402	-0.119866	0.00212115	-0.121987
181	L_V1	0.0825384	0.235824	1.73614	-0.0413346	0.646392	0.306094	-0.00897991	0.315073
182	L_MST	0.373961	0.516559	0.889078	-0.197056	0.512892	0.158214	-0.0069848	0.165199
183	L_V6	0.00506333	0.0759499	2.80298	0.145191	0.793253	0.470747	-0.0140157	0.484762
184	L_V2	0.0692105	0.224466	1.81704	-0.0266325	0.657606	0.323678	-0.0046137	0.328291
185	L_V3	0.0115342	0.0962442	2.52608	0.0984096	0.757176	0.431653	-0.0112515	0.442905
186	L_V4	0.00367091	0.06293	2.90514	0.162386	0.807163	0.482033	-0.0185501	0.500584
187	L_V8	0.0592827	0.207603	1.88609	-0.0141741	0.667248	0.337195	-0.00237274	0.339568
188	L_4	0.0108365	0.0951496	2.54793	0.10188	0.758629	0.439476	-0.00568965	0.445165
189	L_3b	0.00988273	0.0912252	2.57991	0.107314	0.762805	0.444154	-0.00586666	0.450021
190	L_FEF	0.110007	0.250632	1.59816	-0.0665179	0.626001	0.280444	-0.0111991	0.291643
191	L_PEF	0.223793	0.377076	1.2165	-0.136365	0.565377	0.224289	0.000296001	0.223993
192	L_55b	0.0996736	0.243347	1.64644	-0.0576311	0.632707	0.292533	-0.00707191	0.299605
193	L_V3A	0.188336	0.347697	1.31552	-0.118039	0.580651	0.244432	0.00306384	0.241369
194	L_RSC	0.409333	0.545777	0.825069	-0.208742	0.501973	0.150861	-0.0025284	0.153389
195	L_POS2	0.0963061	0.242449	1.66303	-0.0546046	0.635176	0.295503	-0.00692935	0.302432
196	L_V7	0.603158	0.691806	0.519864	-0.264639	0.449932	0.104878	0.0078854	0.0969926
197	L_IPS1	0.0637102	0.216374	1.8542	-0.0199591	0.663807	0.325781	-0.00922233	0.335004
198	L_FFC	0.772673	0.815725	-0.288881	-0.41009	0.30691	-0.0602672	-0.0062279	-0.0540393
199	L_V3B	0.57796	0.684426	0.556368	-0.257961	0.4562	0.110724	0.00696267	0.103761
200	L_LO1	0.0787753	0.230058	1.75784	-0.0373245	0.64864	0.315227	-0.00293395	0.318161
201	L_LO2	0.986823	0.986823	-0.0165159	-0.362041	0.356136	-0.00821333	-0.00511976	-0.00309357
202	L_PIT	0.221891	0.377076	1.22151	-0.135644	0.566887	0.218581	-0.00664502	0.225226
203	L_MT	0.450236	0.587265	0.755021	-0.221818	0.490576	0.132495	-0.00814986	0.140645
204	L_A1	0.519408	0.633853	0.644259	-0.241915	0.471321	0.12288	0.00282386	0.120057
205	L_PSL	0.0580888	0.207603	1.89503	-0.0125451	0.667635	0.34306	0.00258498	0.340475
206	L_SFL	0.00270206	0.0540412	2.99974	0.176933	0.81589	0.502513	-0.00924091	0.511754
207	L_PCV	0.688539	0.748864	0.400839	-0.286616	0.429719	0.0753553	0.000414421	0.0749408
208	L_STV	0.491185	0.615071	0.688425	-0.233896	0.478988	0.127125	-0.00113727	0.128262
209	L_7Pm	0.0852216	0.237965	1.72116	-0.0439386	0.642815	0.311331	-0.000384591	0.311715
210	L_7m	0.0210259	0.125605	2.30752	0.0605381	0.727138	0.401222	-0.00713311	0.408355
211	L_POS1	0.202342	0.363978	1.27491	-0.125474	0.574128	0.238589	0.00446546	0.234124
212	L_23d	0.553896	0.663442	0.591932	-0.251641	0.462617	0.109458	-0.000980526	0.110439
213	L_v23ab	0.95172	0.967851	0.0605473	-0.348235	0.369882	0.0159237	0.00458349	0.0113402
214	L_d23ab	0.380425	0.518784	0.877113	-0.19936	0.511122	0.152738	-0.0103549	0.163093
215	L_31pv	0.262388	0.410694	1.12077	-0.154096	0.550289	0.205313	-0.00166557	0.206978
216	L_5m	0.0304122	0.147804	2.16468	0.0354787	0.707501	0.378855	-0.00675995	0.385615
217	L_5mv	0.00149425	0.0413792	3.1758	0.204807	0.836346	0.527271	-0.00852305	0.535794
218	L_23c	0.00969223	0.0912252	2.58662	0.108786	0.765373	0.439792	-0.0125443	0.452337
219	L_5L	0.204232	0.363978	1.26959	-0.126655	0.574055	0.231219	-0.00233835	0.233557
220	L_24dd	0.0723268	0.22998	1.79706	-0.0302401	0.6546	0.320755	-0.0041311	0.324886
221	L_24dv	0.156087	0.313276	1.41835	-0.0993814	0.597803	0.253551	-0.00647753	0.260029
222	L_7AL	0.0789294	0.230058	1.75693	-0.0375311	0.649078	0.311882	-0.00647487	0.318357
223	L_SCEF	0.0442781	0.177113	2.01145	0.00828557	0.686519	0.351607	-0.00950228	0.361109
224	L_6ma	0.104143	0.24375	1.62509	-0.0614885	0.629199	0.290741	-0.00503168	0.295773
225	L_7Am	0.00700886	0.0891637	2.69642	0.126822	0.777252	0.462681	-0.00436946	0.46705
226	L_7PL	0.921966	0.94292	0.0979569	-0.341548	0.376571	0.0162092	-0.00213842	0.0183476
227	L_7PC	0.078653	0.230058	1.75856	-0.0371994	0.648815	0.314969	-0.00335589	0.318325
228	L_LIPv	0.0504647	0.195347	1.956	-0.00162809	0.675746	0.355821	0.00569921	0.350121
229	L_VIP	0.0128924	0.0966929	2.48673	0.0916075	0.751638	0.426905	-0.00970054	0.436606
230	L_MIP	0.0338505	0.154255	2.12185	0.0278683	0.700771	0.375235	-0.00295674	0.378191
231	L_1	0.0585801	0.207603	1.89133	-0.0132572	0.668928	0.333421	-0.0076066	0.341028
232	L_2	0.001788	0.0446303	3.12336	0.196708	0.830685	0.519174	-0.00984939	0.529024
233	L_3a	6.08862e-05	0.00730635	4.00935	0.326939	0.925972	0.628933	-0.0113706	0.640304
234	L_6d	0.0892873	0.239876	1.69917	-0.048066	0.640986	0.299203	-0.00963965	0.308842
235	L_6mp	0.241121	0.395878	1.17219	-0.144703	0.558861	0.211249	-0.00509332	0.216342
236	L_6v	0.486763	0.614859	0.695466	-0.232662	0.480294	0.126186	-0.00341045	0.129597
237	L_p24pr	0.380441	0.518784	0.877083	-0.199435	0.511274	0.1502	-0.0129465	0.163147
238	L_33pr	0.158347	0.3149	1.41065	-0.100696	0.596118	0.255951	-0.00246903	0.25842
239	L_a24pr	0.00901777	0.0891637	2.61138	0.112857	0.767936	0.445519	-0.0100598	0.455579
240	L_p32pr	0.193211	0.353937	1.30114	-0.120654	0.578279	0.242884	0.00411108	0.238773
241	L_a24	0.765212	0.810224	-0.298644	-0.41185	0.305177	-0.0597415	-0.00387156	-0.0558699
242	L_d32	0.0517612	0.196148	1.94511	-0.00358608	0.675929	0.346007	-0.00345232	0.34946
243	L_8BM	0.175513	0.336089	1.3547	-0.111075	0.587823	0.242899	-0.00590583	0.248805
244	L_p32	0.523746	0.636988	0.637582	-0.243149	0.470201	0.121456	0.00262875	0.118827
245	L_10r	0.367179	0.516559	-0.901771	-0.514568	0.19453	-0.166484	0.00086926	-0.167353
246	L_47m	0.0367988	0.163614	2.08799	0.0219562	0.698094	0.360763	-0.0133531	0.374116
247	L_8Av	0.0854845	0.237965	1.71971	-0.0443533	0.644326	0.301045	-0.0114635	0.312508
248	L_8Ad	0.0232256	0.127811	2.2697	0.0538489	0.721128	0.398604	-0.00316628	0.40177
249	L_9m	0.315968	0.462392	1.00278	-0.176039	0.531572	0.179409	-0.00646495	0.185874
250	L_8BL	0.075407	0.230058	1.77798	-0.0337121	0.652117	0.3158	-0.00607183	0.321871
251	L_9p	0.348562	0.500211	0.937383	-0.187914	0.520338	0.174099	0.000302776	0.173796
252	L_10d	0.624993	0.705321	0.488786	-0.270455	0.444788	0.0948129	0.0035405	0.0912724
253	L_8C	0.470249	0.608956	0.722074	-0.227602	0.484474	0.136502	0.00210289	0.134399
254	L_44	0.574468	0.682537	0.561483	-0.257221	0.457401	0.104297	-0.000498225	0.104795
255	L_45	0.0918839	0.241134	1.68554	-0.0505018	0.638504	0.299582	-0.00667068	0.306253
256	L_47l	0.475349	0.608988	0.713803	-0.22923	0.483282	0.131494	-0.00144775	0.132942
257	L_a47r	0.179157	0.337772	1.34335	-0.113149	0.585984	0.241419	-0.00535316	0.246772
258	L_6r	0.000368777	0.0216106	3.56147	0.265653	0.884259	0.568051	-0.0224811	0.590532
259	L_IFJa	0.649683	0.72187	0.454202	-0.276838	0.438911	0.0863694	0.00150524	0.0848641
260	L_IFJp	0.590018	0.689632	0.538809	-0.261369	0.453501	0.100626	3.94785e-05	0.100587
261	L_IFSp	0.165339	0.320886	1.38734	-0.104896	0.59211	0.254851	0.000721536	0.254129
262	L_IFSa	0.639879	0.717621	0.467868	-0.274355	0.441294	0.0880861	0.000675246	0.0874109
263	L_p9_46v	0.253065	0.402538	1.14294	-0.149929	0.553618	0.211541	0.000692683	0.210849
264	L_46	0.229307	0.381583	1.20215	-0.139189	0.563699	0.216093	-0.00562801	0.221721
265	L_a9_46v	0.619053	0.705251	0.497193	-0.268979	0.446331	0.0937667	0.000910304	0.0928564
266	L_9_46d	0.0955722	0.242449	1.66671	-0.0538525	0.634963	0.300733	-0.00187819	0.302611
267	L_9a	0.145582	0.301807	1.45532	-0.0926149	0.603643	0.259112	-0.00744901	0.266561
268	L_10v	0.18775	0.347697	1.31726	-0.117859	0.581505	0.240056	-0.00191251	0.241969
269	L_a10p	0.960101	0.971856	0.0500267	-0.350147	0.368034	0.0090293	-0.000341301	0.00937061
270	L_10pp	0.714941	0.770595	0.365228	-0.293235	0.423704	0.0614832	-0.00685249	0.0683357
271	L_11l	0.27083	0.414889	1.10115	-0.157695	0.547063	0.202521	-0.00090513	0.203426
272	L_13l	0.0994434	0.243347	1.64756	-0.0572826	0.631618	0.300349	0.00128686	0.299062
273	L_OFC	0.580172	0.684793	0.553133	-0.258693	0.455874	0.105124	0.0019028	0.103222
274	L_47s	0.0327003	0.154255	2.13574	0.0304125	0.704302	0.370703	-0.0108231	0.381526
275	L_LIPd	0.0442437	0.177113	2.01178	0.00835081	0.687043	0.349401	-0.0120785	0.361479
276	L_6a	0.000885321	0.0354129	3.32464	0.229055	0.856309	0.540799	-0.0174761	0.558275
277	L_i6_8	0.404685	0.541586	0.833283	-0.207202	0.503287	0.153159	-0.00171489	0.154874
278	L_s6_8	0.0857	0.237965	1.71853	-0.044486	0.643218	0.306365	-0.00538121	0.311746
279	L_43	0.245423	0.397779	1.16154	-0.146624	0.557007	0.210828	-0.00353854	0.214366
280	L_OP4	0.126191	0.276319	1.5293	-0.0789076	0.614135	0.277937	-0.00101832	0.278956
281	L_OP1	0.127612	0.276319	1.52359	-0.0800845	0.614084	0.271357	-0.00706605	0.278423
282	L_OP2_3	0.255855	0.403196	1.13624	-0.151409	0.553307	0.202592	-0.00740364	0.209996
283	L_52	0.0018596	0.0446303	3.11179	0.194737	0.828923	0.518533	-0.00855971	0.527093
284	L_RI	0.00765766	0.0891637	2.6668	0.122036	0.774268	0.456075	-0.00719317	0.463269
285	L_PFcm	0.0904695	0.240399	1.69293	-0.0491573	0.639595	0.300909	-0.00659473	0.307504
286	L_PoI2	0.474859	0.608988	0.714595	-0.228876	0.483019	0.138473	0.00551206	0.132961
287	L_TA2	0.0988469	0.243347	1.65047	-0.0569621	0.633893	0.289555	-0.0110804	0.300635
288	L_FOP4	0.027141	0.139334	2.20948	0.0434083	0.714173	0.384051	-0.00907057	0.393122
289	L_MI	0.0271442	0.139334	2.20944	0.0433472	0.713499	0.38673	-0.00591661	0.392646
290	L_Pir	0.507524	0.627865	0.662698	-0.238622	0.474622	0.122743	-0.000769466	0.123513
291	L_AVI	0.0102349	0.092114	2.56779	0.105578	0.762905	0.43703	-0.0124375	0.449467
292	L_AAIC	0.901532	0.92864	-0.123726	-0.38117	0.336933	-0.0163362	0.00683829	-0.0231745
293	L_FOP1	0.159199	0.3149	1.40777	-0.101341	0.596225	0.251191	-0.00701521	0.258207
294	L_FOP3	0.00415601	0.0661711	2.86607	0.154236	0.796116	0.492839	0.002939	0.4899
295	L_FOP2	0.156204	0.313276	1.41795	-0.099435	0.597642	0.254241	-0.00566527	0.259906
296	L_PFt	0.0797444	0.230058	1.75217	-0.0383501	0.647793	0.314337	-0.00286131	0.317198
297	L_AIP	0.0908174	0.240399	1.6911	-0.0494056	0.638473	0.30559	-0.00109814	0.306688
298	L_EC	0.37142	0.516559	0.893816	-0.196101	0.513491	0.161768	-0.00422547	0.165993
299	L_PreS	0.480245	0.612583	0.705909	-0.230465	0.481538	0.137281	0.00592421	0.131357
300	L_H	0.290183	0.437096	1.05772	-0.165534	0.539533	0.200211	0.00482357	0.195388
301	L_ProS	0.23001	0.381583	1.20033	-0.1394	0.562988	0.219777	-0.00142144	0.221198
302	L_PeEc	0.10873	0.249318	1.60393	-0.0653405	0.625934	0.287588	-0.00450787	0.292096
303	L_STGa	0.309635	0.454974	1.01599	-0.173361	0.533098	0.189227	0.00122337	0.188004
304	L_PBelt	0.375611	0.516559	0.886013	-0.197354	0.511769	0.166292	0.0018852	0.164407
305	L_A5	0.251723	0.402538	1.14617	-0.149389	0.554319	0.210333	-0.00117791	0.211511
306	L_PHA1	0.0160888	0.112349	2.40689	0.0775953	0.739186	0.421157	-0.00175499	0.422912
307	L_PHA3	0.0502271	0.195347	1.95803	-0.00127777	0.678608	0.344144	-0.00798545	0.35213
308	L_STSda	0.155188	0.313276	1.42144	-0.0987416	0.597923	0.256823	-0.00355669	0.260379
309	L_STSdp	0.185877	0.346714	1.32287	-0.116981	0.583027	0.235647	-0.00763651	0.243284
310	L_STSvp	0.303465	0.447945	1.02903	-0.171144	0.535739	0.185586	-0.00499355	0.190579
311	L_TGd	0.0717288	0.22998	1.80084	-0.0295025	0.654233	0.32625	0.0012981	0.324952
312	L_TE1a	0.0734658	0.22998	1.78993	-0.0314387	0.652106	0.327196	0.00440082	0.322795
313	L_TE1p	0.217491	0.374626	1.23323	-0.133262	0.567959	0.227849	0.000915146	0.226934
314	L_TE2a	0.0296102	0.147804	2.17527	0.0372798	0.708004	0.384452	-0.00219103	0.386643
315	L_TF	0.0403736	0.169006	2.04991	0.0151228	0.691015	0.362238	-0.00452255	0.366761
316	L_TE2p	0.07813	0.230058	1.76164	-0.0364998	0.647336	0.325774	0.00810785	0.317666
317	L_PHT	0.0334997	0.154255	2.12604	0.0285963	0.701098	0.376971	-0.00171977	0.378691
318	L_PH	0.144636	0.301807	1.45874	-0.0921304	0.604945	0.253784	-0.0137934	0.267577
319	L_TPOJ1	0.320478	0.467093	0.993476	-0.177583	0.529599	0.183244	-0.000757667	0.184002
320	L_TPOJ2	0.507376	0.627865	0.662929	-0.238655	0.474799	0.120018	-0.00357842	0.123597
321	L_TPOJ3	0.129267	0.277001	1.517	-0.0812838	0.613027	0.270557	-0.00669477	0.277252
322	L_DVT	0.0166437	0.113051	2.39449	0.0756233	0.738741	0.415067	-0.00681083	0.421878
323	L_PGp	0.622001	0.705321	0.493016	-0.26993	0.4459	0.0844081	-0.00774083	0.092149
324	L_IP2	0.0734124	0.22998	1.79026	-0.0315118	0.65428	0.315892	-0.0082684	0.324161
325	L_IP1	0.0378865	0.165181	2.07608	0.0198038	0.695523	0.362842	-0.00873033	0.371572
326	L_IP0	0.0593974	0.207603	1.88524	-0.0143561	0.66812	0.332022	-0.00803834	0.340061
327	L_PFop	0.485009	0.614801	0.698268	-0.232132	0.480741	0.127203	-0.00290155	0.130105
328	L_PF	0.00314386	0.0565895	2.95331	0.169616	0.810903	0.494491	-0.011218	0.505709
329	L_PFm	0.104271	0.24375	1.62449	-0.0616101	0.629212	0.289988	-0.00574263	0.29573
330	L_PGi	0.000364279	0.0216106	3.5647	0.262527	0.876726	0.582781	-0.0010652	0.583846
331	L_PGs	0.0482434	0.190853	1.97522	0.00180274	0.681198	0.346365	-0.00868503	0.35505
332	L_V6A	0.587247	0.688628	0.54283	-0.260638	0.4542	0.101108	-0.000226289	0.101335
333	L_VMV1	0.00753456	0.0891637	2.67225	0.123141	0.775825	0.4543	-0.0104521	0.464752
334	L_VMV3	0.348758	0.500211	0.937001	-0.18818	0.520749	0.167826	-0.00608805	0.173914
335	L_PHA2	0.102662	0.243347	1.63208	-0.0601475	0.629708	0.295283	-0.00137316	0.296656
336	L_V4t	0.623993	0.705321	-0.4902	-0.445004	0.270178	-0.0957764	-0.00424808	-0.0915283
337	L_FST	0.894618	0.925467	0.132463	-0.335274	0.382622	0.030312	0.00550861	0.0248034
338	L_V3CD	0.0872539	0.237965	1.71006	-0.0458865	0.640461	0.313418	0.00400651	0.309411
339	L_LO3	0.256477	0.403196	1.13476	-0.151605	0.552826	0.204861	-0.00475865	0.209619
340	L_VMV2	0.412928	0.54854	0.818751	-0.210004	0.501125	0.146458	-0.00584747	0.152305
341	L_31pd	0.0528392	0.198147	1.93623	-0.00518678	0.675452	0.340668	-0.00784189	0.348509
342	L_31a	0.492076	0.615071	0.687011	-0.234251	0.478925	0.123443	-0.00461301	0.128056
343	L_VVC	0.0651377	0.219155	1.84431	-0.0217436	0.662337	0.324267	-0.00906264	0.33333
344	L_25	0.248974	0.400137	1.15284	-0.148311	0.555876	0.206618	-0.00631157	0.21293
345	L_s32	0.241925	0.395878	1.17019	-0.145295	0.559266	0.203379	-0.0129408	0.21632
346	L_pOFC	0.740552	0.788927	0.331123	-0.299271	0.417523	0.0654202	0.00348872	0.0619315
347	L_PoI1	0.165791	0.320886	1.38586	-0.105168	0.591876	0.254626	0.000758406	0.253867
348	L_Ig	0.297696	0.444691	1.04139	-0.169076	0.53834	0.180646	-0.0124185	0.193065
349	L_FOP5	0.0042276	0.0661711	2.86066	0.154085	0.798113	0.485239	-0.006036	0.491275
350	L_p10p	0.89161	0.925013	-0.136267	-0.383404	0.334684	-0.0167209	0.00880251	-0.0255234
351	L_p47r	0.481558	0.612583	0.703798	-0.231187	0.481812	0.125539	-0.00562865	0.131168
352	L_TGv	0.43659	0.572881	0.777965	-0.217619	0.494491	0.13562	-0.00926513	0.144885
353	L_MBelt	0.00783617	0.0891637	2.65905	0.120874	0.773926	0.452992	-0.00962613	0.462619
354	L_LBelt	0.742906	0.788927	-0.328007	-0.416965	0.299827	-0.0654439	-0.00409622	-0.0613477
355	L_A4	0.268103	0.413381	1.10744	-0.156506	0.547993	0.204495	-2.38096e-05	0.204519
356	L_STSva	0.42317	0.558026	0.800934	-0.213044	0.497633	0.151345	0.00248807	0.148857
357	L_TE1m	0.675349	0.741237	0.418818	-0.283372	0.432891	0.0767434	-0.00155719	0.0783006
358	L_PI	0.0274799	0.139334	2.20463	0.0424293	0.711898	0.389684	-0.00153868	0.391222
359	L_a32pr	0.145368	0.301807	1.45609	-0.092494	0.603872	0.258422	-0.00833321	0.266755
360	L_p24	0.599456	0.691806	0.525183	-0.264043	0.451443	0.0903873	-0.00774095	0.0981283
