# Supplementary material for: Parent–offspring brain similarity: Specificities and commonalities among sex combinations–the TRIO study
Source: iScience. 2025 Jun 19;28(7):112936. doi: 10.1016/j.isci.2025.112936 (PMC12270804; doi:10.1016/j.isci.2025.112936)
Supplement: Table S14. Results of the comparison of the correlation coefficients of surface area in each region between mother–son dyads and unrelated pairs, related to Figures 3, S1, and S2 [file mmc15.xlsx]

## Sheet: 14_Mother-Son_SA
Supplementary Table 14. Results of the test comparing the differences in correlation coefficients of surface area in each region between mother-son dyads and unrelated pairs.
Number	Region	Raw_p_value	q_value	z_value	Lower bound of the CI	Upper bound of the CI	r_real-dyads	r_unrelated-pairs	r_diff		Abbreviations
1	R_V1	0.411046	0.611491	0.822055	-0.209167	0.50119	0.154525	0.00178764	0.152737		Number: The region number as defined in the original HCP-MMP1 atlas.
2	R_MST	0.674455	0.783239	-0.420041	-0.433001	0.283078	-0.0803375	-0.00183012	-0.0785074		Region: The region names as defined in the original aseg atlas.
3	R_V6	0.0513284	0.309158	1.94872	-0.00294543	0.677242	0.342757	-0.00781575	0.350573		Raw_p_value: The uncorrected p-value from the test of differences in correlation coefficients.
4	R_V2	0.267082	0.493075	1.10981	-0.156245	0.548902	0.199382	-0.00579691	0.205179		q_value: The FDR-corrected p-value from the test of differences in correlation coefficients.
5	R_V3	0.464128	0.637733	0.732066	-0.226144	0.486897	0.124464	-0.0120151	0.136479		z_value: The z-value from the test of differences in correlation coefficients.
6	R_V4	0.488259	0.658327	0.69308	-0.233244	0.480158	0.120295	-0.00894523	0.12924		Lower bound of the CI: The lower bound of the 95% confidence interval
7	R_V8	0.311342	0.53373	1.01241	-0.174254	0.533132	0.18133	-0.00628443	0.187614		Upper bound of the CI: The upper bound of the 95% confidence interval
8	R_4	0.119401	0.341146	1.55729	-0.0739896	0.619736	0.273687	-0.0108623	0.284549		r_real-dyads: The correlation coefficients in real parent-offspring dyads.
9	R_3b	0.225625	0.450043	1.21171	-0.13729	0.564756	0.22216	-0.00104651	0.223206		r_unrelated-pairs: The Z-transformed, averaged, and backtransformed correlation coefficients of unrelated pairs, which were randomly generated through 1,000 permutations.
10	R_FEF	0.618173	0.75953	0.498442	-0.268909	0.446792	0.0868587	-0.00628849	0.0931472		r_diff: difference in correlation coefficient between real parent-offspring dyads and unrelated pairs
11	R_PEF	0.600478	0.742859	0.523714	-0.264373	0.451289	0.0869901	-0.0108896	0.0978797
12	R_55b	0.757541	0.850726	-0.308712	-0.413754	0.303457	-0.0548373	0.0029346	-0.0577719
13	R_V3A	0.423208	0.616555	0.800868	-0.21314	0.497796	0.148676	-0.000230434	0.148906
14	R_RSC	0.0337796	0.299492	2.12269	0.0280357	0.701241	0.373893	-0.00467603	0.378569
15	R_POS2	0.471956	0.643576	-0.719301	-0.484432	0.228334	-0.128329	0.00569646	-0.134026
16	R_V7	0.90654	0.93139	-0.117404	-0.380047	0.338071	-0.014489	0.00750157	-0.0219906
17	R_IPS1	0.404429	0.611491	-0.833737	-0.503884	0.20736	-0.14494	0.0102052	-0.155145
18	R_FFC	0.622273	0.761967	0.492632	-0.269904	0.445684	0.0890272	-0.0030148	0.092042
19	R_V3B	0.699705	0.799663	-0.385719	-0.427008	0.289313	-0.0756082	-0.00350101	-0.0721071
20	R_LO1	0.77906	0.860312	0.280544	-0.308583	0.408833	0.0487374	-0.00377465	0.052512
21	R_LO2	0.720226	0.817922	0.358157	-0.294391	0.422291	0.0680159	0.00103213	0.0669838
22	R_PIT	0.535443	0.68623	0.619719	-0.246364	0.467048	0.120646	0.00515245	0.115493
23	R_MT	0.950697	0.961774	-0.0618311	-0.370139	0.348032	-0.0104115	0.00117012	-0.0115816
24	R_A1	0.0139576	0.272817	2.45835	0.0866257	0.747205	0.424913	-0.00681961	0.431732
25	R_PSL	0.121349	0.343981	1.54914	-0.0753241	0.617445	0.279414	-0.00313395	0.282548
26	R_SFL	0.243952	0.474717	1.16517	-0.145976	0.557658	0.210781	-0.00426736	0.215048
27	R_PCV	0.125379	0.344552	1.53258	-0.0783959	0.615201	0.274697	-0.00514181	0.279839
28	R_STV	0.13211	0.352965	1.50583	-0.0835466	0.612602	0.259132	-0.0168895	0.276021
29	R_7Pm	0.201957	0.435017	1.27599	-0.125462	0.575021	0.232742	-0.0019297	0.234671
30	R_7m	0.161523	0.380054	1.39997	-0.102915	0.595679	0.244431	-0.0127559	0.257187
31	R_POS1	0.0247105	0.299492	2.2459	0.0497212	0.718243	0.393492	-0.00476975	0.398262
32	R_23d	0.0608075	0.309158	1.87489	-0.0162403	0.66723	0.327087	-0.0116367	0.338723
33	R_v23ab	0.0370651	0.299492	2.08505	0.0213918	0.696636	0.364955	-0.00797468	0.372929
34	R_d23ab	0.545925	0.694463	0.603878	-0.249442	0.464644	0.111834	-0.000812697	0.112647
35	R_31pv	0.283082	0.51142	1.07342	-0.163273	0.543896	0.182298	-0.0167102	0.199008
36	R_5m	0.0329696	0.299492	2.13245	0.0298311	0.703872	0.370042	-0.0109732	0.381015
37	R_5mv	0.00478246	0.272817	2.82133	0.147687	0.793484	0.479048	-0.00673606	0.485784
38	R_23c	0.42274	0.616555	0.801678	-0.212906	0.497756	0.151486	0.00249294	0.148993
39	R_5L	0.0315934	0.299492	2.14952	0.0327444	0.704446	0.380351	-0.00217199	0.382523
40	R_24dd	0.0735972	0.315417	1.78911	-0.0316934	0.653691	0.318019	-0.00568875	0.323708
41	R_24dv	0.110594	0.334571	1.59553	-0.0668384	0.624401	0.287837	-0.00266326	0.2905
42	R_7AL	0.769896	0.852808	0.292511	-0.30635	0.410853	0.0551836	0.00044733	0.0547363
43	R_SCEF	0.0190578	0.285867	2.3444	0.0668294	0.731087	0.410706	-0.00268606	0.413392
44	R_6ma	0.13778	0.359425	1.48411	-0.0872322	0.607527	0.268101	-0.00318232	0.271284
45	R_7Am	0.271589	0.498837	1.09941	-0.158174	0.547251	0.197211	-0.00610987	0.20332
46	R_7PL	0.483057	0.653761	0.701395	-0.231514	0.481189	0.12927	-0.00138566	0.130656
47	R_7PC	0.940912	0.95686	-0.0741233	-0.372327	0.345825	-0.0129743	0.000909552	-0.0138838
48	R_LIPv	0.428392	0.616555	0.791946	-0.214974	0.496696	0.140675	-0.00673102	0.147406
49	R_VIP	0.0614185	0.309158	1.87047	-0.0170239	0.666169	0.328545	-0.00917409	0.33772
50	R_MIP	0.49116	0.658864	0.688464	-0.234078	0.479347	0.120053	-0.00832575	0.128379
51	R_1	0.370636	0.579606	0.895283	-0.19592	0.513943	0.159016	-0.0073252	0.166341
52	R_2	0.989436	0.989436	-0.0132406	-0.36147	0.356736	-0.00151167	0.000968513	-0.00248018
53	R_3a	0.220902	0.450043	1.22413	-0.135229	0.567545	0.21673	-0.00907825	0.225809
54	R_6d	0.000607247	0.102158	3.42836	0.245024	0.86821	0.553814	-0.0183219	0.572136
55	R_6mp	0.118525	0.341146	1.56099	-0.073153	0.619224	0.281596	-0.00298655	0.284582
56	R_6v	0.287257	0.511944	1.06416	-0.164512	0.541045	0.196378	-0.000372376	0.196751
57	R_p24pr	0.0781973	0.315938	1.76124	-0.0367735	0.650043	0.310742	-0.00854394	0.319286
58	R_33pr	0.253561	0.480432	1.14174	-0.150219	0.553645	0.209175	-0.0015594	0.210734
59	R_a24pr	0.00691372	0.272817	2.70097	0.127613	0.777962	0.462955	-0.00487301	0.467828
60	R_p32pr	0.466831	0.639008	0.727645	-0.226879	0.485997	0.126794	-0.00882024	0.135614
61	R_a24	0.393374	0.605191	0.853514	-0.203136	0.505916	0.166841	0.00853745	0.158304
62	R_d32	0.215213	0.447842	-1.23936	-0.568754	0.132083	-0.230451	-0.00251271	-0.227938
63	R_8BM	0.836121	0.901208	0.206858	-0.321888	0.395821	0.0388961	0.000167684	0.0387284
64	R_p32	0.0769446	0.315938	1.7687	-0.0354325	0.651295	0.311145	-0.00949453	0.320639
65	R_10r	0.707949	0.806525	0.374612	-0.291374	0.425128	0.0719097	0.00186285	0.0700468
66	R_47m	0.691851	0.79574	0.396344	-0.287414	0.428909	0.075602	0.00150451	0.0740975
67	R_8Av	0.0158637	0.272817	2.41204	0.078494	0.739962	0.421626	-0.00214859	0.423774
68	R_8Ad	0.641836	0.767211	0.465134	-0.274866	0.440838	0.0871339	0.000227936	0.086906
69	R_9m	0.136843	0.359425	1.48765	-0.0869181	0.609974	0.254513	-0.0184272	0.272941
70	R_8BL	0.0323624	0.299492	2.13991	0.031188	0.705556	0.36845	-0.0142114	0.382662
71	R_9p	0.225133	0.450043	1.21299	-0.137166	0.565352	0.218746	-0.00487551	0.223621
72	R_10d	0.402957	0.611491	0.836351	-0.206735	0.504011	0.150442	-0.00506985	0.155512
73	R_8C	0.0987173	0.332133	1.6511	-0.0568142	0.633705	0.291465	-0.00911373	0.300578
74	R_44	0.199074	0.435017	1.28419	-0.124093	0.576863	0.229392	-0.00700403	0.236396
75	R_45	0.848865	0.904117	-0.190567	-0.39296	0.324844	-0.0349131	0.000769098	-0.0356822
76	R_47l	0.579477	0.728612	0.554149	-0.258714	0.456386	0.0967294	-0.00676869	0.103498
77	R_a47r	0.508525	0.670582	0.661136	-0.238933	0.4744	0.121622	-0.00161473	0.123237
78	R_6r	0.0161423	0.272817	2.40568	0.0773943	0.73908	0.420786	-0.00197924	0.422765
79	R_IFJa	0.0212676	0.291242	2.3032	0.0598147	0.726823	0.399524	-0.00834621	0.40787
80	R_IFJp	0.074811	0.315938	1.78162	-0.0330482	0.652581	0.316808	-0.00563271	0.322441
81	R_IFSp	0.586368	0.73296	0.544107	-0.260505	0.454583	0.0970864	-0.00452731	0.101614
82	R_IFSa	0.688039	0.79574	-0.401518	-0.429581	0.286312	-0.0834944	-0.00847788	-0.0750165
83	R_p9_46v	0.0119969	0.272817	2.51223	0.0961534	0.756007	0.427376	-0.013902	0.441278
84	R_46	0.0134553	0.272817	2.47149	0.0891483	0.750597	0.421249	-0.0137415	0.434991
85	R_a9_46v	0.130902	0.352965	1.51055	-0.0825093	0.612309	0.267528	-0.00875368	0.276281
86	R_9_46d	0.508242	0.670582	0.661577	-0.238796	0.474375	0.123676	0.00038721	0.123288
87	R_9a	0.293555	0.515512	1.05035	-0.167086	0.538878	0.193152	-0.00113998	0.194292
88	R_10v	0.000851314	0.102158	3.33555	0.229629	0.854792	0.547932	-0.0093843	0.557316
89	R_a10p	0.00651446	0.272817	2.7207	0.13079	0.779972	0.467182	-0.00317372	0.470356
90	R_10pp	0.0273106	0.299492	2.20705	0.0429654	0.713653	0.384411	-0.00819239	0.392604
91	R_11l	0.409052	0.611491	0.825564	-0.208686	0.50213	0.149789	-0.0037181	0.153507
92	R_13l	0.541939	0.691837	0.609884	-0.248448	0.465855	0.108632	-0.00517951	0.113811
93	R_OFC	0.0552165	0.309158	1.91717	-0.00858681	0.671366	0.344064	-0.000423705	0.344488
94	R_47s	0.139899	0.36176	1.47617	-0.0885797	0.605704	0.270939	0.00136556	0.269574
95	R_LIPd	0.456126	0.630544	0.745242	-0.22363	0.48895	0.13031	-0.00854072	0.138851
96	R_6a	0.175083	0.398924	1.35605	-0.110859	0.588179	0.241947	-0.00716976	0.249117
97	R_i6_8	0.0616514	0.309158	1.86879	-0.0173126	0.665541	0.33027	-0.00692582	0.337196
98	R_s6_8	0.355503	0.573907	0.923967	-0.190584	0.518592	0.165564	-0.00597298	0.171537
99	R_43	0.13559	0.358915	1.49242	-0.0857266	0.608896	0.268869	-0.00391054	0.27278
100	R_OP4	0.0396519	0.303716	2.05736	0.0164855	0.693336	0.357726	-0.0111019	0.368828
101	R_OP1	0.226604	0.450043	1.20915	-0.137802	0.564494	0.220389	-0.00243031	0.222819
102	R_OP2_3	0.0111913	0.272817	2.53667	0.099959	0.757133	0.437885	-0.00555082	0.443435
103	R_52	0.144704	0.36176	1.4585	-0.091933	0.603608	0.263527	-0.00330583	0.266833
104	R_RI	0.153567	0.371035	1.42704	-0.0977541	0.598998	0.256234	-0.00523572	0.26147
105	R_PFcm	0.273452	0.49971	1.09515	-0.158909	0.546404	0.198159	-0.00432447	0.202483
106	R_PoI2	0.0488402	0.309158	1.96998	0.000865065	0.68029	0.346268	-0.00781491	0.354083
107	R_TA2	0.592869	0.738522	-0.534683	-0.452993	0.26225	-0.0945772	0.0052946	-0.0998718
108	R_FOP4	0.451505	0.630007	0.752908	-0.222223	0.490251	0.131523	-0.00874323	0.140266
109	R_MI	0.113716	0.33906	1.58171	-0.0692698	0.621657	0.289613	0.00186254	0.28775
110	R_Pir	0.0328375	0.299492	2.13406	0.0300781	0.7034	0.373294	-0.00750225	0.380796
111	R_AVI	0.117676	0.341146	1.5646	-0.0725223	0.619968	0.280925	-0.00439107	0.285316
112	R_AAIC	0.0772699	0.315938	1.76675	-0.0357292	0.650219	0.315262	-0.00456552	0.319827
113	R_FOP1	0.429258	0.616555	0.790463	-0.214972	0.495879	0.149573	0.00263672	0.146937
114	R_FOP3	0.0207243	0.291242	2.31297	0.0615601	0.728514	0.399674	-0.00999842	0.409672
115	R_FOP2	0.1469	0.363251	1.45057	-0.0934405	0.602668	0.260091	-0.00551079	0.265602
116	R_PFt	0.888876	0.929611	-0.139727	-0.383942	0.333994	-0.0286072	-0.00244166	-0.0261655
117	R_AIP	0.803831	0.884475	0.248392	-0.314367	0.40313	0.0463912	-0.000103659	0.0464948
118	R_EC	0.0951183	0.332056	1.669	-0.0535305	0.636183	0.295822	-0.00769691	0.303519
119	R_PreS	0.0504779	0.309158	1.95589	-0.00165906	0.678052	0.345001	-0.00661354	0.351615
120	R_H	0.238394	0.466423	1.17901	-0.143384	0.559755	0.214401	-0.00306857	0.21747
121	R_ProS	0.492424	0.658864	0.686458	-0.234359	0.478843	0.123109	-0.00484856	0.127958
122	R_PeEc	0.0484275	0.309158	1.9736	0.00151075	0.67966	0.352259	-0.00166831	0.353927
123	R_STGa	0.316607	0.537635	1.00145	-0.176013	0.530646	0.187613	0.00227276	0.185341
124	R_PBelt	0.0627004	0.309158	1.86131	-0.0186888	0.665172	0.325222	-0.0111786	0.336401
125	R_A5	0.182638	0.408382	1.33268	-0.115083	0.584179	0.240636	-0.00418457	0.24482
126	R_PHA1	0.984003	0.986744	-0.0200502	-0.362675	0.355506	-0.00790023	-0.00414463	-0.0037556
127	R_PHA3	0.457144	0.630544	0.743558	-0.223873	0.488533	0.132503	-0.00599474	0.138497
128	R_STSda	0.227139	0.450043	1.20776	-0.137955	0.563914	0.223422	0.00102006	0.222402
129	R_STSdp	0.0348153	0.299492	2.1105	0.0258235	0.69839	0.376743	0.000925132	0.375818
130	R_STSvp	0.448487	0.628815	0.757939	-0.220894	0.490294	0.146072	0.00514894	0.140923
131	R_TGd	0.00933325	0.272817	2.5996	0.110169	0.762948	0.454309	0.00316718	0.451142
132	R_TE1a	0.0382684	0.299492	2.07197	0.0189838	0.692377	0.373246	0.00407395	0.369172
133	R_TE1p	0.35929	0.574259	0.91672	-0.191703	0.516877	0.171199	0.00118406	0.170015
134	R_TE2a	0.323595	0.540175	0.987098	-0.178756	0.528543	0.182273	-0.00056754	0.182841
135	R_TF	0.0327635	0.299492	2.13497	0.0302069	0.70296	0.375824	-0.00472882	0.380553
136	R_TE2p	0.109337	0.334571	1.60118	-0.0658546	0.625615	0.286505	-0.00517429	0.291679
137	R_PHT	0.413294	0.612288	0.81811	-0.210092	0.500953	0.147403	-0.0047609	0.152164
138	R_PH	0.652152	0.767211	0.450775	-0.277532	0.43842	0.082645	-0.0016039	0.0842489
139	R_TPOJ1	0.754155	0.850726	0.313166	-0.302674	0.414567	0.0538287	-0.00478048	0.0586092
140	R_TPOJ2	0.285543	0.51142	1.06795	-0.163758	0.541506	0.198679	0.00131141	0.197367
141	R_TPOJ3	0.362102	0.574259	-0.911367	-0.516837	0.193049	-0.158527	0.0108392	-0.169366
142	R_DVT	0.695062	0.796887	-0.391995	-0.428303	0.288314	-0.0692401	0.00407622	-0.0733163
143	R_PGp	0.344233	0.562408	0.945834	-0.186332	0.521674	0.176255	0.000944161	0.175311
144	R_IP2	0.965247	0.970639	0.0435703	-0.351308	0.366887	0.00559786	-0.00256354	0.0081614
145	R_IP1	0.663768	0.773322	0.434717	-0.280332	0.435445	0.0858094	0.00459098	0.0812185
146	R_IP0	0.447671	0.628815	0.759304	-0.220738	0.490715	0.143302	0.00206495	0.141238
147	R_PFop	0.640323	0.767211	0.467247	-0.27453	0.441279	0.0852386	-0.00207736	0.087316
148	R_PF	0.429876	0.616555	0.789405	-0.215226	0.495825	0.147508	0.000723312	0.146785
149	R_PFm	0.158711	0.375895	1.40942	-0.101155	0.59705	0.246941	-0.0118553	0.258796
150	R_PGi	0.213519	0.447252	1.24395	-0.131437	0.570206	0.22485	-0.00425382	0.229104
151	R_PGs	0.877823	0.92133	-0.15373	-0.38645	0.331494	-0.0282511	0.000537682	-0.0287888
152	R_V6A	0.573442	0.726898	-0.56299	-0.457765	0.257009	-0.101962	0.00314015	-0.105102
153	R_VMV1	0.577111	0.728612	0.557609	-0.258197	0.457172	0.0917237	-0.0124669	0.104191
154	R_VMV3	0.26178	0.490837	1.1222	-0.153956	0.550898	0.201625	-0.00578037	0.207405
155	R_PHA2	0.900154	0.931194	0.125467	-0.336553	0.381403	0.0274042	0.00390903	0.0234952
156	R_V4t	0.191977	0.423998	1.30475	-0.120207	0.57972	0.236355	-0.00349316	0.239848
157	R_FST	0.110222	0.334571	1.59719	-0.0665524	0.624789	0.287258	-0.00360699	0.290865
158	R_V3CD	0.316071	0.537635	1.00256	-0.176038	0.531431	0.180682	-0.00510945	0.185792
159	R_LO3	0.653902	0.767211	-0.448348	-0.43776	0.277814	-0.0892962	-0.00555145	-0.0837448
160	R_VMV2	0.580866	0.728612	0.552121	-0.259128	0.456106	0.0944129	-0.00872649	0.103139
161	R_31pd	0.251105	0.480432	1.14767	-0.149049	0.554356	0.21257	0.000883394	0.211687
162	R_31a	0.0947163	0.332056	1.67103	-0.0530909	0.635832	0.300134	-0.00334501	0.303479
163	R_VVC	0.213687	0.447252	1.24349	-0.131644	0.570582	0.220602	-0.00863804	0.22924
164	R_25	0.0251386	0.299492	2.23927	0.0486879	0.718774	0.386766	-0.0114611	0.398227
165	R_s32	0.335163	0.556032	0.963766	-0.183025	0.524624	0.179323	0.00075309	0.17857
166	R_pOFC	0.0376337	0.299492	2.07882	0.0202791	0.695577	0.364759	-0.00703452	0.371794
167	R_PoI1	0.302418	0.523416	1.03126	-0.170636	0.53584	0.189033	-0.00183848	0.190872
168	R_Ig	0.062554	0.309158	1.86235	-0.0184712	0.664514	0.329662	-0.00640031	0.336063
169	R_FOP5	0.324105	0.540175	0.986057	-0.179123	0.528823	0.176533	-0.00630378	0.182836
170	R_p10p	0.841107	0.903876	-0.200477	-0.394657	0.323009	-0.0404369	-0.00290612	-0.0375308
171	R_p47r	0.532336	0.68623	0.624445	-0.245584	0.468006	0.118405	0.00199434	0.116411
172	R_TGv	0.00712019	0.272817	2.69117	0.126247	0.777918	0.458029	-0.00928787	0.467317
173	R_MBelt	0.299452	0.520786	1.03761	-0.169278	0.536364	0.195754	0.00395135	0.191803
174	R_LBelt	0.828978	0.896737	0.216012	-0.320237	0.39744	0.040067	-0.000374409	0.0404414
175	R_A4	0.0673234	0.312762	1.82951	-0.0243563	0.658907	0.328474	-0.00158147	0.330056
176	R_STSva	0.440519	0.624446	0.771317	-0.218722	0.493127	0.138834	-0.00474398	0.143578
177	R_TE1m	0.296686	0.51848	1.04357	-0.168169	0.537305	0.19706	0.0041936	0.192866
178	R_PI	0.102569	0.33273	1.63253	-0.0602239	0.631076	0.287192	-0.0102964	0.297488
179	R_a32pr	0.917096	0.937939	0.104093	-0.340443	0.377659	0.0178436	-0.00165287	0.0194965
180	R_p24	0.0574807	0.309158	1.89964	-0.0117355	0.669012	0.34037	-0.00132398	0.341694
181	L_V1	0.173175	0.398924	1.36207	-0.109771	0.589211	0.242266	-0.00795924	0.250225
182	L_MST	0.908106	0.93139	0.115428	-0.338402	0.37967	0.0201546	-0.00146436	0.021619
183	L_V6	0.638464	0.767211	0.469848	-0.274197	0.441944	0.0784101	-0.00943896	0.087849
184	L_V2	0.0547024	0.309158	1.92123	-0.00789744	0.674295	0.333074	-0.0135974	0.346671
185	L_V3	0.0727931	0.315417	1.79413	-0.0308586	0.655616	0.31222	-0.0130665	0.325287
186	L_V4	0.344087	0.562408	0.946121	-0.186242	0.52163	0.177422	0.00209448	0.175327
187	L_V8	0.0345977	0.299492	2.11304	0.0263297	0.699956	0.372079	-0.00497431	0.377053
188	L_4	0.12255	0.344552	1.54416	-0.0762237	0.616618	0.279024	-0.00262441	0.281648
189	L_3b	0.0789845	0.315938	1.75661	-0.0376238	0.649487	0.309212	-0.00936866	0.318581
190	L_FEF	0.494148	0.658864	0.683727	-0.234754	0.478183	0.126497	-0.000895266	0.127392
191	L_PEF	0.396211	0.606962	-0.848407	-0.505716	0.204372	-0.157128	0.000481002	-0.157609
192	L_55b	0.829482	0.896737	0.215366	-0.320346	0.397317	0.0406206	0.000301204	0.0403193
193	L_V3A	0.924473	0.942805	-0.0948011	-0.375997	0.342103	-0.0180421	-0.000286172	-0.0177559
194	L_RSC	0.65426	0.767211	0.447852	-0.278098	0.437962	0.0805732	-0.00314205	0.0837152
195	L_POS2	0.961937	0.97002	0.0477233	-0.350549	0.367612	0.0116375	0.00269866	0.00893888
196	L_V7	0.863094	0.911632	0.172437	-0.328052	0.38968	0.037659	0.00537638	0.0322826
197	L_IPS1	0.638371	0.767211	-0.469977	-0.441749	0.27403	-0.0857599	0.00206373	-0.0878237
198	L_FFC	0.0158031	0.272817	2.41343	0.0789465	0.741624	0.416729	-0.00834947	0.425079
199	L_V3B	0.651156	0.767211	0.452157	-0.277235	0.438592	0.0849611	0.000469758	0.0844914
200	L_LO1	0.368181	0.5788	0.899885	-0.194789	0.514051	0.168862	0.00193156	0.166931
201	L_LO2	0.340342	0.562033	0.953489	-0.184693	0.522371	0.184208	0.00773002	0.176478
202	L_PIT	0.0849442	0.322197	1.72269	-0.0435585	0.641862	0.318031	0.00676503	0.311266
203	L_MT	0.507976	0.670582	-0.661992	-0.474677	0.238849	-0.11906	0.00437481	-0.123435
204	L_A1	0.828463	0.896737	0.216673	-0.320097	0.397532	0.0418437	0.00128154	0.0405622
205	L_PSL	0.411058	0.611491	0.822034	-0.209278	0.501415	0.151109	-0.00170611	0.152815
206	L_SFL	0.0722933	0.315417	1.79727	-0.0302563	0.655534	0.315836	-0.00964356	0.32548
207	L_PCV	0.291352	0.515512	1.05516	-0.166237	0.539766	0.192812	-0.00239339	0.195205
208	L_STV	0.639216	0.767211	0.468795	-0.274307	0.441638	0.0825883	-0.00503644	0.0876248
209	L_7Pm	0.863518	0.911632	0.171898	-0.328155	0.389592	0.0370833	0.00490088	0.0321824
210	L_7m	0.0551365	0.309158	1.9178	-0.00849783	0.672803	0.337574	-0.00788425	0.345458
211	L_POS1	0.0849982	0.322197	1.72239	-0.0438752	0.644834	0.300849	-0.0121801	0.313029
212	L_23d	0.143602	0.36176	1.46251	-0.0912472	0.604497	0.262253	-0.00542594	0.267679
213	L_v23ab	0.150625	0.367869	1.43733	-0.0957443	0.599968	0.262594	-0.000343035	0.262937
214	L_d23ab	0.440581	0.624446	0.771212	-0.218964	0.49356	0.130478	-0.0132348	0.143712
215	L_31pv	0.815882	0.892758	0.232845	-0.317279	0.400513	0.0339326	-0.00966994	0.0436026
216	L_5m	0.130536	0.352965	1.51199	-0.0821409	0.6119	0.272211	-0.00397203	0.276183
217	L_5mv	0.0606476	0.309158	1.87606	-0.0159872	0.666065	0.334186	-0.00388473	0.33807
218	L_23c	0.259994	0.490041	1.12641	-0.153236	0.551754	0.200484	-0.00775816	0.208242
219	L_5L	0.202597	0.435017	1.27419	-0.125754	0.574577	0.23378	-0.000492773	0.234273
220	L_24dd	0.000390776	0.102158	3.54624	0.262104	0.879788	0.571424	-0.0146346	0.586059
221	L_24dv	0.0465441	0.309158	1.99042	0.00451048	0.681343	0.358219	0.00200049	0.356219
222	L_7AL	0.376758	0.584625	0.883885	-0.197996	0.511988	0.157908	-0.00632635	0.164234
223	L_SCEF	0.0986192	0.332133	1.65158	-0.056672	0.633295	0.294557	-0.00582165	0.300378
224	L_6ma	0.0280231	0.299492	2.19696	0.0410993	0.711062	0.387614	-0.00253948	0.390154
225	L_7Am	0.124622	0.344552	1.53566	-0.0777706	0.615273	0.277902	-0.00224806	0.28015
226	L_7PL	0.280973	0.51086	1.07814	-0.162039	0.54362	0.195476	-0.00392934	0.199405
227	L_7PC	0.143751	0.36176	1.46197	-0.0913259	0.604302	0.262977	-0.00454773	0.267524
228	L_LIPv	0.0582575	0.309158	1.89376	-0.0128202	0.669251	0.33397	-0.00744278	0.341413
229	L_VIP	0.0428558	0.309158	2.02511	0.0107212	0.688196	0.355084	-0.00808867	0.363173
230	L_MIP	0.171866	0.398924	1.36623	-0.109039	0.590012	0.241749	-0.00928748	0.251037
231	L_1	0.0732889	0.315417	1.79103	-0.0313716	0.654377	0.316113	-0.00816698	0.32428
232	L_2	0.147318	0.363251	1.44907	-0.0938622	0.603202	0.253998	-0.0117527	0.265751
233	L_3a	0.118269	0.341146	1.56208	-0.0728823	0.6189	0.284946	0.000452169	0.284494
234	L_6d	0.107036	0.334571	1.61166	-0.0638842	0.626747	0.291135	-0.00208545	0.29322
235	L_6mp	0.0686339	0.312762	1.82082	-0.025874	0.656688	0.331902	0.00389306	0.328009
236	L_6v	0.42415	0.616555	0.799242	-0.213622	0.497906	0.142209	-0.00653215	0.148741
237	L_p24pr	0.0487353	0.309158	1.9709	0.00102957	0.681431	0.34148	-0.0134157	0.354896
238	L_33pr	0.087451	0.32456	1.709	-0.0463284	0.643008	0.297496	-0.0133537	0.31085
239	L_a24pr	0.0115085	0.272817	2.52687	0.0986318	0.757772	0.43013	-0.0132686	0.443399
240	L_p32pr	0.0218432	0.291242	2.29308	0.0581038	0.725964	0.395963	-0.0106813	0.406644
241	L_a24	0.433858	0.619797	0.782607	-0.21666	0.495058	0.140222	-0.00544324	0.145666
242	L_d32	0.761712	0.850726	0.303234	-0.304326	0.412631	0.0614812	0.00475796	0.0567233
243	L_8BM	0.103335	0.33273	1.62889	-0.0607478	0.629385	0.293785	-0.00241607	0.296201
244	L_p32	0.186755	0.415011	1.32024	-0.117326	0.582031	0.240083	-0.00244117	0.242524
245	L_10r	0.89322	0.929611	-0.134231	-0.382961	0.334978	-0.0283799	-0.00324387	-0.0251361
246	L_47m	0.805855	0.884475	0.245777	-0.314866	0.402701	0.0439557	-0.00205411	0.0460098
247	L_8Av	0.0167087	0.272817	2.39306	0.0756029	0.740196	0.408922	-0.0139439	0.422866
248	L_8Ad	0.252069	0.480432	1.14534	-0.149705	0.554695	0.205017	-0.0065777	0.211594
249	L_9m	0.455682	0.630544	0.745976	-0.223456	0.488996	0.131911	-0.0070503	0.138961
250	L_8BL	0.222569	0.450043	1.21973	-0.135881	0.566276	0.22133	-0.00342089	0.224751
251	L_9p	0.132362	0.352965	1.50485	-0.0833984	0.610509	0.273035	-0.00174402	0.274779
252	L_10d	0.158284	0.375895	1.41087	-0.10067	0.596215	0.255507	-0.00298334	0.258491
253	L_8C	0.306986	0.528779	1.02157	-0.172724	0.535062	0.177517	-0.0119389	0.189456
254	L_44	0.759951	0.850726	0.305544	-0.303957	0.413102	0.0590077	0.00184256	0.0571651
255	L_45	0.68989	0.79574	0.399005	-0.287086	0.429593	0.0675593	-0.00707797	0.0746372
256	L_47l	0.474263	0.644282	0.71556	-0.229067	0.483885	0.125985	-0.0073784	0.133363
257	L_a47r	0.415279	0.612706	0.81464	-0.210542	0.499971	0.15298	0.00159449	0.151386
258	L_6r	0.284861	0.51142	1.06946	-0.163763	0.542563	0.189969	-0.00802376	0.197993
259	L_IFJa	0.766917	0.85213	0.29641	-0.305573	0.411446	0.0599195	0.00446867	0.0554508
260	L_IFJp	0.231527	0.455463	1.19643	-0.140203	0.56265	0.216401	-0.00423554	0.220636
261	L_IFSp	0.266327	0.493075	1.11156	-0.156054	0.549587	0.195265	-0.0104086	0.205674
262	L_IFSa	0.0947418	0.332056	1.6709	-0.0532199	0.636807	0.294049	-0.00999484	0.304044
263	L_p9_46v	0.0926947	0.332056	1.68135	-0.051245	0.637686	0.300024	-0.00539992	0.305424
264	L_46	0.0321024	0.299492	2.14313	0.0316668	0.704397	0.375871	-0.00620348	0.382074
265	L_a9_46v	0.0892293	0.327781	1.69948	-0.0479705	0.640619	0.301739	-0.00690894	0.308648
266	L_9_46d	0.218016	0.450043	1.23182	-0.133936	0.569222	0.213637	-0.0137611	0.227398
267	L_9a	0.351699	0.570323	0.931298	-0.189085	0.519453	0.171532	-0.00120374	0.172735
268	L_10v	0.0722844	0.315417	1.79732	-0.0302074	0.654898	0.319398	-0.00569319	0.325091
269	L_a10p	0.203008	0.435017	1.27303	-0.126085	0.574844	0.229684	-0.00460432	0.234288
270	L_10pp	0.0071236	0.272817	2.69101	0.126376	0.778584	0.455967	-0.0118645	0.467831
271	L_11l	0.0788346	0.315938	1.75749	-0.037381	0.6485	0.315659	-0.00238892	0.318048
272	L_13l	0.386961	0.597879	0.865142	-0.20115	0.508193	0.164252	0.00369704	0.160555
273	L_OFC	0.00495737	0.272817	2.80979	0.145978	0.792794	0.47537	-0.00933688	0.484706
274	L_47s	0.0439635	0.309158	2.01444	0.00880611	0.686035	0.356311	-0.00468489	0.360996
275	L_LIPd	0.144177	0.36176	1.46041	-0.0914875	0.603401	0.267434	0.000538018	0.266896
276	L_6a	0.0812823	0.318061	1.74329	-0.0400021	0.647027	0.309769	-0.00625943	0.316028
277	L_i6_8	0.0554821	0.309158	1.91508	-0.00899012	0.67262	0.33607	-0.00907179	0.345142
278	L_s6_8	0.0850241	0.322197	1.72225	-0.043674	0.642206	0.315756	0.00431901	0.311437
279	L_43	0.320742	0.540175	0.992933	-0.177496	0.529025	0.188723	0.00501912	0.183704
280	L_OP4	0.360706	0.574259	0.914021	-0.192426	0.516961	0.163593	-0.00613514	0.169728
281	L_OP1	0.14103	0.36176	1.47196	-0.0894946	0.605857	0.264596	-0.00468054	0.269276
282	L_OP2_3	0.0578624	0.309158	1.89674	-0.0122408	0.667989	0.342821	0.00199444	0.340827
283	L_52	0.0657109	0.311262	1.84039	-0.0224133	0.660908	0.328135	-0.00399996	0.332135
284	L_RI	0.01743	0.272817	2.37751	0.0726483	0.736184	0.41347	-0.00555928	0.419029
285	L_PFcm	0.0159441	0.272817	2.41019	0.0786261	0.742862	0.41024	-0.0155697	0.425809
286	L_PoI2	0.221264	0.450043	1.22317	-0.135251	0.566846	0.221733	-0.00364382	0.225377
287	L_TA2	0.0655053	0.311262	1.84179	-0.0221927	0.661843	0.324518	-0.00831048	0.332829
288	L_FOP4	0.843882	0.904117	0.19693	-0.323649	0.39403	0.0399735	0.00310646	0.036867
289	L_MI	0.102667	0.33273	1.63206	-0.0601897	0.63002	0.293345	-0.00349097	0.296836
290	L_Pir	0.0867883	0.32456	1.71259	-0.0455139	0.641769	0.308621	-0.00177646	0.310398
291	L_AVI	0.174421	0.398924	1.35814	-0.110454	0.588412	0.243076	-0.00636085	0.249437
292	L_AAIC	0.0959272	0.332056	1.66493	-0.0542413	0.635294	0.29684	-0.00581825	0.302659
293	L_FOP1	0.896157	0.92973	-0.130518	-0.382318	0.33566	-0.0263448	-0.00190265	-0.0244422
294	L_FOP3	0.109298	0.334571	1.60136	-0.0658993	0.626226	0.282728	-0.00931719	0.292045
295	L_FOP2	0.151235	0.367869	1.43518	-0.0961012	0.599451	0.263562	0.00109768	0.262464
296	L_PFt	0.106748	0.334571	1.61298	-0.0637524	0.627806	0.285904	-0.00803973	0.293943
297	L_AIP	0.366098	0.578049	0.903807	-0.194053	0.514668	0.169945	0.00231149	0.167633
298	L_EC	0.114903	0.33906	1.57653	-0.0703248	0.621655	0.28377	-0.00353326	0.287304
299	L_PreS	0.0367819	0.299492	2.08818	0.0219024	0.69594	0.370383	-0.00228486	0.372667
300	L_H	0.109341	0.334571	1.60116	-0.0657515	0.624807	0.29157	0.000356271	0.291214
301	L_ProS	0.862953	0.911632	0.172616	-0.328105	0.389811	0.0295844	-0.00274087	0.0323253
302	L_PeEc	0.172105	0.398924	1.36547	-0.109137	0.589704	0.243178	-0.00762716	0.250805
303	L_STGa	0.176391	0.399376	1.35195	-0.111607	0.587507	0.24147	-0.00690887	0.248379
304	L_PBelt	0.210289	0.445319	1.25277	-0.129822	0.571649	0.226005	-0.0046896	0.230695
305	L_A5	0.0921432	0.332056	1.6842	-0.0507753	0.63859	0.297614	-0.00857913	0.306194
306	L_PHA1	0.0136732	0.272817	2.46574	0.0879537	0.748558	0.42476	-0.0083894	0.433149
307	L_PHA3	0.0685559	0.312762	1.82134	-0.0258449	0.657992	0.325672	-0.00318814	0.32886
308	L_STSda	0.951088	0.961774	0.061341	-0.34812	0.370052	0.0103724	-0.00111744	0.0114899
309	L_STSdp	0.053265	0.309158	1.93277	-0.00579689	0.673992	0.344775	-0.00253826	0.347314
310	L_STSvp	0.321404	0.540175	0.991577	-0.178102	0.529724	0.177577	-0.00625966	0.183837
311	L_TGd	0.0585186	0.309158	1.89179	-0.0131374	0.667626	0.340322	9.16151e-05	0.340231
312	L_TE1a	0.0635491	0.309158	1.85533	-0.0197243	0.663184	0.330093	-0.0046029	0.334696
313	L_TE1p	0.533855	0.68623	0.622132	-0.246088	0.46775	0.115143	-0.000880211	0.116023
314	L_TE2a	0.265453	0.493075	1.1136	-0.155369	0.548981	0.205611	-1.16017e-05	0.205622
315	L_TF	0.846912	0.904117	0.19306	-0.324411	0.393421	0.033565	-0.00258593	0.0361509
316	L_TE2p	0.518766	0.678337	0.645249	-0.241691	0.471414	0.124488	0.00427119	0.120217
317	L_PHT	0.526064	0.683694	0.634025	-0.243956	0.469868	0.115261	-0.00298786	0.118249
318	L_PH	0.448904	0.628815	0.757243	-0.221314	0.49076	0.136359	-0.00463096	0.14099
319	L_TPOJ1	0.114429	0.33906	1.57859	-0.0700054	0.622375	0.281456	-0.00643456	0.287891
320	L_TPOJ2	0.248495	0.480432	1.15401	-0.14791	0.555472	0.212728	-0.000139561	0.212868
321	L_TPOJ3	0.293249	0.515512	-1.05102	-0.539424	0.16712	-0.188305	0.00629484	-0.1946
322	L_DVT	0.345256	0.562408	0.943831	-0.186792	0.521566	0.173112	-0.00192297	0.175035
323	L_PGp	0.76329	0.850726	0.301163	-0.304767	0.412353	0.0574341	0.00108441	0.0563497
324	L_IP2	0.209308	0.445319	1.25547	-0.129212	0.571659	0.230185	-0.000786401	0.230971
325	L_IP1	0.819973	0.894516	-0.227579	-0.399471	0.318138	-0.0425998	3.87694e-06	-0.0426037
326	L_IP0	0.639827	0.767211	0.467941	-0.274478	0.441512	0.0817035	-0.00576718	0.0874707
327	L_PFop	0.124174	0.344552	1.53749	-0.077432	0.615524	0.278397	-0.00205443	0.280451
328	L_PF	0.17885	0.402413	1.3443	-0.112844	0.585574	0.246103	-0.000550353	0.246654
329	L_PFm	0.876383	0.92133	-0.155556	-0.386794	0.331183	-0.0262155	0.00291679	-0.0291323
330	L_PGi	0.0524499	0.309158	1.93942	-0.00462602	0.677047	0.335487	-0.014288	0.349775
331	L_PGs	0.535641	0.68623	0.619418	-0.246483	0.467109	0.118383	0.00291266	0.11547
332	L_V6A	0.428465	0.616555	0.791822	-0.214646	0.49595	0.152135	0.00500338	0.147132
333	L_VMV1	0.64906	0.767211	0.455069	-0.276787	0.439222	0.0815017	-0.00355935	0.085061
334	L_VMV3	0.0484293	0.309158	1.97358	0.00150836	0.679929	0.351001	-0.00310114	0.354102
335	L_PHA2	0.0247538	0.299492	2.24522	0.0495863	0.717969	0.394087	-0.00393963	0.398026
336	L_V4t	0.611318	0.753679	0.508193	-0.267024	0.448317	0.0931967	-0.00172544	0.0949221
337	L_FST	0.510447	0.670661	0.658142	-0.23939	0.473724	0.124378	0.00174422	0.122634
338	L_V3CD	0.755881	0.850726	-0.310895	-0.414071	0.303011	-0.058397	-0.000227675	-0.0581694
339	L_LO3	0.646491	0.767211	0.458643	-0.276076	0.439753	0.0849204	-0.000786201	0.0857066
340	L_VMV2	0.398842	0.608403	0.843692	-0.205236	0.504919	0.156493	-0.000248009	0.156741
341	L_31pd	0.358874	0.574259	0.917512	-0.191698	0.517342	0.166923	-0.00336563	0.170289
342	L_31a	0.0626426	0.309158	1.86172	-0.0185917	0.664615	0.328555	-0.00752424	0.336079
343	L_VVC	0.0107557	0.272817	2.55054	0.102592	0.760411	0.435225	-0.0114343	0.446659
344	L_25	0.227522	0.450043	1.20677	-0.138367	0.564543	0.215884	-0.00671363	0.222597
345	L_s32	0.659766	0.771155	0.440236	-0.279405	0.436519	0.0832189	0.000947988	0.0822709
346	L_pOFC	0.90684	0.93139	0.117025	-0.338135	0.379976	0.0159778	-0.0059416	0.0219194
347	L_PoI1	0.0374317	0.299492	2.08102	0.020655	0.695479	0.366898	-0.00497756	0.371876
348	L_Ig	0.520058	0.678337	0.643256	-0.242283	0.471477	0.116063	-0.00390479	0.119967
349	L_FOP5	0.371914	0.579606	0.892894	-0.196292	0.513387	0.160904	-0.00493922	0.165844
350	L_p10p	0.101063	0.33273	1.63972	-0.058825	0.631434	0.293024	-0.00527685	0.298301
351	L_p47r	0.89346	0.929611	0.133927	-0.33504	0.382916	0.0275308	0.00245085	0.02508
352	L_TGv	0.595959	0.739812	0.53022	-0.262931	0.452008	0.0995883	0.000600182	0.0989881
353	L_MBelt	0.252512	0.480432	1.14427	-0.14984	0.554326	0.206854	-0.0044591	0.211313
354	L_LBelt	0.20137	0.435017	1.27766	-0.125293	0.575813	0.228385	-0.00684199	0.235227
355	L_A4	0.103516	0.33273	1.62804	-0.0609098	0.629312	0.293305	-0.00278156	0.296087
356	L_STSva	0.407286	0.611491	0.828679	-0.208005	0.502422	0.153814	-0.000181678	0.153995
357	L_TE1m	0.647611	0.767211	0.457084	-0.276367	0.439492	0.084364	-0.00105467	0.0854186
358	L_PI	0.0799169	0.316155	1.75117	-0.0386085	0.648645	0.308499	-0.00913798	0.317637
359	L_a32pr	0.157436	0.375895	1.41375	-0.100047	0.596204	0.259408	0.000654691	0.258754
360	L_p24	0.098046	0.332133	1.6544	-0.0562236	0.634295	0.291435	-0.00976324	0.301199
