# Supplementary material for: Parent–offspring brain similarity: Specificities and commonalities among sex combinations–the TRIO study
Source: iScience. 2025 Jun 19;28(7):112936. doi: 10.1016/j.isci.2025.112936 (PMC12270804; doi:10.1016/j.isci.2025.112936)
Supplement: Table S15. Results of the comparison of the correlation coefficients of the local gyrification index in each region between mother–son dyads and unrelated pairs, related to Figures 3, S1, and S2 [file mmc16.xlsx]

## Sheet: 15_Mother-Son_LGI
Supplementary Table 15. Results of the test comparing the differences in correlation coefficients of local gyrification index in each region between mother-son dyads and unrelated pairs.
Number	Region	Raw_p_value	q_value	z_value	Lower bound of the CI	Upper bound of the CI	r_real-dyads	r_unrelated-pairs	r_diff		Abbreviations
1	R_V1	0.0320847	0.0398293	2.14335	0.0316413	0.703319	0.380478	-0.000868793	0.381347		Number: The region number as defined in the original HCP-MMP1 atlas.
2	R_MST	0.000633906	0.00188566	3.41668	0.242003	0.863954	0.558169	-0.00983239	0.568001		Region: The region names as defined in the original aseg atlas.
3	R_V6	0.133825	0.144242	1.49919	-0.0843524	0.609156	0.275361	0.00183125	0.273529		Raw_p_value: The uncorrected p-value from the test of differences in correlation coefficients.
4	R_V2	0.00323834	0.00681756	2.94416	0.16694	0.805799	0.503131	0.00199815	0.501133		q_value: The FDR-corrected p-value from the test of differences in correlation coefficients.
5	R_V3	0.000353526	0.00129867	3.57255	0.265165	0.880823	0.577984	-0.00976923	0.587753		z_value: The z-value from the test of differences in correlation coefficients.
6	R_V4	2.30869e-07	1.35674e-05	5.17259	0.461799	1.02237	0.745479	-0.00621536	0.751694		Lower bound of the CI: The lower bound of the 95% confidence interval
7	R_V8	8.09284e-05	0.000463657	3.94163	0.317068	0.918067	0.62309	-0.00829549	0.631385		Upper bound of the CI: The upper bound of the 95% confidence interval
8	R_4	0.0135605	0.0193721	2.4687	0.0882926	0.747891	0.428757	-0.00405758	0.432814		r_real-dyads: The correlation coefficients in real parent-offspring dyads.
9	R_3b	0.0231171	0.0302624	2.27149	0.054254	0.722301	0.395346	-0.00736942	0.402715		r_unrelated-pairs: The Z-transformed, averaged, and backtransformed correlation coefficients of unrelated pairs, which were randomly generated through 1,000 permutations.
10	R_FEF	0.0546403	0.0630465	1.92173	-0.00777033	0.672038	0.344728	-0.00052423	0.345252		r_diff: difference in correlation coefficient between real parent-offspring dyads and unrelated pairs
11	R_PEF	0.0816145	0.091246	1.74139	-0.0403181	0.646388	0.311478	-0.00401208	0.31549
12	R_55b	0.0476491	0.0558752	1.98048	0.00274552	0.681892	0.347515	-0.0083641	0.355879
13	R_V3A	0.0190346	0.0258583	2.34485	0.0670129	0.732002	0.407696	-0.00638594	0.414082
14	R_RSC	0.00109762	0.00282244	3.26423	0.218642	0.846676	0.53868	-0.00915212	0.547832
15	R_POS2	0.385731	0.392269	0.867385	-0.200891	0.508911	0.159871	-0.00122167	0.161093
16	R_V7	0.00376005	0.00773497	2.89762	0.160142	0.802706	0.490294	-0.0063266	0.496621
17	R_IPS1	0.0227175	0.0299571	2.27815	0.0554456	0.723476	0.395365	-0.00859379	0.403959
18	R_FFC	0.00010255	0.000512322	3.88448	0.309415	0.91274	0.615993	-0.00910644	0.6251
19	R_V3B	0.000974549	0.00261819	3.29777	0.223894	0.850683	0.542681	-0.00978084	0.552462
20	R_LO1	0.000129163	0.000616989	3.82805	0.300088	0.904168	0.613898	-0.00190581	0.615804
21	R_LO2	0.00106219	0.002751	3.27351	0.21937	0.845897	0.543723	-0.00375879	0.547482
22	R_PIT	0.000560366	0.00170968	3.45011	0.246095	0.86545	0.56658	-0.00379256	0.570373
23	R_MT	0.00110627	0.00282453	3.262	0.217542	0.844444	0.542525	-0.00330256	0.545828
24	R_A1	0.0135534	0.0193721	2.46889	0.0881826	0.747032	0.431689	-0.000494391	0.432183
25	R_PSL	0.000613318	0.00183995	3.42566	0.242764	0.863544	0.562019	-0.00590392	0.567923
26	R_SFL	0.000257387	0.00106505	3.6548	0.277291	0.889856	0.58757	-0.0106592	0.598229
27	R_PCV	0.0764966	0.0860587	1.77139	-0.0347809	0.649331	0.324451	0.00480321	0.319648
28	R_STV	1.63002e-05	0.000154423	4.31034	0.365898	0.953847	0.662353	-0.0104073	0.67276
29	R_7Pm	0.63216	0.633921	0.478689	-0.272499	0.443349	0.0843356	-0.00513024	0.0894659
30	R_7m	0.179449	0.187251	1.34245	-0.113291	0.585744	0.242079	-0.00448357	0.246562
31	R_POS1	0.0236481	0.030734	2.2628	0.0525895	0.719633	0.399612	-0.000673992	0.400286
32	R_23d	0.000553058	0.00170968	3.45365	0.247881	0.868761	0.561475	-0.011942	0.573417
33	R_v23ab	0.0130796	0.0190634	2.48159	0.090711	0.750866	0.426445	-0.00930199	0.435747
34	R_d23ab	0.0040404	0.00812594	2.87499	0.156884	0.801498	0.48298	-0.0116709	0.494651
35	R_31pv	0.00522802	0.00990572	2.79264	0.142627	0.788647	0.478392	-0.00221182	0.480604
36	R_5m	0.0390116	0.047128	2.06407	0.0176112	0.692104	0.368459	4.19601e-06	0.368455
37	R_5mv	0.00907012	0.0147749	2.6094	0.11227	0.76644	0.449053	-0.00527167	0.454325
38	R_23c	0.00259601	0.00580474	3.01192	0.177871	0.814122	0.511899	0.00111568	0.510784
39	R_5L	0.252014	0.257741	1.14547	-0.149634	0.554569	0.206555	-0.0049963	0.211551
40	R_24dd	0.000678204	0.00195323	3.39824	0.240006	0.863804	0.552034	-0.0152458	0.56728
41	R_24dv	0.00193089	0.00454326	3.10066	0.19257	0.826427	0.519746	-0.00481572	0.524562
42	R_7AL	0.00976988	0.0152778	2.58387	0.108121	0.764008	0.442585	-0.00856133	0.451147
43	R_SCEF	0.00248743	0.00560264	3.02487	0.180508	0.81745	0.509463	-0.00460489	0.514068
44	R_6ma	0.0845693	0.0942568	1.72477	-0.043283	0.643329	0.312044	-0.000270532	0.312314
45	R_7Am	0.224532	0.231609	1.21456	-0.136854	0.565528	0.219732	-0.00413377	0.223866
46	R_7PL	0.409163	0.412601	0.825368	-0.208495	0.501611	0.156996	0.0036992	0.153296
47	R_7PC	0.0318169	0.0396335	2.1467	0.0323844	0.70636	0.370192	-0.0134678	0.38366
48	R_LIPv	0.00298681	0.00642961	2.96909	0.171971	0.812148	0.498375	-0.00901965	0.507395
49	R_VIP	0.00438181	0.00871519	2.84928	0.152208	0.796668	0.483744	-0.00585888	0.489603
50	R_MIP	0.0247103	0.0317704	2.2459	0.0496151	0.717075	0.397946	0.000510295	0.397436
51	R_1	0.0421861	0.050288	2.03168	0.0118927	0.689119	0.356196	-0.00804575	0.364242
52	R_2	0.045832	0.0540968	1.99694	0.0056867	0.68398	0.351446	-0.0069676	0.358414
53	R_3a	0.0342525	0.0423743	2.11709	0.0270759	0.701111	0.370209	-0.00790128	0.37811
54	R_6d	0.141418	0.151519	1.47053	-0.0897106	0.60538	0.266189	-0.00269773	0.268887
55	R_6mp	0.156613	0.165826	1.41655	-0.0994042	0.596011	0.264384	0.00547095	0.258913
56	R_6v	0.160549	0.168999	1.40323	-0.102052	0.594926	0.254963	-0.00213497	0.257098
57	R_p24pr	0.00554175	0.0102309	2.77373	0.139844	0.78764	0.471998	-0.00692968	0.478927
58	R_33pr	0.0126928	0.0186506	2.49227	0.0923124	0.750904	0.432596	-0.00376024	0.436356
59	R_a24pr	0.000565143	0.00170968	3.44781	0.24653	0.867014	0.562857	-0.00883	0.571687
60	R_p32pr	6.53819e-05	0.000405819	3.99249	0.323019	0.921345	0.631309	-0.00427297	0.635582
61	R_a24	3.11105e-07	1.35674e-05	5.11659	0.456135	1.01822	0.740795	-0.00618664	0.746982
62	R_d32	7.7819e-06	9.80473e-05	4.4711	0.385656	0.968037	0.679077	-0.0101146	0.689191
63	R_8BM	4.35368e-05	0.000319862	4.08786	0.337327	0.933372	0.637974	-0.0109758	0.64895
64	R_p32	1.5956e-06	3.82944e-05	4.79887	0.42333	0.994998	0.711402	-0.00889374	0.720296
65	R_10r	8.77627e-06	9.98484e-05	4.44532	0.382452	0.965662	0.676597	-0.00987188	0.686469
66	R_47m	9.47035e-05	0.000494105	3.90378	0.312782	0.915993	0.616207	-0.0123768	0.628584
67	R_8Av	0.102163	0.111789	1.63446	-0.0596869	0.629826	0.297121	0.000197385	0.296924
68	R_8Ad	0.00946005	0.0150027	2.59497	0.109767	0.764264	0.447886	-0.00402839	0.451915
69	R_9m	1.9109e-06	4.29953e-05	4.76263	0.418467	0.990891	0.709188	-0.00657288	0.715761
70	R_8BL	3.18295e-05	0.0002491	4.15997	0.344176	0.935727	0.651796	-0.000817993	0.652614
71	R_9p	0.000309212	0.00120473	3.60746	0.270183	0.884355	0.582634	-0.00929689	0.591931
72	R_10d	5.37024e-07	1.61107e-05	5.01259	0.448113	1.01408	0.728601	-0.0132036	0.741805
73	R_8C	0.165433	0.173127	1.38703	-0.104846	0.591568	0.258453	0.0046359	0.253818
74	R_44	0.059765	0.0685204	1.88252	-0.0148111	0.666586	0.337333	-0.0015494	0.338882
75	R_45	0.118687	0.129477	1.56031	-0.0732809	0.619137	0.281367	-0.00310613	0.284474
76	R_47l	0.00228942	0.0052164	3.04987	0.185661	0.823971	0.50437	-0.0161416	0.520511
77	R_a47r	0.00133229	0.00333073	3.20893	0.209532	0.838933	0.534382	-0.00482966	0.539211
78	R_6r	0.0890486	0.0989429	1.70044	-0.0477538	0.640322	0.304503	-0.0040459	0.308549
79	R_IFJa	0.130504	0.141085	1.51212	-0.0820096	0.611265	0.276668	0.000824229	0.275843
80	R_IFJp	0.160371	0.168999	1.40383	-0.102035	0.595464	0.251657	-0.00577903	0.257436
81	R_IFSp	0.143415	0.153203	1.46319	-0.0909191	0.603507	0.270133	0.00292637	0.267206
82	R_IFSa	0.199993	0.208085	1.28157	-0.124213	0.575044	0.240812	0.00557562	0.235237
83	R_p9_46v	0.0970725	0.107526	1.65921	-0.0552267	0.63394	0.298886	-0.00250386	0.30139
84	R_46	0.0357362	0.043908	2.09992	0.0239795	0.697525	0.372505	-0.00202224	0.374527
85	R_a9_46v	0.0103303	0.0157581	2.56457	0.104634	0.760398	0.44319	-0.00419417	0.447385
86	R_9_46d	0.00368303	0.00762007	2.90411	0.160828	0.802204	0.49449	-0.00200243	0.496493
87	R_9a	4.96201e-06	7.37568e-05	4.56639	0.395403	0.973773	0.691296	-0.00492899	0.696225
88	R_10v	2.04666e-05	0.000184199	4.25974	0.357706	0.94627	0.660712	-0.00384679	0.664558
89	R_a10p	9.16617e-05	0.000485268	3.91167	0.31131	0.911988	0.624258	-0.000769911	0.625028
90	R_10pp	8.93988e-05	0.000480352	3.9177	0.314142	0.916342	0.619386	-0.00984315	0.629229
91	R_11l	0.000297671	0.0011776	3.61732	0.27169	0.885551	0.583583	-0.0097071	0.59329
92	R_13l	2.02906e-05	0.000184199	4.26167	0.359372	0.948796	0.657973	-0.00905299	0.667026
93	R_OFC	4.33856e-07	1.41989e-05	5.05347	0.453464	1.01862	0.730922	-0.0158971	0.746819
94	R_47s	0.000373767	0.00134556	3.55795	0.262936	0.879075	0.5765	-0.00925876	0.585759
95	R_LIPd	0.00605338	0.0107882	2.74488	0.134985	0.783741	0.468624	-0.00585692	0.474481
96	R_6a	0.637086	0.637086	0.471777	-0.273614	0.44193	0.0898905	0.00176198	0.0881286
97	R_i6_8	0.247861	0.254217	1.15556	-0.147731	0.556061	0.209637	-0.00366422	0.213301
98	R_s6_8	0.00249006	0.00560264	3.02455	0.180515	0.817594	0.508985	-0.00518995	0.514175
99	R_43	0.027455	0.0345588	2.20499	0.0424687	0.711656	0.39087	-0.000205356	0.391075
100	R_OP4	0.0389064	0.047128	2.06518	0.0177878	0.691628	0.371318	0.00310815	0.36821
101	R_OP1	0.0264086	0.033422	2.22015	0.0451148	0.713599	0.39377	0.000381323	0.393388
102	R_OP2_3	0.163976	0.172103	1.39182	-0.10377	0.591387	0.265796	0.0116221	0.254174
103	R_52	0.0264591	0.033422	2.21941	0.0450556	0.714355	0.390335	-0.00353788	0.393873
104	R_RI	0.0110022	0.0166626	2.54263	0.100992	0.758008	0.438464	-0.0059504	0.444414
105	R_PFcm	0.0735499	0.0830031	1.7894	-0.0315665	0.652563	0.324344	0.00130792	0.323036
106	R_PoI2	0.00853538	0.0141431	2.63012	0.115894	0.769721	0.450233	-0.00767476	0.457908
107	R_TA2	0.00800708	0.0134072	2.65177	0.119351	0.771613	0.456057	-0.00440043	0.460458
108	R_FOP4	0.0361194	0.0442279	2.09558	0.0231942	0.696505	0.373555	9.88677e-06	0.373545
109	R_MI	0.0175372	0.0240053	2.37525	0.0722233	0.735629	0.414014	-0.00447817	0.418492
110	R_Pir	0.00103975	0.00271239	3.27954	0.219405	0.844265	0.549195	0.0029131	0.546282
111	R_AVI	0.0138079	0.0196476	2.46222	0.0872787	0.747645	0.425742	-0.00653127	0.432274
112	R_AAIC	0.0198499	0.0265649	2.32917	0.0641147	0.728414	0.410596	3.35567e-05	0.410562
113	R_FOP1	0.00888089	0.0145324	2.61661	0.113613	0.767987	0.44822	-0.00766416	0.455884
114	R_FOP3	0.019	0.0258583	2.34553	0.067046	0.731403	0.410294	-0.00339336	0.413687
115	R_FOP2	0.0154696	0.0215854	2.4212	0.0802218	0.742215	0.419464	-0.0064903	0.425954
116	R_PFt	0.0124539	0.0183746	2.49901	0.0930989	0.749636	0.440453	0.00468472	0.435769
117	R_AIP	0.0516087	0.0599327	1.94638	-0.00335373	0.675467	0.349253	1.69013e-06	0.349251
118	R_EC	3.06173e-06	5.24868e-05	4.66663	0.409526	0.985863	0.697157	-0.0123927	0.70955
119	R_PreS	0.000797664	0.00221939	3.3536	0.232591	0.857321	0.54926	-0.0108669	0.560126
120	R_H	0.000238567	0.000998652	3.67423	0.278724	0.889045	0.594741	-0.00327621	0.598017
121	R_ProS	0.0141555	0.0199061	2.45329	0.0856125	0.745614	0.427247	-0.00302051	0.430267
122	R_PeEc	3.03002e-08	1.09081e-05	5.53969	0.500212	1.05246	0.771424	-0.0138442	0.785268
123	R_STGa	0.00550812	0.0102213	2.77571	0.140263	0.788252	0.471269	-0.00823812	0.479507
124	R_PBelt	0.00512698	0.00976567	2.79895	0.143267	0.787877	0.483401	0.00312187	0.480279
125	R_A5	0.0102477	0.0157581	2.56736	0.104985	0.760121	0.44558	-0.00173821	0.447318
126	R_PHA1	0.000645262	0.00188566	3.41184	0.240573	0.861752	0.560779	-0.00512705	0.565906
127	R_PHA3	0.000829564	0.00226515	3.34274	0.2295	0.852546	0.554949	-0.000648174	0.555597
128	R_STSda	0.0091791	0.0148183	2.60531	0.111029	0.763184	0.456593	0.00497844	0.451614
129	R_STSdp	0.0573253	0.0659332	1.90082	-0.0115391	0.669872	0.337165	-0.00516598	0.342331
130	R_STSvp	0.0990087	0.109	1.64968	-0.0569326	0.632248	0.298853	-0.000753948	0.299606
131	R_TGd	0.00355268	0.00739286	2.91537	0.162228	0.802096	0.499715	0.00282693	0.496888
132	R_TE1a	0.0248681	0.0318594	2.24345	0.0492772	0.717747	0.393727	-0.00403269	0.39776
133	R_TE1p	0.00472571	0.00934757	2.82516	0.147735	0.791758	0.485413	0.000841133	0.484572
134	R_TE2a	0.0298978	0.0375025	2.17144	0.0365623	0.706816	0.386473	0.000898757	0.385574
135	R_TF	8.96442e-08	1.35674e-05	5.34655	0.475055	1.03003	0.76319	0.00230833	0.760881
136	R_TE2p	0.000411481	0.00142436	3.53261	0.258774	0.875399	0.575072	-0.00665004	0.581722
137	R_PHT	0.00561424	0.0102595	2.7695	0.139253	0.787553	0.470152	-0.00850983	0.478661
138	R_PH	0.000154954	0.000706118	3.78299	0.297366	0.906618	0.597331	-0.0196295	0.616961
139	R_TPOJ1	0.000164451	0.000740031	3.76817	0.29175	0.898134	0.60686	-0.00190643	0.608766
140	R_TPOJ2	0.00186682	0.00448037	3.11064	0.194244	0.827881	0.52045	-0.00571942	0.526169
141	R_TPOJ3	0.000830555	0.00226515	3.34241	0.230485	0.855086	0.549787	-0.00801401	0.557801
142	R_DVT	0.051032	0.0594548	1.95121	-0.00249444	0.676805	0.346994	-0.00347261	0.350467
143	R_PGp	0.000797616	0.00221939	3.35362	0.231789	0.855338	0.553239	-0.00515328	0.558393
144	R_IP2	0.0506915	0.0592498	1.95408	-0.00198333	0.677799	0.344674	-0.00664613	0.35132
145	R_IP1	0.000405856	0.00141853	3.53625	0.259361	0.875904	0.575319	-0.00696233	0.582281
146	R_IP0	0.00268001	0.00588454	3.00224	0.176946	0.814953	0.505865	-0.00521331	0.511079
147	R_PFop	0.0419629	0.0501881	2.03389	0.0122442	0.687483	0.365239	0.00193577	0.363303
148	R_PF	0.00786954	0.0133006	2.65762	0.120244	0.77195	0.458112	-0.00289748	0.46101
149	R_PFm	0.00868453	0.0142759	2.62423	0.114964	0.769272	0.448416	-0.00884691	0.457263
150	R_PGi	8.3771e-05	0.000463963	3.93335	0.317378	0.919916	0.618141	-0.0147916	0.632933
151	R_PGs	0.000342444	0.00127093	3.58088	0.265311	0.879375	0.583146	-0.00354221	0.586689
152	R_V6A	0.151916	0.161805	1.43279	-0.0967004	0.599901	0.257141	-0.00534286	0.262483
153	R_VMV1	0.000333708	0.00126458	3.58762	0.266444	0.880419	0.583402	-0.00441803	0.58782
154	R_VMV3	5.27413e-05	0.000358243	4.04313	0.328632	0.924183	0.639775	0.000444184	0.639331
155	R_PHA2	0.000801445	0.00221939	3.3523	0.231041	0.853837	0.55573	-0.00130811	0.557038
156	R_V4t	0.000260447	0.00106547	3.65176	0.274265	0.884096	0.596352	0.00342962	0.592923
157	R_FST	0.000122089	0.000593946	3.84189	0.304897	0.911122	0.606843	-0.0157423	0.622585
158	R_V3CD	0.00216996	0.00497571	3.06593	0.187099	0.822451	0.514769	-0.00510438	0.519873
159	R_LO3	0.00193001	0.00454326	3.1008	0.192525	0.826249	0.520204	-0.00421341	0.524417
160	R_VMV2	8.01088e-05	0.000463657	3.94407	0.316204	0.916095	0.626601	-0.00299338	0.629594
161	R_31pd	0.0114795	0.0172193	2.52775	0.0988047	0.758007	0.429868	-0.013756	0.443624
162	R_31a	0.00779976	0.0133006	2.66062	0.1208	0.772577	0.457835	-0.00381065	0.461646
163	R_VVC	0.000153036	0.000706118	3.78609	0.295146	0.901707	0.60621	-0.0062923	0.612502
164	R_25	2.88364e-06	5.24868e-05	4.67894	0.409706	0.985073	0.70023	-0.0086931	0.708923
165	R_s32	1.16387e-06	3.18861e-05	4.86169	0.431543	1.00183	0.715449	-0.0124192	0.727868
166	R_pOFC	3.39185e-07	1.35674e-05	5.10026	0.455235	1.01803	0.738545	-0.0080953	0.74664
167	R_PoI1	0.0139913	0.0198301	2.45749	0.0864416	0.746866	0.425541	-0.00589061	0.431432
168	R_Ig	0.0454028	0.0537665	2.0009	0.00639427	0.684438	0.352595	-0.00639891	0.358994
169	R_FOP5	0.0213774	0.0283981	2.30125	0.0594878	0.726677	0.398769	-0.00887956	0.407648
170	R_p10p	5.45081e-05	0.000363387	4.03541	0.330374	0.928383	0.632038	-0.0110969	0.643135
171	R_p47r	0.0709706	0.080344	1.80567	-0.0286708	0.655635	0.323404	-0.00278816	0.326192
172	R_TGv	8.33577e-05	0.000463963	3.93454	0.315917	0.917028	0.622779	-0.00747365	0.630253
173	R_MBelt	0.0315167	0.0393959	2.15049	0.0329644	0.705392	0.377162	-0.00607672	0.383238
174	R_LBelt	0.00135291	0.00335896	3.20451	0.209204	0.839405	0.531679	-0.00777705	0.539456
175	R_A4	0.00119832	0.00303801	3.23928	0.214567	0.843275	0.536556	-0.00746637	0.544022
176	R_STSva	0.0625485	0.071484	1.86239	-0.0184318	0.663648	0.334122	-0.00139652	0.335518
177	R_TE1m	0.264528	0.269774	1.11575	-0.155123	0.54979	0.201212	-0.0050043	0.206216
178	R_PI	0.00856441	0.0141431	2.62897	0.115509	0.76866	0.45282	-0.00420907	0.457029
179	R_a32pr	4.78633e-05	0.000337859	4.06582	0.334193	0.930892	0.636037	-0.0101077	0.646145
180	R_p24	1.43124e-05	0.000139255	4.33901	0.368838	0.955386	0.666641	-0.00809824	0.67474
181	L_V1	0.000271151	0.0010846	3.64141	0.275567	0.888897	0.585146	-0.0118453	0.596991
182	L_MST	0.000499027	0.00164036	3.48128	0.251288	0.870111	0.56815	-0.00731633	0.575466
183	L_V6	0.00508016	0.00976567	2.80191	0.144643	0.791689	0.474578	-0.00888229	0.48346
184	L_V2	0.000141545	0.000661768	3.80545	0.298301	0.90454	0.607126	-0.00846921	0.615595
185	L_V3	0.000182332	0.00080048	3.74232	0.289398	0.89808	0.599633	-0.00842538	0.608059
186	L_V4	0.000330012	0.00126387	3.59053	0.267274	0.881608	0.582217	-0.00675733	0.588974
187	L_V8	0.00181688	0.00441943	3.11864	0.195464	0.828691	0.521817	-0.00534184	0.527159
188	L_4	0.000456095	0.001549	3.5053	0.255224	0.873552	0.569628	-0.00962992	0.579258
189	L_3b	0.000518398	0.00166628	3.47107	0.250063	0.869685	0.56557	-0.00920441	0.574775
190	L_FEF	0.0240336	0.0310111	2.25659	0.0516521	0.720331	0.392749	-0.00765215	0.400401
191	L_PEF	0.00319587	0.00676773	2.94824	0.168875	0.810563	0.493077	-0.0121374	0.505215
192	L_55b	0.000362151	0.00131691	3.56623	0.263598	0.878746	0.579704	-0.00599904	0.585703
193	L_V3A	0.0144123	0.0201884	2.44682	0.0844366	0.744337	0.427672	-0.00128677	0.428959
194	L_RSC	4.20374e-05	0.00031817	4.09599	0.337645	0.932829	0.640686	-0.00791139	0.648598
195	L_POS2	0.0082777	0.0137962	2.64053	0.117203	0.768954	0.45801	0.000173817	0.457836
196	L_V7	0.0039742	0.0081182	2.8802	0.157691	0.801968	0.48418	-0.0110815	0.495261
197	L_IPS1	0.00723423	0.0126424	2.68586	0.125315	0.777058	0.457799	-0.00858582	0.466384
198	L_FFC	1.24002e-06	3.18861e-05	4.84913	0.430098	1.00074	0.714383	-0.0122467	0.72663
199	L_V3B	0.00511755	0.00976567	2.79954	0.14361	0.788904	0.480974	-0.000150765	0.481125
200	L_LO1	0.0110158	0.0166626	2.5422	0.101135	0.759135	0.434579	-0.0106683	0.445248
201	L_LO2	0.0116097	0.0173266	2.52379	0.0975506	0.754242	0.439815	-0.0007485	0.440563
202	L_PIT	0.0140468	0.0198308	2.45606	0.0865086	0.748661	0.418494	-0.0141973	0.432691
203	L_MT	0.000905972	0.00245226	3.31821	0.226575	0.851835	0.547724	-0.00643328	0.554157
204	L_A1	0.0987274	0.109	1.65105	-0.0566578	0.632239	0.300356	0.000640325	0.299716
205	L_PSL	0.0206407	0.0275209	2.31449	0.0617306	0.727879	0.403071	-0.00623448	0.409305
206	L_SFL	0.00798047	0.0134072	2.6529	0.119244	0.770383	0.460234	0.000674915	0.459559
207	L_PCV	0.025627	0.0327154	2.23182	0.0474192	0.718217	0.383677	-0.0136929	0.39737
208	L_STV	0.00299367	0.00642961	2.96839	0.171717	0.811603	0.499423	-0.00749252	0.506916
209	L_7Pm	0.119899	0.130403	1.5552	-0.0741475	0.617911	0.283423	8.4753e-05	0.283338
210	L_7m	0.007307	0.0126974	2.68252	0.125115	0.778239	0.452482	-0.0146637	0.467146
211	L_POS1	0.0004744	0.00158133	3.49481	0.253431	0.871881	0.569298	-0.00815333	0.577452
212	L_23d	0.00172461	0.00422354	3.13397	0.196844	0.827505	0.530416	0.00367883	0.526738
213	L_v23ab	0.000766934	0.00217398	3.36446	0.235049	0.8605	0.546665	-0.0166069	0.563272
214	L_d23ab	0.00269292	0.00588454	3.00078	0.177281	0.816592	0.501233	-0.0111456	0.512378
215	L_31pv	0.00557058	0.0102317	2.77204	0.139325	0.786471	0.474396	-0.00352315	0.477919
216	L_5m	0.00723041	0.0126424	2.68604	0.125409	0.777363	0.456987	-0.00964473	0.466632
217	L_5mv	0.0237546	0.0307614	2.26108	0.0524204	0.720769	0.394132	-0.00685552	0.400987
218	L_23c	0.0075446	0.0129336	2.6718	0.122917	0.775098	0.456234	-0.00792813	0.464162
219	L_5L	0.0156474	0.0217493	2.41704	0.0794211	0.741084	0.42082	-0.00406457	0.424884
220	L_24dd	0.00100524	0.00266092	3.28906	0.222289	0.849021	0.542941	-0.00778007	0.550721
221	L_24dv	0.000311222	0.00120473	3.60578	0.26929	0.882787	0.584856	-0.0056112	0.590468
222	L_7AL	0.00582746	0.0105421	2.75733	0.136839	0.784426	0.472857	-0.00275193	0.475609
223	L_SCEF	0.000562158	0.00170968	3.44924	0.246219	0.865947	0.565361	-0.00542428	0.570786
224	L_6ma	0.0401879	0.0483868	2.05181	0.0154245	0.689941	0.368386	0.00221444	0.366171
225	L_7Am	0.0257735	0.0327861	2.22961	0.0469365	0.716826	0.387721	-0.00852888	0.39625
226	L_7PL	0.0815169	0.091246	1.74195	-0.0402419	0.646781	0.30981	-0.00596179	0.315772
227	L_7PC	0.00502413	0.00976567	2.80548	0.145209	0.792037	0.475359	-0.00854364	0.483903
228	L_LIPv	0.0019801	0.00462881	3.0932	0.19125	0.82514	0.51967	-0.00352148	0.523192
229	L_VIP	0.00573401	0.0104255	2.76262	0.138238	0.787209	0.467687	-0.0103789	0.478066
230	L_MIP	0.00657065	0.0116524	2.71786	0.130032	0.778395	0.470179	0.00119879	0.46898
231	L_1	0.000401748	0.00141793	3.53893	0.26017	0.87711	0.573989	-0.00945139	0.58344
232	L_2	0.00212897	0.004913	3.07163	0.187871	0.822722	0.516472	-0.00385196	0.520324
233	L_3a	0.000645419	0.00188566	3.41177	0.241579	0.864165	0.556061	-0.0119698	0.568031
234	L_6d	0.0116473	0.0173266	2.52265	0.0977915	0.756547	0.431728	-0.0105173	0.442245
235	L_6mp	0.0224081	0.0296578	2.28338	0.0563395	0.723997	0.396919	-0.00772986	0.404648
236	L_6v	0.0068224	0.0120395	2.70539	0.128422	0.77883	0.462707	-0.00601559	0.468723
237	L_p24pr	0.000130253	0.000616989	3.82598	0.300085	0.904511	0.612812	-0.00325947	0.616072
238	L_33pr	4.44288e-06	6.95407e-05	4.58951	0.400734	0.97967	0.689302	-0.0130684	0.70237
239	L_a24pr	8.33918e-06	9.98484e-05	4.45629	0.385199	0.968818	0.67516	-0.0145724	0.689732
240	L_p32pr	6.34793e-06	8.46391e-05	4.51446	0.391207	0.972314	0.682861	-0.0111789	0.69404
241	L_a24	2.99915e-06	5.24868e-05	4.67088	0.406244	0.98066	0.703291	-0.00115188	0.704443
242	L_d32	6.19182e-05	0.000398046	4.00538	0.325377	0.923733	0.63114	-0.00696685	0.638107
243	L_8BM	4.72372e-05	0.000337859	4.06889	0.33397	0.930075	0.637922	-0.00751124	0.645433
244	L_p32	9.70748e-06	9.98484e-05	4.42359	0.380787	0.965295	0.672559	-0.0132113	0.685771
245	L_10r	2.13245e-05	0.000187239	4.25055	0.35668	0.945656	0.659461	-0.00434222	0.663803
246	L_47m	0.000464065	0.00156134	3.50068	0.254595	0.873179	0.568808	-0.00997941	0.578787
247	L_8Av	0.0134713	0.0193721	2.47106	0.0885814	0.747486	0.431469	-0.00117162	0.432641
248	L_8Ad	0.0427269	0.0507646	2.02637	0.0109123	0.686641	0.363078	0.000852574	0.362225
249	L_9m	9.5867e-06	9.98484e-05	4.42629	0.379005	0.962218	0.676714	-0.00609352	0.682807
250	L_8BL	0.000228756	0.000980382	3.68494	0.281983	0.893726	0.590032	-0.0125369	0.602569
251	L_9p	5.70416e-05	0.000373363	4.02473	0.328491	0.926541	0.631988	-0.00918122	0.641169
252	L_10d	9.66741e-06	9.98484e-05	4.42448	0.378106	0.960989	0.677762	-0.0038189	0.681581
253	L_8C	0.00603153	0.0107882	2.74606	0.135441	0.784958	0.465769	-0.00973098	0.4755
254	L_44	0.0163721	0.0225822	2.40051	0.0767142	0.739898	0.414751	-0.00832183	0.423073
255	L_45	0.00399145	0.0081182	2.87884	0.157194	0.800828	0.486548	-0.00772809	0.494276
256	L_47l	0.0134147	0.0193721	2.47257	0.089062	0.749062	0.427138	-0.00676276	0.433901
257	L_a47r	6.40986e-05	0.000404833	3.99719	0.324633	0.923582	0.629296	-0.00849301	0.637789
258	L_6r	0.0196561	0.0265026	2.33285	0.0647469	0.728866	0.411311	0.000206046	0.411105
259	L_IFJa	0.0384782	0.0469564	2.06972	0.0186521	0.694004	0.364577	-0.00554086	0.370117
260	L_IFJp	0.00531247	0.00997379	2.78745	0.142012	0.788946	0.47509	-0.00551329	0.480603
261	L_IFSp	0.0073363	0.0126974	2.68118	0.124752	0.777454	0.454147	-0.0123174	0.466465
262	L_IFSa	0.0345505	0.0425965	2.11359	0.0263783	0.699015	0.376433	-1.44799e-05	0.376447
263	L_p9_46v	0.0676268	0.0768001	1.82749	-0.02476	0.659398	0.324015	-0.00619258	0.330208
264	L_46	0.00188048	0.00448325	3.10849	0.192811	0.824428	0.527286	0.00410604	0.52318
265	L_a9_46v	0.000728485	0.00208139	3.37863	0.235608	0.858187	0.556323	-0.005383	0.561706
266	L_9_46d	0.000384699	0.00137121	3.55036	0.262061	0.878792	0.574591	-0.0106935	0.585285
267	L_9a	2.64382e-05	0.000221343	4.20216	0.351517	0.942893	0.652139	-0.00812461	0.660264
268	L_10v	3.02842e-05	0.000242274	4.17132	0.346333	0.937973	0.651481	-0.00349188	0.654973
269	L_a10p	5.65356e-06	7.82801e-05	4.53895	0.392952	0.972629	0.687295	-0.00741159	0.694707
270	L_10pp	8.75603e-05	0.000477602	3.92271	0.312846	0.91314	0.625418	-0.000935849	0.626353
271	L_11l	3.20842e-07	1.35674e-05	5.11077	0.456916	1.01963	0.738754	-0.0096052	0.748359
272	L_13l	3.97843e-07	1.41989e-05	5.06999	0.45166	1.01513	0.736488	-0.00693494	0.743423
273	L_OFC	9.38411e-06	9.98484e-05	4.4309	0.377664	0.959629	0.680594	0.000236808	0.680357
274	L_47s	0.0097244	0.0152778	2.58548	0.107945	0.761923	0.449886	0.000252797	0.449633
275	L_LIPd	0.000560876	0.00170968	3.44986	0.246796	0.867144	0.563298	-0.00856703	0.571865
276	L_6a	0.139993	0.150441	1.47582	-0.0886942	0.605927	0.268959	-0.000704154	0.269663
277	L_i6_8	0.402813	0.407339	0.836607	-0.206671	0.504018	0.151054	-0.0044924	0.155546
278	L_s6_8	0.15366	0.163178	1.42672	-0.0979135	0.599451	0.252306	-0.0093754	0.261681
279	L_43	0.00940841	0.0149894	2.59685	0.110335	0.765761	0.444288	-0.00887329	0.453161
280	L_OP4	0.1021	0.111789	1.63476	-0.0597494	0.630851	0.291153	-0.00639201	0.297545
281	L_OP1	0.423162	0.425526	0.800947	-0.21319	0.497944	0.14657	-0.00239776	0.148968
282	L_OP2_3	0.0234006	0.0305226	2.26683	0.0533073	0.720328	0.39969	-0.00133671	0.401026
283	L_52	0.00941002	0.0149894	2.59679	0.109674	0.762479	0.454219	0.00358096	0.450639
284	L_RI	0.203815	0.211451	1.27076	-0.12644	0.574244	0.231396	-0.00237116	0.233767
285	L_PFcm	0.209522	0.216747	1.25488	-0.129221	0.571196	0.233246	0.00255902	0.230687
286	L_PoI2	0.00495794	0.00975333	2.80975	0.145913	0.792564	0.475983	-0.00853701	0.48452
287	L_TA2	0.00201659	0.00468368	3.08778	0.19019	0.823903	0.5203	-0.00164253	0.521943
288	L_FOP4	0.00423142	0.00846285	2.86037	0.153844	0.797369	0.487052	-0.00360932	0.490661
289	L_MI	0.00403747	0.00812594	2.87522	0.15632	0.799374	0.488667	-0.00426973	0.492937
290	L_Pir	0.000103623	0.000512322	3.88195	0.308787	0.911958	0.616505	-0.00780751	0.624313
291	L_AVI	0.00605143	0.0107882	2.74498	0.134973	0.78363	0.468991	-0.00540664	0.474397
292	L_AAIC	0.0524475	0.0607109	1.93944	-0.00461484	0.676321	0.339178	-0.0101271	0.349305
293	L_FOP1	0.00950693	0.0150109	2.59327	0.109309	0.763179	0.450266	-0.000729722	0.450995
294	L_FOP3	0.0114265	0.0172115	2.52938	0.0984208	0.754525	0.442035	0.000961541	0.441074
295	L_FOP2	0.0132559	0.0192424	2.47682	0.089577	0.748308	0.432121	-0.00144958	0.43357
296	L_PFt	0.00311399	0.00663336	2.95626	0.169447	0.809116	0.500268	-0.004094	0.504362
297	L_AIP	0.000338886	0.00127082	3.5836	0.265788	0.879839	0.583177	-0.00400647	0.587184
298	L_EC	4.24227e-05	0.00031817	4.09387	0.336989	0.931968	0.641353	-0.00638322	0.647737
299	L_PreS	7.89825e-06	9.80473e-05	4.46792	0.385383	0.967932	0.678557	-0.0104827	0.68904
300	L_H	0.000103888	0.000512322	3.88133	0.308922	0.912314	0.615797	-0.00883248	0.62463
301	L_ProS	0.000266652	0.00107859	3.64571	0.275268	0.88741	0.589022	-0.00673666	0.595759
302	L_PeEc	3.20768e-06	5.24892e-05	4.65705	0.405822	0.981229	0.700228	-0.00459741	0.704826
303	L_STGa	0.0417227	0.0500672	2.03628	0.0126932	0.688925	0.360765	-0.00366408	0.364429
304	L_PBelt	0.226503	0.232975	1.20942	-0.137741	0.564489	0.220861	-0.00198317	0.222844
305	L_A5	0.0462149	0.0543705	1.99343	0.00505306	0.68275	0.354263	-0.00309257	0.357356
306	L_PHA1	5.122e-06	7.37568e-05	4.55973	0.395415	0.974412	0.689337	-0.00742336	0.696761
307	L_PHA3	2.30595e-06	4.8832e-05	4.72458	0.416074	0.990529	0.702849	-0.0120852	0.714934
308	L_STSda	0.0228674	0.0300447	2.27564	0.0548708	0.721785	0.400096	-0.00250433	0.4026
309	L_STSdp	0.0671738	0.0765271	1.83051	-0.0241631	0.658789	0.329997	-6.14138e-05	0.330058
310	L_STSvp	0.0175227	0.0240053	2.37555	0.0723744	0.736411	0.411419	-0.00766332	0.419083
311	L_TGd	0.00151057	0.00372469	3.17265	0.204673	0.836982	0.524612	-0.0116087	0.536221
312	L_TE1a	0.00980328	0.0152778	2.58269	0.107779	0.763126	0.444693	-0.00571715	0.45041
313	L_TE1p	0.000201446	0.000873741	3.7172	0.285126	0.894064	0.598962	-0.00476739	0.60373
314	L_TE2a	0.000564539	0.00170968	3.4481	0.246537	0.866962	0.563053	-0.00859605	0.571649
315	L_TF	2.93215e-07	1.35674e-05	5.12776	0.456805	1.01843	0.742252	-0.00504	0.747292
316	L_TE2p	1.29093e-07	1.35674e-05	5.28013	0.473489	1.03156	0.753195	-0.00875949	0.761955
317	L_PHT	0.0197702	0.026557	2.33068	0.0645654	0.730219	0.405026	-0.00692992	0.411956
318	L_PH	0.000558505	0.00170968	3.451	0.24607	0.865177	0.567385	-0.00277515	0.57016
319	L_TPOJ1	0.00269708	0.00588454	3.00031	0.17706	0.816074	0.502304	-0.00962571	0.51193
320	L_TPOJ2	0.00103387	0.00271239	3.28114	0.22205	0.850651	0.536559	-0.015303	0.551862
321	L_TPOJ3	0.000988611	0.0026363	3.29375	0.223284	0.850251	0.542103	-0.00984669	0.551949
322	L_DVT	0.00185073	0.00447155	3.1132	0.195391	0.83034	0.515827	-0.0125175	0.528344
323	L_PGp	0.00348916	0.00730289	2.92099	0.164526	0.807539	0.488463	-0.0131123	0.501575
324	L_IP2	0.000513079	0.00166404	3.47383	0.249956	0.868788	0.568169	-0.00589405	0.574063
325	L_IP1	0.000649504	0.00188566	3.41005	0.241136	0.863538	0.556699	-0.0107247	0.567423
326	L_IP0	0.00784396	0.0133006	2.65871	0.120951	0.774496	0.451084	-0.0119613	0.463046
327	L_PFop	0.123359	0.133763	1.54083	-0.0767854	0.615801	0.280498	-0.000400714	0.280899
328	L_PF	0.00991177	0.0153803	2.57889	0.106936	0.761607	0.447299	-0.00175256	0.449051
329	L_PFm	0.000233285	0.000988029	3.67994	0.280758	0.89216	0.591203	-0.00980314	0.601006
330	L_PGi	0.00016736	0.00074382	3.76379	0.291029	0.897475	0.606679	-0.00137225	0.608051
331	L_PGs	0.00122214	0.00307672	3.23366	0.213308	0.841598	0.538006	-0.00437494	0.542381
332	L_V6A	0.0160231	0.0221859	2.40839	0.0781366	0.74138	0.414434	-0.0101788	0.424613
333	L_VMV1	9.81681e-05	0.000504865	3.89508	0.309441	0.911092	0.621273	-0.00253916	0.623812
334	L_VMV3	7.58263e-05	0.000454958	3.95722	0.318438	0.918222	0.626877	-0.00500124	0.631878
335	L_PHA2	2.58277e-06	5.16553e-05	4.70148	0.413765	0.989097	0.700156	-0.0130607	0.713217
336	L_V4t	0.00532528	0.00997379	2.78667	0.142017	0.789378	0.473523	-0.00738885	0.480912
337	L_FST	0.00534706	0.00997379	2.78535	0.141063	0.786313	0.481165	0.00275583	0.478409
338	L_V3CD	0.0191465	0.0259126	2.34267	0.0664243	0.729992	0.413494	0.000996612	0.412497
339	L_LO3	0.00939743	0.0149894	2.59725	0.110285	0.76522	0.446189	-0.00657746	0.452766
340	L_VMV2	2.45783e-05	0.000210671	4.21864	0.352612	0.94271	0.656094	-0.0042985	0.660393
341	L_31pd	0.0118621	0.0175735	2.51622	0.0965081	0.754658	0.434188	-0.00628548	0.440473
342	L_31a	0.012906	0.0188868	2.48635	0.0910432	0.748577	0.4367	0.00240953	0.434291
343	L_VVC	1.75165e-07	1.35674e-05	5.22393	0.466805	1.02599	0.749821	-0.00598452	0.755806
344	L_25	0.000501222	0.00164036	3.4801	0.250273	0.868055	0.571565	-0.00203951	0.573604
345	L_s32	1.35787e-05	0.000135787	4.35056	0.37175	0.958788	0.664964	-0.013275	0.678239
346	L_pOFC	0.000447141	0.00153306	3.51057	0.255225	0.87236	0.573531	-0.00482222	0.578353
347	L_PoI1	0.00502874	0.00976567	2.80519	0.145057	0.791604	0.476402	-0.00713998	0.483542
348	L_Ig	0.00914017	0.0148183	2.60677	0.111759	0.765773	0.449661	-0.00401627	0.453678
349	L_FOP5	0.010293	0.0157581	2.56583	0.104947	0.761088	0.441725	-0.00625182	0.447977
350	L_p10p	8.114e-05	0.000463657	3.94101	0.316938	0.917923	0.623139	-0.00809706	0.631237
351	L_p47r	0.00300048	0.00642961	2.96769	0.17191	0.812523	0.496815	-0.01083	0.507645
352	L_TGv	2.83531e-05	0.00023198	4.18631	0.348709	0.940123	0.652114	-0.00519863	0.657313
353	L_MBelt	0.00737777	0.0127081	2.67929	0.123644	0.773673	0.464228	0.000809582	0.463418
354	L_LBelt	0.396515	0.4021	0.847862	-0.204201	0.505028	0.165236	0.00794591	0.15729
355	L_A4	0.0387075	0.0470767	2.06728	0.0181947	0.692946	0.367299	-0.00194008	0.369239
356	L_STSva	0.0103215	0.0157581	2.56487	0.104608	0.760036	0.444479	-0.00264488	0.447124
357	L_TE1m	0.00510649	0.00976567	2.80024	0.144392	0.791575	0.474078	-0.00921538	0.483293
358	L_PI	0.00261334	0.00580743	3.0099	0.178428	0.816666	0.504995	-0.00781722	0.512812
359	L_a32pr	4.8825e-05	0.000338019	4.06118	0.334117	0.931399	0.63418	-0.0123509	0.646531
360	L_p24	6.94802e-05	0.000423947	3.97806	0.320099	0.918149	0.632225	-4.40624e-05	0.632269
