# Supplementary material for: Parent–offspring brain similarity: Specificities and commonalities among sex combinations–the TRIO study
Source: iScience. 2025 Jun 19;28(7):112936. doi: 10.1016/j.isci.2025.112936 (PMC12270804; doi:10.1016/j.isci.2025.112936)
Supplement: Table S16. Results of the comparison of the correlation coefficients of volume in each subcortical region between mother–son dyads and unrelated pairs, related to Figures 3, S1, and S2 [file mmc17.xlsx]

## Sheet: 16_Mother-Son_SV
Supplementary Table 16. Results of the test comparing the differences in correlation coefficients of subcortical volume in each region between mother-son dyads and unrelated pairs.
Region	Raw_p_value	q_value	z_value	Lower bound of the CI	Upper bound of the CI	r_real-dyads	r_unrelated-pairs	r_diff		Abbreviations
L_lv	0.00876376	0.07011	2.62113	0.114608	0.769681	0.445455	-0.0119676	0.457422		Region: The region names as defined in the original aseg atlas.
L_inf_lv	0.162638	0.26022	1.39626	-0.103384	0.594088	0.251885	-0.00411763	0.256003		Raw_p_value: The uncorrected p-value from the test of differences in correlation coefficients.
L_cereb	0.568238	0.627021	0.570649	-0.255571	0.45902	0.104711	-0.00179568	0.106507		q_value: The FDR-corrected p-value from the test of differences in correlation coefficients.
L_cereb_wm	0.0458749	0.133454	1.99654	0.0056228	0.684642	0.347977	-0.010846	0.358823		z_value: The z-value from the test of differences in correlation coefficients.
L_thal	0.0642038	0.15804	1.85076	-0.0205173	0.661784	0.33309	-0.000379831	0.33347		Lower bound of the CI: The lower bound of the 95% confidence interval
L_caud	0.0151407	0.0807504	2.429	0.0814519	0.742484	0.423281	-0.00331057	0.426591		Upper bound of the CI: The upper bound of the 95% confidence interval
L_put	0.382948	0.453864	0.872478	-0.199922	0.509689	0.161712	-0.00028601	0.161998		r_real-dyads: The correlation coefficients in real parent-offspring dyads.
L_gp	0.173736	0.264741	1.3603	-0.11001	0.588544	0.245128	-0.00458456	0.249712		r_unrelated-pairs: The Z-transformed, averaged, and backtransformed correlation coefficients of unrelated pairs, which were randomly generated through 1,000 permutations.
v3rd	0.0819966	0.163993	1.73922	-0.0407836	0.646938	0.306089	-0.00956025	0.31565		r_diff: difference in correlation coefficient between real parent-offspring dyads and unrelated pairs
v4th	0.0511955	0.136521	1.94984	-0.00274512	0.677319	0.343346	-0.0073572	0.350703
brainstem	0.0365493	0.116958	2.09076	0.0224042	0.697365	0.366206	-0.00760179	0.373807
L_hippo	0.0276914	0.110766	2.20163	0.0419569	0.712194	0.386413	-0.00482723	0.39124
L_amyg	0.22911	0.30548	1.20265	-0.139047	0.563614	0.217778	-0.00395538	0.221733
L_accumbens	0.201438	0.280261	1.27747	-0.125335	0.575808	0.228128	-0.00707785	0.235205
L_venDC	0.433545	0.49548	0.78314	-0.216068	0.494136	0.155843	0.0104273	0.145416
R_lv	0.00202474	0.0323958	3.08658	0.190621	0.825608	0.515911	-0.00741816	0.523329
R_inf_lv	0.287285	0.367724	1.0641	-0.164775	0.541748	0.188332	-0.00871619	0.197048
R_cereb	0.187157	0.272228	1.31904	-0.117758	0.58271	0.232466	-0.0102833	0.242749
R_cereb_wm	0.0269198	0.110766	2.21268	0.0438697	0.713362	0.389547	-0.00320679	0.392754
R_thal	0.798374	0.824128	0.255452	-0.313128	0.40442	0.044509	-0.00331201	0.0478211
R_caud	0.0806593	0.163993	1.74687	-0.0393815	0.647924	0.308261	-0.00859622	0.316857
R_put	0.850556	0.850556	-0.188409	-0.392569	0.325225	-0.0353742	-9.66863e-05	-0.0352775
R_gp	0.0693848	0.158594	1.81591	-0.0268423	0.657521	0.323053	-0.00509865	0.328151
R_hippo	0.348355	0.428745	0.937785	-0.188096	0.521025	0.165936	-0.00817795	0.174114
R_amyg	0.106171	0.188749	1.61564	-0.0631823	0.627544	0.290583	-0.00343473	0.294018
R_accumbens	0.619172	0.66045	0.497025	-0.269125	0.44648	0.0886708	-0.00419692	0.0928677
R_venDC	0.14458	0.243503	1.45895	-0.0918394	0.60362	0.26402	-0.0028605	0.266881
cc_pos	0.00113577	0.0323958	3.25454	0.217749	0.847165	0.533977	-0.0139384	0.547915
cc_mid_pos	0.0337784	0.116958	2.12271	0.0281254	0.702939	0.366577	-0.0131554	0.379733
cc_central	0.00378012	0.0403213	2.89595	0.160577	0.804982	0.483549	-0.0148542	0.498403
cc_mid_an	0.0135764	0.0807504	2.46828	0.0883537	0.748665	0.425921	-0.00744741	0.433369
cc_an	0.0885047	0.166597	1.70334	-0.0473098	0.641636	0.299751	-0.0098178	0.309569
