# Supplementary material for: Parent–offspring brain similarity: Specificities and commonalities among sex combinations–the TRIO study
Source: iScience. 2025 Jun 19;28(7):112936. doi: 10.1016/j.isci.2025.112936 (PMC12270804; doi:10.1016/j.isci.2025.112936)
Supplement: Table S17. Results of the comparison of the correlation coefficients of cortical thickness in each region between father–daughter dyads and unrelated pairs, related to Figures 3, S1, and S2 [file mmc18.xlsx]

## Sheet: 17_Father-Daughter_CT
Supplementary Table 17. Results of the test comparing the differences in correlation coefficients of cortical thickness in each region between father-daughter dyads and unrelated pairs.
Number	Region	Raw_p_value	q_value	z_value	Lower bound of the CI	Upper bound of the CI	r_real-dyads	r_unrelated-pairs	r_diff		Abbreviations
1	R_V1	0.314431	0.411578	1.00597	-0.145236	0.443842	0.154973	0.00100736	0.153965		Number: The region number as defined in the original HCP-MMP1 atlas.
2	R_MST	0.44997	0.531112	0.755465	-0.183535	0.408483	0.116135	9.00781e-05	0.116044		Region: The region names as defined in the original aseg atlas.
3	R_V6	0.00400564	0.0282751	2.87772	0.1333	0.683537	0.409636	-0.00886702	0.418503		Raw_p_value: The uncorrected p-value from the test of differences in correlation coefficients.
4	R_V2	0.0743188	0.150308	1.78465	-0.0268675	0.549564	0.264137	-0.00482619	0.268963		q_value: The FDR-corrected p-value from the test of differences in correlation coefficients.
5	R_V3	0.00308515	0.0258292	2.95912	0.144481	0.691808	0.423232	-0.0049805	0.428212		z_value: The z-value from the test of differences in correlation coefficients.
6	R_V4	0.00263815	0.0226127	3.00703	0.15115	0.697146	0.429283	-0.00497676	0.43426		Lower bound of the CI: The lower bound of the 95% confidence interval
7	R_V8	0.142465	0.234188	1.46667	-0.0749264	0.506833	0.224541	0.00212082	0.222421		Upper bound of the CI: The upper bound of the 95% confidence interval
8	R_4	0.0693286	0.145106	1.81627	-0.022079	0.553171	0.272292	-0.000919501	0.273211		r_real-dyads: The correlation coefficients in real parent-offspring dyads.
9	R_3b	0.00427933	0.0293823	2.8568	0.130146	0.680324	0.410026	-0.00517203	0.415198		r_unrelated-pairs: The Z-transformed, averaged, and backtransformed correlation coefficients of unrelated pairs, which were randomly generated through 1,000 permutations.
10	R_FEF	0.0210286	0.0682009	2.30747	0.0509987	0.61535	0.338281	-0.00390038	0.342181		r_diff: difference in correlation coefficient between real parent-offspring dyads and unrelated pairs
11	R_PEF	0.181813	0.277342	1.33519	-0.0950416	0.489583	0.200041	-0.00324994	0.203291
12	R_55b	0.372242	0.463693	0.892281	-0.162724	0.428132	0.132709	-0.00418586	0.136895
13	R_V3A	0.0511761	0.120414	1.95	-0.00202607	0.571413	0.283995	-0.00886907	0.292864
14	R_RSC	0.755709	0.802523	0.311121	-0.251127	0.344073	0.0462737	-0.00170014	0.0479739
15	R_POS2	0.351239	0.445858	0.932188	-0.156531	0.433532	0.143112	0.000261836	0.14285
16	R_V7	0.0774049	0.153109	1.76595	-0.0296367	0.546348	0.267327	0.00149129	0.265836
17	R_IPS1	0.0731169	0.148732	1.7921	-0.0257455	0.550559	0.26501	-0.00503814	0.270048
18	R_FFC	0.918203	0.933766	0.102697	-0.282509	0.313204	0.0178253	0.00198062	0.0158447
19	R_V3B	0.0415204	0.106767	2.0383	0.0111807	0.582569	0.297017	-0.00827078	0.305288
20	R_LO1	0.050205	0.120382	1.95821	-0.000792123	0.571312	0.29276	-0.000576886	0.293337
21	R_LO2	0.320904	0.417059	0.992602	-0.14728	0.441973	0.152937	0.00098501	0.151952
22	R_PIT	0.101471	0.185429	1.63777	-0.0490424	0.530108	0.244682	-0.00296407	0.247646
23	R_MT	0.3981	0.48747	0.845019	-0.169935	0.421405	0.126037	-0.00367883	0.129715
24	R_A1	0.197448	0.294943	1.28886	-0.102014	0.482865	0.197807	0.00157458	0.196233
25	R_PSL	0.454901	0.533434	0.747269	-0.184817	0.407376	0.113389	-0.00142752	0.114816
26	R_SFL	0.0468675	0.115909	1.9875	0.00358571	0.575601	0.293234	-0.0045767	0.29781
27	R_PCV	0.113635	0.197187	1.58206	-0.0575036	0.522891	0.235212	-0.00441818	0.23963
28	R_STV	0.0707813	0.147104	1.80688	-0.023521	0.552518	0.266826	-0.00536349	0.27219
29	R_7Pm	0.014499	0.0573771	2.44466	0.0710742	0.632126	0.356072	-0.00483806	0.36091
30	R_7m	0.0913381	0.174903	1.68838	-0.0414106	0.537062	0.249606	-0.00553063	0.255136
31	R_POS1	0.0182055	0.0642546	2.36141	0.0589087	0.621948	0.345457	-0.00409846	0.349555
32	R_23d	0.622573	0.68962	0.492207	-0.223704	0.370625	0.0723126	-0.00351006	0.0758227
33	R_v23ab	0.482131	0.552762	0.702879	-0.191548	0.400935	0.108757	0.000732242	0.108025
34	R_d23ab	0.927664	0.94073	0.0907843	-0.2843	0.311436	0.0154555	0.00144844	0.0140071
35	R_31pv	0.782315	0.821089	0.276303	-0.256334	0.338873	0.0459673	0.00336523	0.0426021
36	R_5m	1.93981e-05	0.00328569	4.27171	0.315917	0.827459	0.569343	-0.0125882	0.581931
37	R_5mv	0.006097	0.0351446	2.74252	0.114193	0.668296	0.391103	-0.0100779	0.401181
38	R_23c	0.0815731	0.1596	1.74163	-0.0333537	0.543916	0.258281	-0.00447369	0.262755
39	R_5L	0.00153968	0.0163025	3.1671	0.1728	0.713438	0.453099	-0.000100649	0.4532
40	R_24dd	0.00615031	0.0351446	2.73966	0.113558	0.666914	0.394892	-0.00515531	0.400048
41	R_24dv	0.12278	0.207516	1.54321	-0.0632949	0.51697	0.236325	0.00275601	0.233569
42	R_7AL	0.0119852	0.0526178	2.51258	0.0809632	0.640411	0.364431	-0.00571378	0.370145
43	R_SCEF	0.340787	0.438155	0.952611	-0.15341	0.436407	0.146162	0.000225469	0.145937
44	R_6ma	0.0113027	0.0515182	2.5332	0.0840267	0.643343	0.36503	-0.00820403	0.373234
45	R_7Am	0.000894423	0.0123843	3.32179	0.194174	0.731304	0.468049	-0.00499353	0.473043
46	R_7PL	0.092678	0.17653	1.68144	-0.0424188	0.535695	0.252316	-0.00156676	0.253883
47	R_7PC	0.0175355	0.0631277	2.37528	0.0609747	0.623939	0.345814	-0.00583331	0.351647
48	R_LIPv	0.0585958	0.131841	1.89121	-0.01083	0.563072	0.281189	-0.00284798	0.284037
49	R_VIP	0.0396366	0.1034	2.05752	0.0140662	0.585642	0.295629	-0.012758	0.308387
50	R_MIP	0.0208304	0.0681722	2.31104	0.0514467	0.615035	0.34255	0.000376324	0.342173
51	R_1	0.00432572	0.0293823	2.85338	0.12959	0.679633	0.410692	-0.00384219	0.414534
52	R_2	0.000671378	0.0100707	3.40101	0.204535	0.739006	0.479274	-0.00274551	0.48202
53	R_3a	5.99091e-05	0.00328569	4.01317	0.284066	0.802381	0.543652	-0.00991917	0.553572
54	R_6d	0.0936831	0.176575	1.67628	-0.0432056	0.535096	0.250945	-0.00223423	0.25318
55	R_6mp	0.0611685	0.134497	1.87228	-0.0136873	0.561134	0.275012	-0.00661998	0.281632
56	R_6v	0.11393	0.197187	1.58077	-0.0576352	0.522219	0.239452	0.000274609	0.239178
57	R_p24pr	0.93517	0.944543	0.0813417	-0.285733	0.310048	0.00635266	-0.00619848	0.0125511
58	R_33pr	0.34964	0.445858	0.935287	-0.15602	0.433874	0.145223	0.00193923	0.143284
59	R_a24pr	0.858233	0.884464	0.178625	-0.271109	0.324493	0.0267256	-0.000830382	0.027556
60	R_p32pr	0.0335138	0.0928075	2.12587	0.024166	0.592397	0.316276	-0.000525285	0.316802
61	R_a24	0.655319	0.721452	0.446385	-0.230563	0.363794	0.0716978	0.00294224	0.0687555
62	R_d32	0.014663	0.0573771	2.4406	0.0705262	0.63195	0.35405	-0.00652555	0.360575
63	R_8BM	0.000479761	0.00909022	3.49181	0.216988	0.749569	0.487019	-0.006653	0.493672
64	R_p32	0.023345	0.0724499	2.26774	0.0451158	0.610011	0.335322	-0.00110735	0.33643
65	R_10r	0.351732	0.445858	0.931234	-0.156713	0.43349	0.141319	-0.00142142	0.14274
66	R_47m	0.565373	0.638039	0.574879	-0.211124	0.382618	0.0855721	-0.00292387	0.0884959
67	R_8Av	0.0141731	0.0573771	2.45285	0.0720948	0.631896	0.362729	0.00154273	0.361187
68	R_8Ad	0.0046635	0.0302175	2.8294	0.12628	0.677199	0.406536	-0.00513217	0.411668
69	R_9m	0.0118987	0.0526178	2.51514	0.0812746	0.640343	0.36644	-0.00378957	0.370229
70	R_8BL	0.0453308	0.114119	2.00157	0.00569546	0.577995	0.291283	-0.00888098	0.300164
71	R_9p	0.00808722	0.0434537	2.64841	0.100525	0.656329	0.382902	-0.0052021	0.388104
72	R_10d	0.405286	0.491255	0.832218	-0.171942	0.419702	0.1215	-0.00631066	0.127811
73	R_8C	0.000378988	0.00900389	3.5543	0.22521	0.75602	0.494279	-0.00673293	0.501012
74	R_44	0.952164	0.957484	-0.0599889	-0.306861	0.288929	-0.00649527	0.00276111	-0.00925639
75	R_45	0.000946267	0.0126169	3.30603	0.191843	0.729026	0.467873	-0.00278838	0.470661
76	R_47l	0.161982	0.255761	1.39844	-0.0853762	0.498026	0.210832	-0.00174198	0.212574
77	R_a47r	0.305227	0.40697	1.02529	-0.14233	0.446677	0.155757	-0.00117062	0.156927
78	R_6r	0.392266	0.481965	0.855515	-0.168309	0.422844	0.128708	-0.00258256	0.131291
79	R_IFJa	0.110742	0.19639	1.59487	-0.0555642	0.52461	0.236902	-0.00460426	0.241506
80	R_IFJp	0.333872	0.430802	0.966345	-0.151436	0.438667	0.142438	-0.00569709	0.148135
81	R_IFSp	0.00332664	0.0260808	2.93582	0.141488	0.690188	0.416783	-0.00921518	0.425998
82	R_IFSa	0.0251008	0.0753023	2.23985	0.0410386	0.606921	0.329747	-0.00307169	0.332819
83	R_p9_46v	0.0339623	0.0933315	2.12052	0.0233931	0.592173	0.312987	-0.00334981	0.316337
84	R_46	0.00478444	0.0302175	2.8212	0.125204	0.676615	0.404163	-0.00670565	0.410869
85	R_a9_46v	0.117142	0.199863	1.56688	-0.0597859	0.520715	0.234434	-0.00289876	0.237333
86	R_9_46d	0.00333254	0.0260808	2.93527	0.140934	0.688318	0.423038	-0.00153645	0.424574
87	R_9a	0.169172	0.264791	1.37487	-0.0890481	0.495237	0.20297	-0.00631866	0.209289
88	R_10v	0.375962	0.466711	0.885361	-0.16371	0.42698	0.135034	-0.000750887	0.135784
89	R_a10p	0.0631769	0.13784	1.85794	-0.0158107	0.558387	0.279304	0.000239531	0.279064
90	R_10pp	0.936672	0.944543	0.0794538	-0.28601	0.309759	0.0109379	-0.00132166	0.0122596
91	R_11l	0.409237	0.49438	0.825237	-0.172924	0.418518	0.124642	-0.00204309	0.126685
92	R_13l	0.64257	0.709586	0.464109	-0.227965	0.366519	0.0683982	-0.00310841	0.0715066
93	R_OFC	0.000758317	0.0109198	3.36758	0.20022	0.735887	0.474243	-0.00409756	0.478341
94	R_47s	0.0640007	0.138134	1.85217	-0.0166872	0.557928	0.276519	-0.00188827	0.278407
95	R_LIPd	0.0135328	0.0573152	2.46943	0.0746044	0.634595	0.361694	-0.00220817	0.363902
96	R_6a	0.000630609	0.0100707	3.4181	0.20674	0.740613	0.481771	-0.002136	0.483907
97	R_i6_8	0.0239405	0.0736631	2.25808	0.0437283	0.609206	0.332022	-0.00333058	0.335353
98	R_s6_8	0.0194438	0.0654183	2.33691	0.0553821	0.619532	0.339292	-0.00730115	0.346593
99	R_43	0.0754603	0.150921	1.77766	-0.0279107	0.548481	0.26445	-0.00341162	0.267861
100	R_OP4	0.0213885	0.0687488	2.30105	0.0500596	0.614596	0.337252	-0.00407148	0.341324
101	R_OP1	0.236033	0.333222	1.18496	-0.117966	0.468972	0.177998	-0.00292881	0.180927
102	R_OP2_3	0.0932437	0.176575	1.67853	-0.0428454	0.535177	0.252997	-0.000390526	0.253388
103	R_52	0.0477432	0.116922	1.97965	0.0024102	0.574019	0.295863	-0.000486982	0.29635
104	R_RI	0.00251618	0.0220933	3.02139	0.153105	0.698607	0.431529	-0.0044368	0.435965
105	R_PFcm	0.290532	0.393201	1.05696	-0.137503	0.451138	0.159909	-0.00179905	0.161708
106	R_PoI2	0.328786	0.425765	0.976563	-0.149761	0.439805	0.149203	-0.000361477	0.149565
107	R_TA2	0.0799763	0.15733	1.75082	-0.0319732	0.545217	0.258815	-0.00532047	0.264135
108	R_FOP4	0.0160558	0.0586131	2.40764	0.0656754	0.627633	0.351264	-0.00462318	0.355887
109	R_MI	0.0248439	0.0753023	2.24382	0.0416191	0.607352	0.330602	-0.00272527	0.333327
110	R_Pir	0.400783	0.489091	0.840224	-0.170568	0.420496	0.130001	0.00109138	0.12891
111	R_AVI	0.462438	0.540512	0.734839	-0.18675	0.405671	0.109679	-0.00326594	0.112945
112	R_AAIC	0.463967	0.540545	0.73233	-0.187067	0.405178	0.112601	7.92941e-05	0.112521
113	R_FOP1	0.199643	0.295443	1.28257	-0.103151	0.482741	0.188098	-0.00753999	0.195638
114	R_FOP3	0.00896312	0.0469934	2.61346	0.0953994	0.651651	0.380743	-0.00233726	0.38308
115	R_FOP2	0.0996211	0.183916	1.64669	-0.0476292	0.530701	0.250785	0.00215995	0.248625
116	R_PFt	0.0441849	0.112812	2.01233	0.00729419	0.57865	0.297369	-0.00387829	0.301248
117	R_AIP	0.000644515	0.0100707	3.41215	0.206056	0.740276	0.480313	-0.00311614	0.483429
118	R_EC	0.353363	0.446353	0.928086	-0.157172	0.432991	0.141846	-0.00039768	0.142244
119	R_PreS	0.201799	0.295443	1.27644	-0.103946	0.481329	0.194152	-0.000310681	0.194463
120	R_H	0.673333	0.731375	0.421578	-0.234401	0.360281	0.063083	-0.00188401	0.064967
121	R_ProS	0.828535	0.862059	0.216581	-0.265416	0.330144	0.0290338	-0.00437726	0.033411
122	R_PeEc	0.618115	0.686795	0.498523	-0.222719	0.371504	0.074933	-0.00185015	0.0767831
123	R_STGa	0.128457	0.216097	1.52021	-0.0668731	0.514505	0.227533	-0.00298785	0.230521
124	R_PBelt	0.100389	0.184388	1.64297	-0.0482407	0.530667	0.246511	-0.00182154	0.248332
125	R_A5	0.177549	0.274325	1.34834	-0.0929544	0.490986	0.206204	0.00114999	0.205054
126	R_PHA1	0.00465373	0.0302175	2.83007	0.126463	0.677647	0.405239	-0.00678876	0.412027
127	R_PHA3	0.0112063	0.0515182	2.5362	0.0843791	0.643197	0.367682	-0.00560429	0.373286
128	R_STSda	0.00520712	0.0317722	2.79393	0.121074	0.672324	0.405051	-0.00143685	0.406488
129	R_STSdp	0.0752211	0.150921	1.77911	-0.0276884	0.548627	0.26499	-0.00305547	0.268046
130	R_STSvp	0.263249	0.365907	1.11874	-0.128002	0.459548	0.171764	0.000857804	0.170906
131	R_TGd	0.00579429	0.0342123	2.7592	0.116312	0.669055	0.397866	-0.00464288	0.402509
132	R_TE1a	0.276677	0.377287	1.08781	-0.132828	0.455563	0.162645	-0.00375138	0.166396
133	R_TE1p	0.847238	0.876453	-0.192643	-0.326607	0.269028	-0.0236055	0.00611555	-0.0297211
134	R_TE2a	0.271813	0.372428	1.0989	-0.13121	0.457345	0.160631	-0.00752889	0.16816
135	R_TF	0.0232027	0.0724499	2.27008	0.0453958	0.609589	0.339242	0.00295483	0.336287
136	R_TE2p	0.703699	0.749502	0.380332	-0.240611	0.354182	0.0599407	0.0013262	0.0586145
137	R_PHT	0.272079	0.372428	1.09829	-0.131245	0.457077	0.163355	-0.00463707	0.167993
138	R_PH	0.588994	0.658502	-0.540295	-0.37731	0.216208	-0.0900104	-0.00688527	-0.0831251
139	R_TPOJ1	0.00637995	0.0358872	2.72759	0.111603	0.664413	0.397628	-4.77141e-05	0.397675
140	R_TPOJ2	0.103765	0.187715	1.62687	-0.0506019	0.527861	0.249814	0.00418248	0.245631
141	R_TPOJ3	0.00151963	0.0163025	3.17091	0.173772	0.715271	0.449246	-0.00552634	0.454773
142	R_DVT	0.0145008	0.0573771	2.44461	0.0710645	0.632096	0.356182	-0.00470554	0.360888
143	R_PGp	0.0856606	0.166691	1.71875	-0.0367935	0.540722	0.256586	-0.00275803	0.259344
144	R_IP2	0.000437258	0.00909022	3.51651	0.219808	0.751013	0.492752	-0.00292157	0.495673
145	R_IP1	0.480217	0.552327	0.705953	-0.191219	0.40165	0.101926	-0.00665003	0.108576
146	R_IP0	0.000509762	0.00917571	3.47557	0.215698	0.750101	0.479165	-0.0143913	0.493557
147	R_PFop	0.00937846	0.0474688	2.59794	0.0933876	0.65104	0.373534	-0.00834749	0.381881
148	R_PF	0.000378335	0.00900389	3.55475	0.22517	0.755819	0.494958	-0.0059043	0.500862
149	R_PFm	0.0229549	0.0724499	2.27419	0.0460718	0.610896	0.335709	-0.0016654	0.337375
150	R_PGi	0.0306276	0.0875075	2.16188	0.0295427	0.597648	0.316906	-0.00538055	0.322287
151	R_PGs	0.0310482	0.0880108	2.15645	0.0287031	0.596348	0.319681	-0.00145584	0.321137
152	R_V6A	0.181519	0.277342	1.33609	-0.0949424	0.489878	0.198201	-0.00530431	0.203505
153	R_VMV1	0.199888	0.295443	1.28187	-0.103179	0.48232	0.19199	-0.00339459	0.195384
154	R_VMV3	0.859896	0.884464	0.176507	-0.271382	0.324126	0.0320567	0.00483201	0.0272247
155	R_PHA2	0.0249232	0.0753023	2.24259	0.0414267	0.607063	0.331159	-0.00191016	0.333069
156	R_V4t	0.898603	0.919026	-0.127426	-0.316889	0.278802	-0.0199689	-0.000309228	-0.0196597
157	R_FST	0.195981	0.293972	1.29309	-0.101505	0.484015	0.191716	-0.00540955	0.197125
158	R_V3CD	0.03821	0.100406	2.07259	0.0162669	0.586011	0.307255	-0.00229685	0.309552
159	R_LO3	0.996042	0.996042	0.0049607	-0.297156	0.298638	-0.00369307	-0.00445851	0.00076544
160	R_VMV2	0.0643688	0.138134	1.84962	-0.0170605	0.557301	0.278231	0.000361215	0.277869
161	R_31pd	0.0403169	0.104418	2.05049	0.0129839	0.583493	0.302579	-0.00404133	0.30662
162	R_31a	0.315543	0.411578	-1.00366	-0.443865	0.145714	-0.148908	0.00484454	-0.153752
163	R_VVC	0.176029	0.273148	1.35308	-0.0923255	0.492069	0.202087	-0.00387791	0.205965
164	R_25	0.102091	0.18562	1.6348	-0.0495234	0.530008	0.241753	-0.00562014	0.247373
165	R_s32	0.423614	0.506648	0.800168	-0.176887	0.415242	0.113949	-0.00902176	0.122971
166	R_pOFC	0.104786	0.187858	1.62208	-0.0513709	0.527621	0.245926	0.000779169	0.245146
167	R_PoI1	0.065454	0.139429	1.84214	-0.0181925	0.556586	0.275439	-0.00150877	0.276948
168	R_Ig	0.422553	0.506648	0.802001	-0.17642	0.415096	0.123628	0.000512438	0.123116
169	R_FOP5	0.00250709	0.0220933	3.02248	0.153072	0.698075	0.433819	-0.00178834	0.435607
170	R_p10p	0.267577	0.370492	1.10866	-0.129741	0.458779	0.160943	-0.0087151	0.169658
171	R_p47r	0.050828	0.120382	1.95293	-0.0015832	0.570883	0.290442	-0.00229413	0.292737
172	R_TGv	0.385433	0.475191	0.867929	-0.16635	0.424457	0.133492	0.000369169	0.133123
173	R_MBelt	0.58229	0.653035	0.550044	-0.214945	0.37909	0.079048	-0.00566022	0.0847082
174	R_LBelt	0.0280316	0.0820436	2.19684	0.0347117	0.60189	0.322309	-0.00475835	0.327068
175	R_A4	0.227069	0.324384	1.20794	-0.114399	0.471932	0.184085	-0.000181904	0.184267
176	R_STSva	0.0194121	0.0654183	2.33752	0.055338	0.618387	0.345473	-0.000393411	0.345866
177	R_TE1m	0.432257	0.511884	0.785335	-0.179127	0.413069	0.113012	-0.007683	0.120695
178	R_PI	0.00988934	0.0474688	2.57967	0.090441	0.647103	0.378733	0.000526943	0.378206
179	R_a32pr	0.0226368	0.0721174	2.27951	0.0469156	0.612207	0.333013	-0.00552256	0.338536
180	R_p24	0.0988207	0.183379	1.6506	-0.0471714	0.53249	0.240614	-0.00926649	0.249881
181	L_V1	0.171696	0.267579	1.36677	-0.0903565	0.494494	0.197643	-0.0106188	0.208262
182	L_MST	0.0612707	0.134497	1.87154	-0.0137958	0.560958	0.275482	-0.00599846	0.28148
183	L_V6	0.00213354	0.0207587	3.07099	0.160341	0.705351	0.433582	-0.00956383	0.443146
184	L_V2	0.00961731	0.0474688	2.58929	0.0919636	0.649023	0.376676	-0.00335663	0.380032
185	L_V3	0.160772	0.255761	1.40248	-0.084801	0.49878	0.209234	-0.00403676	0.213271
186	L_V4	0.108258	0.192935	1.60607	-0.0538611	0.526065	0.238808	-0.00431304	0.243121
187	L_V8	0.702529	0.749502	0.381909	-0.240456	0.354532	0.0535	-0.00537873	0.0588787
188	L_4	0.179676	0.276424	1.34175	-0.0940922	0.49071	0.198333	-0.00604003	0.204373
189	L_3b	0.0254157	0.0756168	2.23503	0.0402987	0.605966	0.330999	-0.000921814	0.331921
190	L_FEF	0.0507101	0.120382	1.95393	-0.00143571	0.571393	0.288069	-0.00503821	0.293107
191	L_PEF	0.695547	0.747453	0.391339	-0.238984	0.355853	0.0585735	-0.00174427	0.0603177
192	L_55b	0.0516158	0.12066	1.94632	-0.00256961	0.569767	0.291296	-0.000342027	0.291638
193	L_V3A	0.0369646	0.0985722	2.08616	0.0182401	0.586541	0.315887	0.00517088	0.310716
194	L_RSC	0.658118	0.722324	0.442514	-0.231218	0.36333	0.0667809	-0.00140092	0.0681818
195	L_POS2	0.00375482	0.0282164	2.89806	0.136129	0.685707	0.412739	-0.00827217	0.421011
196	L_V7	0.138749	0.231248	1.48047	-0.0728457	0.508771	0.225694	0.00120665	0.224487
197	L_IPS1	0.0141658	0.0573771	2.45303	0.0722272	0.632665	0.359357	-0.00236414	0.361721
198	L_FFC	0.776686	0.818691	0.28364	-0.255231	0.339961	0.0465599	0.00282697	0.0437329
199	L_V3B	0.0144522	0.0573771	2.44582	0.0712417	0.632249	0.356305	-0.00475106	0.361056
200	L_LO1	0.383663	0.474635	0.871166	-0.165844	0.424889	0.134479	0.000874602	0.133604
201	L_LO2	0.213076	0.309305	1.24515	-0.108714	0.477021	0.189831	3.12087e-05	0.1898
202	L_PIT	0.116751	0.199863	1.56856	-0.0594744	0.520501	0.238533	0.00118414	0.237348
203	L_MT	0.0681103	0.14339	1.82428	-0.0208711	0.554113	0.274082	-0.000219431	0.274302
204	L_A1	0.661163	0.723461	0.438309	-0.231773	0.362591	0.0715052	0.00399496	0.0675103
205	L_PSL	0.411566	0.495531	0.821141	-0.173575	0.417993	0.122781	-0.00330111	0.126082
206	L_SFL	0.0315558	0.0880628	2.14999	0.0278284	0.597017	0.310285	-0.0108894	0.321175
207	L_PCV	0.0191513	0.0654183	2.34257	0.0561693	0.619831	0.342041	-0.00506472	0.347106
208	L_STV	0.473956	0.546873	0.716057	-0.189553	0.402854	0.110002	-4.14762e-05	0.110043
209	L_7Pm	0.915874	0.933766	0.105633	-0.282091	0.313666	0.0122318	-0.00406706	0.0162989
210	L_7m	0.113701	0.197187	1.58178	-0.0575253	0.522682	0.236703	-0.00279486	0.239498
211	L_POS1	0.0068355	0.0373038	2.70475	0.108501	0.662478	0.391924	-0.00328105	0.395205
212	L_23d	0.777757	0.818691	0.282243	-0.255525	0.339864	0.0378676	-0.00566533	0.0435329
213	L_v23ab	0.0470075	0.115909	1.98623	0.00339697	0.575431	0.293117	-0.00450899	0.297626
214	L_d23ab	0.0374617	0.0991633	2.0807	0.0174951	0.5877	0.304348	-0.00675434	0.311102
215	L_31pv	0.220974	0.31948	1.22394	-0.111981	0.474222	0.185314	-0.00137841	0.186692
216	L_5m	0.015352	0.0584733	2.42397	0.0679531	0.62883	0.357081	-0.000489648	0.357571
217	L_5mv	0.000255238	0.00764146	3.65695	0.23874	0.766858	0.505146	-0.00808712	0.513233
218	L_23c	0.368667	0.46244	0.898973	-0.161618	0.428875	0.137631	-0.000204213	0.137835
219	L_5L	0.0465253	0.115909	1.9906	0.00404645	0.575638	0.295946	-0.00208505	0.298031
220	L_24dd	0.0724161	0.148732	1.79649	-0.0250498	0.550512	0.270195	-0.000130902	0.270326
221	L_24dv	0.231661	0.329637	1.19609	-0.116207	0.470295	0.182401	-9.55135e-05	0.182497
222	L_7AL	0.15762	0.253317	1.41312	-0.0831968	0.500307	0.209865	-0.00501921	0.214884
223	L_SCEF	0.0491043	0.119443	1.96769	0.000623381	0.572359	0.295084	0.000505805	0.294578
224	L_6ma	0.00129362	0.0155234	3.21739	0.180725	0.722165	0.449247	-0.012697	0.461944
225	L_7Am	0.0314729	0.0880628	2.15104	0.0278863	0.595398	0.320482	0.000270906	0.320211
226	L_7PL	0.0152132	0.0584733	2.42726	0.0684775	0.62956	0.355968	-0.00227435	0.358242
227	L_7PC	0.183369	0.278536	1.33045	-0.0956792	0.488554	0.203624	0.00121677	0.202407
228	L_LIPv	0.000477524	0.00909022	3.49306	0.217265	0.749985	0.486412	-0.00764079	0.494053
229	L_VIP	0.0181177	0.0642546	2.3632	0.0591822	0.622264	0.345213	-0.00465084	0.349864
230	L_MIP	0.00142667	0.01605	3.1892	0.175783	0.715746	0.456027	0.0001786	0.455848
231	L_1	4.85199e-05	0.00328569	4.06264	0.289191	0.805152	0.552843	-0.00441307	0.557256
232	L_2	4.97444e-05	0.00328569	4.05682	0.288905	0.805455	0.55053	-0.00684036	0.55737
233	L_3a	9.28276e-06	0.00328569	4.43324	0.332016	0.836888	0.594576	0.000651457	0.593925
234	L_6d	0.148572	0.242018	1.44459	-0.0783528	0.504264	0.217463	-0.00191366	0.219377
235	L_6mp	0.113649	0.197187	1.582	-0.0575297	0.523014	0.234015	-0.00567582	0.239691
236	L_6v	0.161668	0.255761	1.39948	-0.0852286	0.498228	0.210346	-0.00241194	0.212758
237	L_p24pr	0.244407	0.343697	1.16404	-0.121088	0.465829	0.178274	0.000584235	0.17769
238	L_33pr	0.22353	0.321884	1.21719	-0.113076	0.473538	0.181177	-0.00461794	0.185795
239	L_a24pr	0.822637	0.858404	0.224155	-0.264234	0.331214	0.035557	0.000984141	0.0345728
240	L_p32pr	0.00683903	0.0373038	2.70458	0.108852	0.664273	0.384551	-0.0119364	0.396487
241	L_a24	0.191261	0.288983	1.30686	-0.0993967	0.485868	0.194126	-0.00503117	0.199157
242	L_d32	0.302316	0.404586	1.03148	-0.141376	0.447521	0.157024	-0.00082659	0.157851
243	L_8BM	0.0566204	0.129009	1.90623	-0.0085696	0.564555	0.286279	0.00037079	0.285908
244	L_p32	0.225795	0.32385	1.21126	-0.113988	0.472743	0.180006	-0.00491272	0.184919
245	L_10r	0.314559	0.411578	1.0057	-0.145349	0.444003	0.151714	-0.00228844	0.154003
246	L_47m	0.43043	0.511402	0.788456	-0.178537	0.413272	0.119278	-0.00181292	0.121091
247	L_8Av	0.000227328	0.00764146	3.68654	0.241746	0.767929	0.513038	-0.00200045	0.515038
248	L_8Ad	0.000607213	0.0100707	3.42837	0.20847	0.742665	0.480362	-0.00555436	0.485916
249	L_9m	0.00186779	0.0186779	3.11049	0.165366	0.708286	0.443047	-0.00394289	0.44699
250	L_8BL	0.00900706	0.0469934	2.61179	0.0950252	0.650722	0.383545	0.00120172	0.382343
251	L_9p	0.0283391	0.0822747	2.19256	0.0341147	0.601895	0.318709	-0.00810938	0.326819
252	L_10d	0.0157553	0.0584733	2.41453	0.0667902	0.629303	0.348131	-0.00925486	0.357386
253	L_8C	0.000400173	0.00900389	3.53997	0.222895	0.753454	0.495389	-0.00305237	0.498441
254	L_44	0.201886	0.295443	1.2762	-0.104027	0.481474	0.191991	-0.002518	0.194509
255	L_45	0.0451298	0.114119	2.00344	0.005971	0.577867	0.293926	-0.00627979	0.300206
256	L_47l	0.0354768	0.0960274	2.10287	0.0207608	0.589666	0.312283	-0.00140718	0.31369
257	L_a47r	0.0185605	0.0648716	2.35424	0.0578769	0.621231	0.343722	-0.00496007	0.348682
258	L_6r	0.00946065	0.0474688	2.59494	0.0928791	0.650261	0.374978	-0.00620571	0.381183
259	L_IFJa	0.00493665	0.0306413	2.81114	0.123951	0.676195	0.400079	-0.0100244	0.410104
260	L_IFJp	0.034691	0.0946118	2.11195	0.0220897	0.590402	0.315814	0.00111006	0.314704
261	L_IFSp	0.191852	0.288983	1.30512	-0.0996197	0.485447	0.196029	-0.00278421	0.198814
262	L_IFSa	0.00391894	0.0282164	2.88461	0.133877	0.68275	0.416177	-0.00204585	0.418223
263	L_p9_46v	0.00380847	0.0282164	2.89361	0.135286	0.684349	0.415244	-0.0045621	0.419806
264	L_46	0.160547	0.255761	1.40323	-0.0847033	0.498971	0.208388	-0.00503765	0.213426
265	L_a9_46v	0.573256	0.644913	0.563262	-0.212852	0.380869	0.0860761	-0.000623626	0.0866997
266	L_9_46d	0.0188722	0.0653268	2.34805	0.0569806	0.62058	0.34237	-0.00553664	0.347907
267	L_9a	0.144319	0.236158	1.45989	-0.0760229	0.506308	0.219838	-0.00178079	0.221619
268	L_10v	0.25617	0.357447	1.13549	-0.125493	0.462029	0.172024	-0.00145811	0.173482
269	L_a10p	0.115539	0.199015	1.57378	-0.0587669	0.521834	0.233603	-0.00484171	0.238445
270	L_10pp	0.767846	0.813013	-0.295194	-0.341733	0.253538	-0.0434439	0.00207819	-0.0455221
271	L_11l	0.104887	0.187858	1.62161	-0.051516	0.528206	0.240336	-0.00508885	0.245425
272	L_13l	0.0731266	0.148732	1.79204	-0.0257543	0.550547	0.265031	-0.00500635	0.270037
273	L_OFC	0.015638	0.0584733	2.41726	0.0669217	0.627607	0.358108	0.00172305	0.356385
274	L_47s	0.473611	0.546873	0.716617	-0.189445	0.40289	0.111161	0.00104618	0.110115
275	L_LIPd	0.0521557	0.121136	1.94185	-0.00324326	0.569693	0.287415	-0.00388763	0.291302
276	L_6a	0.000233168	0.00764146	3.68007	0.241316	0.768221	0.510099	-0.00498373	0.515083
277	L_i6_8	0.0161186	0.0586131	2.40622	0.0655033	0.627741	0.349722	-0.00616087	0.355883
278	L_s6_8	0.000237768	0.00764146	3.67509	0.241047	0.768597	0.50744	-0.00780204	0.515242
279	L_43	0.122748	0.207516	1.54334	-0.0633822	0.517744	0.229491	-0.00449102	0.233982
280	L_OP4	0.0598084	0.133733	1.8822	-0.0121767	0.561712	0.281308	-0.00132828	0.282636
281	L_OP1	0.0551377	0.12643	1.91779	-0.00684223	0.566279	0.286279	-0.00141262	0.287692
282	L_OP2_3	0.0549928	0.12643	1.91893	-0.00667528	0.566719	0.284475	-0.00355341	0.288028
283	L_52	0.00319563	0.0260808	2.94826	0.142689	0.689559	0.425403	-0.000657199	0.42606
284	L_RI	0.112108	0.197187	1.58879	-0.0564911	0.523843	0.235665	-0.00497616	0.240641
285	L_PFcm	0.00476959	0.0302175	2.8222	0.125643	0.677987	0.399491	-0.0124312	0.411922
286	L_PoI2	0.309761	0.409622	1.01572	-0.14395	0.445781	0.146841	-0.00881922	0.15566
287	L_TA2	0.014636	0.0573771	2.44126	0.0705405	0.631431	0.356958	-0.00330002	0.360258
288	L_FOP4	4.32851e-05	0.00328569	4.08921	0.292764	0.808314	0.554367	-0.00631433	0.560681
289	L_MI	0.293641	0.395921	1.05017	-0.138388	0.44974	0.165581	0.00507555	0.160506
290	L_Pir	0.469431	0.545146	0.723405	-0.188455	0.403954	0.109939	-0.00123832	0.111178
291	L_AVI	0.31063	0.409622	1.0139	-0.144024	0.444952	0.156146	0.000985105	0.15516
292	L_AAIC	0.142255	0.234188	1.46745	-0.074892	0.507424	0.219935	-0.00284389	0.222779
293	L_FOP1	0.20394	0.29724	1.27041	-0.104984	0.480978	0.187482	-0.00630149	0.193784
294	L_FOP3	0.00238296	0.0219965	3.03782	0.155148	0.699613	0.43624	-0.0011688	0.437408
295	L_FOP2	0.0129128	0.0553407	2.48616	0.0770302	0.636585	0.363962	-0.00217822	0.36614
296	L_PFt	0.00230196	0.0218081	3.04823	0.156964	0.702065	0.433278	-0.00642655	0.439704
297	L_AIP	0.00579708	0.0342123	2.75904	0.116169	0.668491	0.399936	-0.00215679	0.402093
298	L_EC	0.682415	0.737746	0.40917	-0.236242	0.358406	0.064083	0.0010347	0.0630483
299	L_PreS	0.149898	0.243077	1.43989	-0.0790882	0.503743	0.215648	-0.00309298	0.218741
300	L_H	0.371851	0.463693	0.893012	-0.162446	0.427832	0.140398	0.00353648	0.136861
301	L_ProS	0.201046	0.295443	1.27858	-0.103662	0.481789	0.192469	-0.00238832	0.194858
302	L_PeEc	0.499782	0.57118	0.674832	-0.1958	0.396861	0.105796	0.0020649	0.103731
303	L_STGa	0.403797	0.491104	0.83486	-0.171316	0.419575	0.132329	0.00428767	0.128041
304	L_PBelt	0.00119991	0.0148955	3.2389	0.182585	0.721273	0.461498	-0.000560699	0.462058
305	L_A5	0.0767381	0.152628	1.76993	-0.029083	0.547606	0.262356	-0.00446937	0.266826
306	L_PHA1	0.00118583	0.0148955	3.24227	0.18331	0.72244	0.459551	-0.00355085	0.463102
307	L_PHA3	0.0157033	0.0584733	2.41574	0.0667221	0.627587	0.357157	0.000866522	0.35629
308	L_STSda	0.00180033	0.0185177	3.12134	0.166869	0.709513	0.444258	-0.00410947	0.448367
309	L_STSdp	0.295623	0.397105	1.04587	-0.139202	0.449602	0.158066	-0.001978	0.160044
310	L_STSvp	0.0111985	0.0515182	2.53644	0.0843657	0.642928	0.369032	-0.00407909	0.373112
311	L_TGd	0.00386159	0.0282164	2.88925	0.134715	0.684014	0.414129	-0.00523666	0.419366
312	L_TE1a	0.0873944	0.16915	1.70931	-0.038231	0.539624	0.254128	-0.00393063	0.258059
313	L_TE1p	0.235532	0.333222	1.18623	-0.117724	0.468977	0.180421	-0.000621825	0.181042
314	L_TE2a	0.164099	0.257972	1.39142	-0.086414	0.496919	0.211449	-1.23029e-05	0.211462
315	L_TF	0.0114164	0.0515182	2.52969	0.0833059	0.641613	0.370389	-0.00146578	0.371854
316	L_TE2p	0.155186	0.250524	1.42145	-0.0817538	0.5005	0.220501	0.00484824	0.215653
317	L_PHT	0.687093	0.74058	-0.402803	-0.357548	0.237258	-0.0594416	0.00264203	-0.0620836
318	L_PH	0.670005	0.730915	0.426141	-0.233619	0.360814	0.0697421	0.00410046	0.0656416
319	L_TPOJ1	0.0711002	0.147104	1.80484	-0.0237848	0.551411	0.272682	0.00126689	0.271415
320	L_TPOJ2	0.834852	0.866129	-0.208482	-0.328901	0.2666	-0.0327504	-0.000592545	-0.0321578
321	L_TPOJ3	0.425763	0.507532	0.796464	-0.177274	0.414327	0.12238	9.96443e-05	0.122281
322	L_DVT	0.000140441	0.00631985	3.80739	0.257316	0.780293	0.5257	-0.00330864	0.529009
323	L_PGp	0.0665923	0.141019	1.83442	-0.0193703	0.555971	0.271595	-0.00447119	0.276066
324	L_IP2	0.000275942	0.00764146	3.6369	0.236112	0.76476	0.503017	-0.00784811	0.510865
325	L_IP1	0.0114485	0.0515182	2.5287	0.0831834	0.641618	0.369725	-0.00208283	0.371808
326	L_IP0	0.0360095	0.096742	2.09682	0.0198951	0.58974	0.306524	-0.00684179	0.313366
327	L_PFop	0.0644627	0.138134	1.84897	-0.017164	0.557372	0.277062	-0.000804215	0.277867
328	L_PF	0.0958648	0.178815	1.66524	-0.0449298	0.534193	0.244749	-0.00713282	0.251882
329	L_PFm	0.0123175	0.0534253	2.50292	0.0795181	0.638975	0.364423	-0.00423082	0.368654
330	L_PGi	0.029875	0.0860401	2.17174	0.0310432	0.599506	0.314659	-0.00939904	0.324058
331	L_PGs	0.0899961	0.173254	1.69542	-0.040356	0.538096	0.24972	-0.00649489	0.256214
332	L_V6A	0.0206135	0.0680812	2.31499	0.0521152	0.616392	0.338677	-0.0046131	0.34329
333	L_VMV1	0.882433	0.90506	0.147886	-0.275716	0.319914	0.0248102	0.00199601	0.0228141
334	L_VMV3	0.794154	0.831091	0.26092	-0.258697	0.336657	0.0399873	-0.00025225	0.0402395
335	L_PHA2	0.00979813	0.0474688	2.58287	0.0909016	0.647483	0.379134	0.000501543	0.378632
336	L_V4t	0.70183	0.749502	0.382851	-0.240317	0.354675	0.0533754	-0.00564893	0.0590244
337	L_FST	0.270063	0.372428	1.10292	-0.130576	0.457844	0.162192	-0.00654704	0.168739
338	L_V3CD	0.00977905	0.0474688	2.58355	0.09109	0.648084	0.377031	-0.00205591	0.379087
339	L_LO3	0.364512	0.458827	0.9068	-0.16047	0.430099	0.136588	-0.00247501	0.139063
340	L_VMV2	0.515864	0.587693	0.649734	-0.199699	0.393388	0.0983108	-0.0016267	0.0999375
341	L_31pd	0.13442	0.225075	1.4969	-0.0704022	0.511301	0.224948	-0.00211466	0.227063
342	L_31a	0.307497	0.408483	-1.02049	-0.446186	0.143128	-0.152106	0.00416943	-0.156275
343	L_VVC	0.67449	0.731375	-0.419993	-0.360086	0.234667	-0.0609597	0.00377103	-0.0647307
344	L_25	0.451726	0.531443	0.75254	-0.183899	0.407894	0.119526	0.00398035	0.115545
345	L_s32	0.563246	0.637637	0.578027	-0.210671	0.383119	0.0844714	-0.00451826	0.0889896
346	L_pOFC	0.0264315	0.0779946	2.21981	0.0381494	0.605313	0.322273	-0.00834332	0.330616
347	L_PoI1	0.0602526	0.133895	1.87894	-0.012675	0.561608	0.278674	-0.00368244	0.282357
348	L_Ig	0.545809	0.619846	0.604053	-0.20666	0.386801	0.0912794	-0.0016731	0.0929526
349	L_FOP5	0.00136876	0.0158952	3.20116	0.177456	0.717182	0.457041	-0.000384819	0.457426
350	L_p10p	0.254839	0.356972	1.13868	-0.125019	0.46251	0.171941	-0.00203566	0.173976
351	L_p47r	0.965088	0.967776	0.0437702	-0.291342	0.304425	0.0107686	0.00401506	0.00675349
352	L_TGv	0.342576	0.438888	0.949087	-0.153933	0.435872	0.14631	0.000919808	0.14539
353	L_MBelt	0.0576982	0.130638	1.89798	-0.00981275	0.563858	0.282715	-0.00223451	0.28495
354	L_LBelt	0.0502146	0.120382	1.95813	-0.000803283	0.570866	0.295509	0.00244522	0.293064
355	L_A4	0.0196572	0.0655238	2.33283	0.0547123	0.618382	0.342037	-0.00356605	0.345603
356	L_STSva	0.142408	0.234188	1.46688	-0.0748836	0.506795	0.225196	0.00277831	0.222418
357	L_TE1m	0.288554	0.391998	1.0613	-0.137029	0.45231	0.151345	-0.0112448	0.16259
358	L_PI	6.38885e-05	0.00328569	3.99797	0.281911	0.800366	0.543167	-0.00826211	0.551429
359	L_a32pr	0.095622	0.178815	1.66646	-0.0447097	0.533993	0.247975	-0.0038864	0.251861
360	L_p24	0.592761	0.660662	0.534839	-0.217133	0.376676	0.0842271	0.00189957	0.0823275
