# Supplementary material for: Parent–offspring brain similarity: Specificities and commonalities among sex combinations–the TRIO study
Source: iScience. 2025 Jun 19;28(7):112936. doi: 10.1016/j.isci.2025.112936 (PMC12270804; doi:10.1016/j.isci.2025.112936)
Supplement: Table S18. Results of the comparison of the correlation coefficients of surface area in each region between father–daughter dyads and unrelated pairs, related to Figures 3, S1, and S2 [file mmc19.xlsx]

## Sheet: 18_Father-Daughter_SA
Supplementary Table 18. Results of the test comparing the differences in correlation coefficients of surface area in each region between father-daughter dyads and unrelated pairs.
Number	Region	Raw_p_value	q_value	z_value	Lower bound of the CI	Upper bound of the CI	r_real-dyads	r_unrelated-pairs	r_diff		Abbreviations
1	R_V1	0.00137573	0.0586334	3.1997	0.177532	0.71787	0.454342	-0.00356536	0.457907		Number: The region number as defined in the original HCP-MMP1 atlas.
2	R_MST	0.215577	0.371843	1.23837	-0.109783	0.476224	0.187213	-0.00163834	0.188851		Region: The region names as defined in the original aseg atlas.
3	R_V6	0.661487	0.755985	0.437861	-0.231948	0.362686	0.0643826	-0.00309173	0.0674743		Raw_p_value: The uncorrected p-value from the test of differences in correlation coefficients.
4	R_V2	0.003084	0.0744693	2.95924	0.14473	0.692685	0.42024	-0.00863671	0.428877		q_value: The FDR-corrected p-value from the test of differences in correlation coefficients.
5	R_V3	0.00619623	0.112377	2.73721	0.113061	0.66594	0.397263	-0.00196582	0.399229		z_value: The z-value from the test of differences in correlation coefficients.
6	R_V4	0.00310289	0.0744693	2.95736	0.144151	0.691301	0.424072	-0.00368367	0.427756		Lower bound of the CI: The lower bound of the 95% confidence interval
7	R_V8	0.0428749	0.17056	2.02493	0.00916538	0.579811	0.301807	-0.000946353	0.302753		Upper bound of the CI: The upper bound of the 95% confidence interval
8	R_4	0.109791	0.276397	1.59913	-0.0548931	0.52498	0.239253	-0.00277008	0.242023		r_real-dyads: The correlation coefficients in real parent-offspring dyads.
9	R_3b	0.36373	0.505571	-0.90828	-0.430433	0.160295	-0.134388	0.00494493	-0.139333		r_unrelated-pairs: The Z-transformed, averaged, and backtransformed correlation coefficients of unrelated pairs, which were randomly generated through 1,000 permutations.
10	R_FEF	0.202888	0.366952	1.27337	-0.104361	0.480684	0.196297	0.00239387	0.193903		r_diff: difference in correlation coefficient between real parent-offspring dyads and unrelated pairs
11	R_PEF	0.018856	0.159635	2.34837	0.0569388	0.619829	0.346321	-0.00110304	0.347424
12	R_55b	0.145005	0.322233	1.4574	-0.076459	0.506303	0.216157	-0.00526148	0.221418
13	R_V3A	0.821839	0.867631	0.22518	-0.264102	0.331393	0.0330485	-0.0016855	0.034734
14	R_RSC	0.032686	0.167629	2.13592	0.0256939	0.594414	0.313287	-0.00539397	0.31868
15	R_POS2	0.213625	0.371521	1.24366	-0.109067	0.477304	0.183515	-0.00628325	0.189798
16	R_V7	0.578882	0.685518	0.555019	-0.214114	0.379686	0.0844175	-0.00102236	0.0854399
17	R_IPS1	0.803624	0.857733	0.24866	-0.260575	0.334882	0.0348892	-0.00346562	0.0383549
18	R_FFC	0.386338	0.524249	0.866278	-0.166694	0.424438	0.128945	-0.00400293	0.132948
19	R_V3B	0.36775	0.509192	0.900697	-0.161435	0.429315	0.134137	-0.00402986	0.138167
20	R_LO1	0.204991	0.366952	1.26746	-0.105434	0.480574	0.187037	-0.00630859	0.193345
21	R_LO2	0.034953	0.167774	2.1089	0.0216188	0.589573	0.317923	0.00392381	0.313999
22	R_PIT	0.192653	0.359281	1.30277	-0.0998803	0.484708	0.200448	0.00217773	0.198271
23	R_MT	0.187502	0.359281	1.31801	-0.0976937	0.487378	0.195908	-0.004899	0.200807
24	R_A1	0.0279794	0.167629	2.19757	0.0347907	0.601565	0.324695	-0.00220645	0.326902
25	R_PSL	0.40203	0.538033	0.838001	-0.170996	0.420381	0.125541	-0.00309943	0.128641
26	R_SFL	0.206903	0.366952	1.26213	-0.106129	0.479364	0.192117	-0.000216335	0.192333
27	R_PCV	0.284932	0.429958	1.06931	-0.135751	0.453267	0.155329	-0.00840067	0.16373
28	R_STV	0.266758	0.417535	1.11056	-0.129243	0.458382	0.170984	0.00131677	0.169667
29	R_7Pm	0.104712	0.272701	1.62243	-0.0513279	0.527751	0.245273	3.11054e-05	0.245242
30	R_7m	0.148829	0.326697	1.44368	-0.0785872	0.504675	0.211826	-0.00768255	0.219508
31	R_POS1	0.15478	0.333761	1.42285	-0.0817385	0.501744	0.209991	-0.00638831	0.216379
32	R_23d	0.0848254	0.244216	1.72335	-0.0361098	0.541468	0.25611	-0.00397754	0.260088
33	R_v23ab	0.142604	0.318867	1.46616	-0.0750832	0.507227	0.219989	-0.00258916	0.222578
34	R_d23ab	0.395779	0.533634	0.849184	-0.169222	0.42182	0.130286	-8.9884e-07	0.130287
35	R_31pv	0.721837	0.802042	0.356004	-0.244318	0.350645	0.0546653	-0.000212836	0.0548781
36	R_5m	0.549908	0.657697	-0.597898	-0.385799	0.207534	-0.0937905	-0.00180939	-0.0919812
37	R_5mv	0.285445	0.429958	1.06817	-0.1357	0.452432	0.165564	0.00228032	0.163284
38	R_23c	0.325429	0.474407	0.983362	-0.148777	0.440906	0.147738	-0.0029091	0.150647
39	R_5L	0.827471	0.871022	-0.217946	-0.330235	0.26512	-0.0395654	-0.00595613	-0.0336092
40	R_24dd	0.155981	0.333761	1.41872	-0.0822155	0.500378	0.217708	0.00233619	0.215372
41	R_24dv	0.750529	0.82627	0.317942	-0.250122	0.345113	0.0446693	-0.0043604	0.0490297
42	R_7AL	0.64054	0.736723	0.466945	-0.227463	0.366823	0.0734568	0.00153824	0.0719186
43	R_SCEF	0.032041	0.167629	2.1439	0.0268605	0.595092	0.316222	-0.0033671	0.319589
44	R_6ma	0.0668974	0.207613	1.83236	-0.0197047	0.556302	0.266884	-0.00923385	0.276118
45	R_7Am	0.349737	0.495691	0.935099	-0.156112	0.434008	0.142392	-0.00092265	0.143315
46	R_7PL	0.258985	0.414375	1.12879	-0.126508	0.461075	0.171388	-0.00108011	0.172468
47	R_7PC	0.104105	0.272701	1.62527	-0.0509856	0.52891	0.238941	-0.00713453	0.246075
48	R_LIPv	0.0220672	0.161983	2.28921	0.0483144	0.613101	0.335875	-0.00379712	0.339672
49	R_VIP	0.607025	0.711821	0.514325	-0.220254	0.373701	0.0810852	0.00190152	0.0791836
50	R_MIP	0.155233	0.333761	1.42129	-0.0820209	0.501773	0.207159	-0.00910875	0.216267
51	R_1	0.810081	0.857733	-0.240321	-0.333625	0.261813	-0.0360015	0.00106524	-0.0370668
52	R_2	0.954027	0.960919	-0.0576509	-0.306509	0.289276	-0.00788175	0.00101382	-0.00889557
53	R_3a	0.492558	0.615397	0.686245	-0.194046	0.398474	0.108146	0.00268088	0.105465
54	R_6d	0.239662	0.397596	1.17583	-0.11945	0.468027	0.172266	-0.00743389	0.1797
55	R_6mp	0.299861	0.442418	1.03673	-0.140604	0.448342	0.156431	-0.00224491	0.158676
56	R_6v	0.0786141	0.23009	1.75878	-0.0307493	0.545922	0.26253	-0.00256284	0.265093
57	R_p24pr	0.0310724	0.167629	2.15614	0.0286608	0.596372	0.319294	-0.00183981	0.321134
58	R_33pr	0.487649	0.613824	0.694053	-0.192827	0.399538	0.110648	0.00400773	0.10664
59	R_a24pr	0.193961	0.359281	1.29895	-0.100537	0.484505	0.196282	-0.00156998	0.197852
60	R_p32pr	0.374618	0.516714	0.887856	-0.163439	0.427597	0.130165	-0.00609187	0.136256
61	R_a24	0.311606	0.45787	1.01186	-0.144289	0.444534	0.157888	0.00308691	0.154801
62	R_d32	0.502477	0.621621	0.670598	-0.19659	0.396526	0.0975904	-0.00557343	0.103164
63	R_8BM	0.0871434	0.247021	1.71066	-0.0380122	0.539637	0.255636	-0.00252712	0.258163
64	R_p32	0.137483	0.316891	1.48523	-0.0721772	0.509746	0.223169	-0.00218711	0.225356
65	R_10r	0.742627	0.820079	0.328376	-0.248492	0.346577	0.0510821	0.00045697	0.0506251
66	R_47m	0.150819	0.329059	1.43665	-0.0795294	0.503013	0.218115	-3.51045e-06	0.218118
67	R_8Av	0.270543	0.421611	1.10181	-0.130474	0.456837	0.174203	0.00598474	0.168219
68	R_8Ad	0.908687	0.93465	0.114694	-0.280719	0.315001	0.0171083	-0.000587785	0.0176961
69	R_9m	0.113025	0.278691	1.58474	-0.0571392	0.523576	0.2326	-0.00759419	0.240195
70	R_8BL	0.0469192	0.174133	1.98703	0.00351538	0.575455	0.293726	-0.00396628	0.297692
71	R_9p	0.483966	0.611325	-0.699938	-0.400585	0.192033	-0.106484	0.00111347	-0.107598
72	R_10d	0.0622324	0.20367	1.86464	-0.0148188	0.55963	0.277606	-0.00263366	0.280239
73	R_8C	0.808684	0.857733	0.242125	-0.261535	0.333884	0.0369267	-0.000417147	0.0373438
74	R_44	0.0636331	0.204535	1.85474	-0.0162962	0.558106	0.277948	-0.000735658	0.278684
75	R_45	0.261694	0.416857	1.1224	-0.127588	0.460522	0.165612	-0.00603758	0.17165
76	R_47l	0.807372	0.857733	0.243818	-0.261216	0.334055	0.043211	0.00561589	0.0375951
77	R_a47r	0.0376659	0.168523	2.07847	0.0171587	0.58727	0.304949	-0.00574779	0.310697
78	R_6r	0.946797	0.960076	-0.0667298	-0.307864	0.287917	-0.00144612	0.00885027	-0.0102964
79	R_IFJa	0.346036	0.492384	0.942305	-0.155061	0.435153	0.141127	-0.00332505	0.144453
80	R_IFJp	0.465407	0.594136	0.729973	-0.187563	0.405116	0.105156	-0.00709074	0.112247
81	R_IFSp	0.459041	0.588096	0.740426	-0.185718	0.406104	0.11905	0.00536705	0.113683
82	R_IFSa	0.734623	0.813736	-0.338983	-0.348163	0.246907	-0.0510443	0.00121748	-0.0522617
83	R_p9_46v	0.433142	0.565738	0.783827	-0.179366	0.412873	0.112294	-0.00817746	0.120471
84	R_46	0.0727233	0.220003	1.79456	-0.0253556	0.55054	0.267884	-0.00232413	0.270208
85	R_a9_46v	0.196633	0.361163	1.2912	-0.10168	0.483285	0.197017	0.000390299	0.196627
86	R_9_46d	0.218974	0.371843	1.22926	-0.111213	0.475119	0.184009	-0.00354957	0.187559
87	R_9a	0.133679	0.314539	1.49975	-0.0699939	0.511841	0.223845	-0.00371625	0.227561
88	R_10v	0.0371983	0.168523	2.08358	0.0178825	0.586891	0.311701	0.000925376	0.310776
89	R_a10p	0.0424963	0.17056	2.02863	0.00972198	0.580547	0.300672	-0.0027653	0.303438
90	R_10pp	0.409635	0.54618	0.824536	-0.173027	0.41841	0.124726	-0.00184991	0.126576
91	R_11l	0.0190927	0.159635	2.34372	0.0562598	0.619277	0.345637	-0.00116356	0.3468
92	R_13l	0.0135994	0.149312	2.46768	0.0745003	0.635425	0.356652	-0.00772572	0.364378
93	R_OFC	4.30176e-06	0.00154863	4.59624	0.354316	0.857525	0.600251	-0.0156757	0.615926
94	R_47s	0.00229965	0.0689894	3.04853	0.156966	0.701962	0.433767	-0.00587077	0.439638
95	R_LIPd	0.257209	0.413372	1.13301	-0.125977	0.46203	0.166701	-0.00655594	0.173257
96	R_6a	0.132113	0.313427	1.50582	-0.0690477	0.512503	0.226169	-0.00220481	0.228374
97	R_i6_8	0.13219	0.313427	1.50552	-0.0690898	0.512443	0.226319	-0.00200061	0.22832
98	R_s6_8	0.251646	0.411785	1.14636	-0.123851	0.463596	0.17279	-0.00234585	0.175136
99	R_43	0.159552	0.337875	1.40658	-0.0841331	0.499109	0.212204	-0.00156189	0.213766
100	R_OP4	0.0118967	0.146784	2.51519	0.0813754	0.640935	0.363816	-0.00682568	0.370642
101	R_OP1	0.148116	0.326697	1.44622	-0.0780677	0.504269	0.21982	0.000310821	0.219509
102	R_OP2_3	0.0656785	0.207406	1.84061	-0.0184463	0.556971	0.271036	-0.00603076	0.277067
103	R_52	0.380306	0.522453	0.877332	-0.165038	0.426083	0.129017	-0.00563549	0.134652
104	R_RI	0.327056	0.474759	0.980061	-0.149258	0.44038	0.148315	-0.0018098	0.150125
105	R_PFcm	0.217645	0.371843	1.23281	-0.110673	0.475619	0.184386	-0.00370858	0.188094
106	R_PoI2	0.0814122	0.236358	1.74255	-0.0332433	0.544428	0.255303	-0.00780331	0.263107
107	R_TA2	0.0161435	0.152807	2.40566	0.0652873	0.626631	0.354613	-0.000490027	0.355103
108	R_FOP4	0.255641	0.413084	1.13675	-0.125413	0.462578	0.166851	-0.00697889	0.17383
109	R_MI	0.0160239	0.152807	2.40837	0.0658493	0.628247	0.348817	-0.00752314	0.35634
110	R_Pir	0.000293185	0.0263866	3.62125	0.234303	0.763711	0.499885	-0.00961754	0.509503
111	R_AVI	0.242626	0.400667	1.16845	-0.120444	0.466537	0.177607	-0.000784999	0.178392
112	R_AAIC	0.0693643	0.213429	1.81604	-0.0221213	0.553291	0.271179	-0.00208535	0.273264
113	R_FOP1	0.00145024	0.0586334	3.18446	0.175449	0.7162	0.452553	-0.00346638	0.45602
114	R_FOP3	0.0334613	0.167629	2.1265	0.0243341	0.594007	0.307405	-0.0104496	0.317854
115	R_FOP2	0.00664278	0.113876	2.71424	0.109907	0.663835	0.392141	-0.00448915	0.39663
116	R_PFt	0.76377	0.835737	0.300533	-0.252763	0.342562	0.0407995	-0.00555108	0.0463506
117	R_AIP	0.198147	0.362097	1.28685	-0.102222	0.48218	0.20208	0.0063355	0.195745
118	R_EC	0.397395	0.533814	0.846283	-0.169711	0.421513	0.127728	-0.00215473	0.129883
119	R_PreS	0.12604	0.304525	1.52991	-0.0653831	0.515681	0.230054	-0.00182334	0.231877
120	R_H	0.381681	0.522453	0.874803	-0.165368	0.42559	0.13138	-0.00284096	0.134221
121	R_ProS	0.0108901	0.146784	2.54621	0.085684	0.643528	0.372747	-0.00127819	0.374025
122	R_PeEc	0.012232	0.146784	2.50538	0.0798481	0.639093	0.365538	-0.00332566	0.368863
123	R_STGa	0.132336	0.313427	1.50495	-0.0691536	0.512222	0.227605	-0.000557233	0.228162
124	R_PBelt	0.0174817	0.157336	2.37642	0.061118	0.623891	0.34688	-0.00479576	0.351676
125	R_A5	0.0549923	0.192206	1.91894	-0.00667229	0.566561	0.285541	-0.00239353	0.287935
126	R_PHA1	0.435304	0.565738	0.780148	-0.1797	0.411863	0.12293	0.00317504	0.119755
127	R_PHA3	0.606682	0.711821	0.514815	-0.220231	0.373855	0.0781524	-0.00112562	0.079278
128	R_STSda	0.20692	0.366952	1.26208	-0.106217	0.479681	0.188181	-0.00429213	0.192473
129	R_STSdp	0.0723742	0.220003	1.79676	-0.0250015	0.550389	0.271365	0.00109121	0.270274
130	R_STSvp	0.325496	0.474407	0.983227	-0.148834	0.440987	0.145973	-0.00469186	0.150665
131	R_TGd	0.0217807	0.161983	2.29417	0.049094	0.614226	0.333858	-0.006834	0.340692
132	R_TE1a	0.118373	0.289893	1.56164	-0.0605759	0.519974	0.234065	-0.00248016	0.236545
133	R_TE1p	0.0326484	0.167629	2.13638	0.0257316	0.593874	0.316779	-0.001588	0.318367
134	R_TE2a	0.0621051	0.20367	1.86554	-0.0147059	0.560481	0.272498	-0.00829915	0.280797
135	R_TF	0.0433295	0.17056	2.02052	0.00850592	0.579089	0.3022	0.000165757	0.302034
136	R_TE2p	0.163108	0.341389	1.39469	-0.0857815	0.496687	0.218696	0.00707998	0.211616
137	R_PHT	0.161423	0.339839	1.4003	-0.0850813	0.498221	0.211698	-0.00112225	0.212821
138	R_PH	0.0918418	0.254331	1.68576	-0.0417636	0.536245	0.253077	-0.00142115	0.254498
139	R_TPOJ1	0.106312	0.272701	1.61499	-0.0525124	0.527276	0.239843	-0.00459107	0.244434
140	R_TPOJ2	0.359217	0.503183	0.916859	-0.158955	0.431575	0.137047	-0.00355971	0.140607
141	R_TPOJ3	0.772836	0.843094	-0.288667	-0.340752	0.25451	-0.0438462	0.000667986	-0.0445142
142	R_DVT	0.13711	0.316891	1.48664	-0.0719568	0.509899	0.223724	-0.00182038	0.225545
143	R_PGp	0.96358	0.96358	-0.0456613	-0.304717	0.291068	-0.00799477	-0.000949253	-0.00704552
144	R_IP2	0.418889	0.556458	0.80835	-0.175598	0.416324	0.117318	-0.00686983	0.124188
145	R_IP1	0.34034	0.488137	0.953494	-0.153214	0.436374	0.148943	0.00293157	0.146011
146	R_IP0	0.272876	0.421611	1.09646	-0.131457	0.456616	0.166166	-0.00146672	0.167633
147	R_PFop	0.0530324	0.187902	1.93466	-0.00432571	0.569355	0.28246	-0.00817093	0.290631
148	R_PF	0.090206	0.251738	1.69431	-0.0405405	0.538145	0.247937	-0.00822393	0.256161
149	R_PFm	0.282248	0.429958	1.07528	-0.134785	0.453944	0.15878	-0.00578526	0.164565
150	R_PGi	0.00624314	0.112377	2.73473	0.112975	0.666896	0.392075	-0.00772777	0.399803
151	R_PGs	0.180905	0.357921	1.33798	-0.0946114	0.489934	0.200764	-0.00292528	0.203689
152	R_V6A	0.545333	0.657697	0.604769	-0.206539	0.386882	0.0920771	-0.000979215	0.0930563
153	R_VMV1	0.0394588	0.169109	2.05937	0.0142782	0.583603	0.309824	0.00258268	0.307241
154	R_VMV3	0.108478	0.275014	1.60507	-0.0539726	0.525598	0.241578	-0.00121876	0.242797
155	R_PHA2	0.534456	0.650014	0.621218	-0.204116	0.389406	0.0898651	-0.00574782	0.0956129
156	R_V4t	0.0121468	0.146784	2.50785	0.0801737	0.63918	0.366792	-0.00225851	0.369051
157	R_FST	0.293256	0.438058	1.05101	-0.138619	0.450916	0.148927	-0.0121308	0.161057
158	R_V3CD	0.0610151	0.20367	1.87339	-0.0135132	0.561035	0.276891	-0.00475824	0.281649
159	R_LO3	0.194611	0.359281	1.29706	-0.100686	0.483654	0.202653	0.00535664	0.197296
160	R_VMV2	0.710811	0.797171	-0.370767	-0.352854	0.242113	-0.0544245	0.00273221	-0.0571567
161	R_31pd	0.611948	0.715264	-0.507294	-0.372855	0.221432	-0.0732201	0.00492574	-0.0781459
162	R_31a	0.717078	0.801435	0.362366	-0.243332	0.351547	0.0573113	0.00145983	0.0558515
163	R_VVC	0.548641	0.657697	0.599798	-0.20731	0.38619	0.090503	-0.0017995	0.0923025
164	R_25	0.0380479	0.168523	2.07434	0.0165393	0.586627	0.305116	-0.00492644	0.310042
165	R_s32	0.838929	0.880509	-0.203264	-0.32807	0.267338	-0.0371193	-0.00577206	-0.0313472
166	R_pOFC	0.00162871	0.0586334	3.15072	0.170815	0.712458	0.448672	-0.00312935	0.451802
167	R_PoI1	0.529978	0.647501	0.62804	-0.203004	0.390259	0.0950761	-0.0015445	0.0966206
168	R_Ig	0.14084	0.316891	1.47267	-0.0740409	0.507788	0.223976	0.000600129	0.223376
169	R_FOP5	0.106808	0.272701	1.61271	-0.0529012	0.527335	0.236292	-0.00800331	0.244295
170	R_p10p	0.0457573	0.173396	1.99763	0.00509753	0.576695	0.295882	-0.00323973	0.299122
171	R_p47r	0.687461	0.773393	0.402303	-0.237393	0.35756	0.0543516	-0.00767144	0.062023
172	R_TGv	0.235543	0.393531	1.1862	-0.117689	0.468831	0.182245	0.00126852	0.180976
173	R_MBelt	0.183932	0.357921	1.32875	-0.0960155	0.488664	0.199557	-0.00275902	0.202316
174	R_LBelt	0.0467668	0.174133	1.98841	0.00372085	0.575569	0.294309	-0.00354038	0.297849
175	R_A4	0.0127669	0.148261	2.49021	0.077779	0.638144	0.359586	-0.00783655	0.367423
176	R_STSva	0.886744	0.917321	0.142425	-0.276566	0.319137	0.0185495	-0.00342511	0.0219746
177	R_TE1m	0.226633	0.381251	1.20908	-0.11433	0.472471	0.179289	-0.00531711	0.184606
178	R_PI	0.00152706	0.0586334	3.16949	0.173386	0.714513	0.450923	-0.0032044	0.454128
179	R_a32pr	0.760109	0.834265	0.305338	-0.251982	0.343197	0.0471192	3.93671e-05	0.0470798
180	R_p24	0.194586	0.359281	1.29713	-0.100928	0.484737	0.19026	-0.00754481	0.197805
181	L_V1	7.27946e-05	0.0105109	3.96696	0.278204	0.797677	0.539209	-0.00907606	0.548285
182	L_MST	0.272072	0.421611	1.0983	-0.130988	0.456281	0.174613	0.00694912	0.167664
183	L_V6	0.192736	0.359281	1.30253	-0.100001	0.485035	0.196325	-0.00207657	0.198402
184	L_V2	0.000680397	0.0489886	3.39736	0.20475	0.740524	0.473638	-0.00947301	0.483111
185	L_V3	0.0259371	0.161983	2.22715	0.0392545	0.60648	0.321848	-0.00994911	0.331797
186	L_V4	0.0310639	0.167629	2.15625	0.0286127	0.595269	0.325417	0.0049766	0.32044
187	L_V8	0.780964	0.844286	0.278063	-0.256092	0.339164	0.0440721	0.00119462	0.0428774
188	L_4	0.165085	0.343529	1.38817	-0.0867742	0.49581	0.217728	0.00707062	0.210658
189	L_3b	0.191282	0.359281	1.3068	-0.0993838	0.485763	0.19526	-0.00384292	0.199103
190	L_FEF	0.54626	0.657697	0.603374	-0.20676	0.386696	0.0913956	-0.0014513	0.0928469
191	L_PEF	0.251189	0.411785	1.14747	-0.123693	0.463787	0.172435	-0.00288274	0.175318
192	L_55b	0.255882	0.413084	1.13618	-0.125404	0.462176	0.171408	-0.00219849	0.173607
193	L_V3A	0.264538	0.417276	1.11573	-0.128398	0.45892	0.174177	0.0038109	0.170367
194	L_RSC	0.0146651	0.152807	2.44054	0.0702495	0.62999	0.36305	0.00381038	0.35924
195	L_POS2	0.0310993	0.167629	2.1558	0.0286411	0.596874	0.316162	-0.00527034	0.321432
196	L_V7	0.849247	0.887113	0.19008	-0.269272	0.326058	0.0397783	0.010469	0.0293093
197	L_IPS1	0.357346	0.502517	0.920435	-0.158369	0.43198	0.139457	-0.00165411	0.141111
198	L_FFC	0.290193	0.43529	1.0577	-0.137462	0.451457	0.156629	-0.0052767	0.161906
199	L_V3B	0.180296	0.357921	1.33985	-0.094348	0.490288	0.199914	-0.00410011	0.204014
200	L_LO1	0.183728	0.357921	1.32936	-0.095886	0.488589	0.201442	-0.000890237	0.202332
201	L_LO2	0.0241242	0.161983	2.25515	0.0431874	0.607586	0.338112	0.00398237	0.334129
202	L_PIT	0.897672	0.925965	0.128603	-0.278634	0.317072	0.0185301	-0.0013116	0.0198417
203	L_MT	0.0561066	0.192969	1.91021	-0.00799095	0.566023	0.280344	-0.0066954	0.28704
204	L_A1	0.00283448	0.0744693	2.98514	0.148739	0.697004	0.418547	-0.0146869	0.433234
205	L_PSL	0.105084	0.272701	1.62069	-0.0516166	0.527749	0.243101	-0.00201051	0.245112
206	L_SFL	0.192444	0.359281	1.30338	-0.100002	0.485714	0.189683	-0.00910767	0.198791
207	L_PCV	0.210554	0.37077	1.25204	-0.107698	0.478107	0.189134	-0.00175535	0.19089
208	L_STV	0.0496238	0.18045	1.96319	-4.85325e-05	0.572568	0.289419	-0.00499552	0.294414
209	L_7Pm	0.179439	0.357921	1.34249	-0.0940289	0.49103	0.195845	-0.00874206	0.204587
210	L_7m	0.0136869	0.149312	2.46538	0.07407	0.634486	0.359429	-0.00418618	0.363615
211	L_POS1	0.00755382	0.118234	2.67139	0.103617	0.658003	0.389978	-0.000430193	0.390408
212	L_23d	0.236119	0.393531	1.18474	-0.118039	0.469083	0.176066	-0.00488992	0.180956
213	L_v23ab	0.0394292	0.169109	2.05968	0.0143717	0.585301	0.299849	-0.00846147	0.308311
214	L_d23ab	0.0317102	0.167629	2.14805	0.0275096	0.596236	0.313181	-0.00738177	0.320563
215	L_31pv	0.00503853	0.112377	2.80456	0.122682	0.673995	0.404717	-0.00347621	0.408193
216	L_5m	0.285396	0.429958	1.06828	-0.13575	0.452648	0.16264	-0.000740991	0.163381
217	L_5mv	0.0260973	0.161983	2.22476	0.038787	0.604714	0.329534	-0.000982923	0.330517
218	L_23c	0.0165541	0.152807	2.39647	0.06402	0.626096	0.35066	-0.00358681	0.354247
219	L_5L	0.181166	0.357921	1.33717	-0.0947769	0.490022	0.19839	-0.0052744	0.203664
220	L_24dd	0.441877	0.570164	0.769027	-0.181449	0.410385	0.118939	0.000841701	0.118098
221	L_24dv	0.428819	0.565475	0.791215	-0.178064	0.413555	0.122123	0.000649005	0.121474
222	L_7AL	0.264973	0.417276	1.11471	-0.128652	0.459099	0.169625	-0.000724022	0.170349
223	L_SCEF	0.431015	0.565738	0.787456	-0.178752	0.413264	0.115995	-0.004988	0.120983
224	L_6ma	0.338961	0.488104	0.956219	-0.152884	0.436982	0.145536	-0.000971582	0.146507
225	L_7Am	0.438668	0.568059	0.774445	-0.180642	0.411201	0.118805	-0.000130336	0.118936
226	L_7PL	0.342945	0.489921	0.948363	-0.154119	0.435964	0.142813	-0.0025393	0.145353
227	L_7PC	0.265434	0.417276	1.11364	-0.128858	0.459083	0.167558	-0.002685	0.170243
228	L_LIPv	0.156682	0.333761	1.41632	-0.0827181	0.500782	0.209878	-0.00549886	0.215377
229	L_VIP	0.923416	0.939067	-0.0961315	-0.312226	0.283492	-0.0172576	-0.0024259	-0.0148317
230	L_MIP	0.949409	0.960076	-0.0634491	-0.307377	0.288411	-0.00288115	0.00690915	-0.00979029
231	L_1	0.173011	0.351887	1.36259	-0.0907886	0.492944	0.208013	0.000841121	0.207172
232	L_2	0.102168	0.272701	1.63443	-0.0495417	0.529618	0.244626	-0.00250917	0.247136
233	L_3a	0.0777401	0.229397	1.76395	-0.0299365	0.546078	0.267122	0.00157879	0.265544
234	L_6d	0.679907	0.769706	0.412591	-0.23576	0.358961	0.0619953	-0.00158919	0.0635845
235	L_6mp	0.218198	0.371843	1.23133	-0.110823	0.475126	0.187785	4.12584e-05	0.187744
236	L_6v	0.0611618	0.20367	1.87232	-0.0136545	0.56029	0.280964	-0.000177528	0.281142
237	L_p24pr	0.168052	0.345706	1.37849	-0.0883769	0.495145	0.209835	0.000293195	0.209542
238	L_33pr	0.185897	0.359281	1.32282	-0.0969288	0.487896	0.198228	-0.00322756	0.201455
239	L_a24pr	0.495062	0.615397	0.682279	-0.194783	0.398158	0.100835	-0.00409909	0.104934
240	L_p32pr	0.357194	0.502517	0.920725	-0.15823	0.431785	0.143719	0.00265048	0.141069
241	L_a24	0.0532389	0.187902	1.93298	-0.00456105	0.567576	0.292579	0.0031189	0.28946
242	L_d32	0.530592	0.647501	0.627103	-0.203094	0.390029	0.0977081	0.00125668	0.0964514
243	L_8BM	0.0344571	0.167629	2.11468	0.0225733	0.592476	0.306037	-0.0101353	0.316172
244	L_p32	0.652796	0.748428	0.449881	-0.230043	0.364319	0.0715782	0.00228257	0.0692956
245	L_10r	0.800764	0.857733	0.252359	-0.259985	0.335388	0.0391235	0.000203707	0.0389198
246	L_47m	0.0260025	0.161983	2.22617	0.0389931	0.60486	0.329876	-0.000817169	0.330693
247	L_8Av	0.0383384	0.168523	2.07122	0.016049	0.585425	0.309506	0.000402583	0.309103
248	L_8Ad	0.105083	0.272701	1.6207	-0.0516131	0.527725	0.243311	-0.00178813	0.245099
249	L_9m	0.295074	0.438954	1.04705	-0.138961	0.449595	0.160894	0.000739813	0.160154
250	L_8BL	0.0401726	0.170143	2.05197	0.0132112	0.583926	0.301272	-0.00570807	0.30698
251	L_9p	0.517613	0.635975	0.64703	-0.200079	0.39294	0.0995673	5.94014e-05	0.0995079
252	L_10d	0.105799	0.272701	1.61737	-0.0521278	0.527373	0.242072	-0.00259085	0.244663
253	L_8C	0.0383859	0.168523	2.07071	0.0159883	0.585825	0.306689	-0.00263144	0.30932
254	L_44	0.444994	0.572135	0.763788	-0.182259	0.40966	0.117659	0.000351791	0.117307
255	L_45	0.0248024	0.161983	2.24447	0.0417262	0.607573	0.329938	-0.00357041	0.333508
256	L_47l	0.222341	0.375788	1.22033	-0.112558	0.473818	0.183601	-0.00259392	0.186195
257	L_a47r	0.0646373	0.205924	1.84776	-0.0173542	0.557447	0.275267	-0.00256141	0.277829
258	L_6r	0.124137	0.301954	1.53764	-0.0642356	0.516895	0.229479	-0.00362363	0.233103
259	L_IFJa	0.61582	0.71746	0.501784	-0.222067	0.37173	0.0842898	0.00706325	0.0772266
260	L_IFJp	0.216891	0.371843	1.23484	-0.110405	0.476052	0.182698	-0.00576676	0.188465
261	L_IFSp	0.111695	0.277313	1.59062	-0.0561374	0.523479	0.241253	0.000666759	0.240587
262	L_IFSa	0.553195	0.659437	0.59298	-0.208384	0.385266	0.0874235	-0.00385152	0.091275
263	L_p9_46v	0.110773	0.276933	1.59473	-0.0555354	0.524187	0.240435	-0.000835835	0.241271
264	L_46	0.0902038	0.251738	1.69432	-0.0404191	0.5368	0.25875	0.00332821	0.255422
265	L_a9_46v	0.0241703	0.161983	2.25441	0.0432051	0.608958	0.330447	-0.00453322	0.33498
266	L_9_46d	0.191355	0.359281	1.30658	-0.0993814	0.48558	0.197013	-0.00198615	0.199
267	L_9a	0.564753	0.670994	0.575796	-0.211007	0.38279	0.0843511	-0.00429517	0.0886463
268	L_10v	0.0061921	0.112377	2.73743	0.112936	0.665241	0.400061	0.00132701	0.398734
269	L_a10p	0.183814	0.357921	1.3291	-0.0959097	0.488482	0.202196	-6.34105e-05	0.20226
270	L_10pp	0.0149421	0.152807	2.43378	0.0695785	0.631467	0.351514	-0.00837021	0.359884
271	L_11l	0.0187992	0.159635	2.34949	0.0571952	0.620783	0.34243	-0.00569127	0.348121
272	L_13l	8.75907e-05	0.0105109	3.92262	0.27157	0.791068	0.539284	-0.00212786	0.541412
273	L_OFC	0.0452966	0.173396	2.00189	0.00573531	0.577335	0.295852	-0.00393099	0.299783
274	L_47s	0.00128551	0.0586334	3.2192	0.18017	0.71993	0.456844	-0.0034174	0.460261
275	L_LIPd	0.20064	0.3648	1.27973	-0.103438	0.481752	0.194939	-1.03531e-08	0.194939
276	L_6a	0.673154	0.764465	0.421823	-0.234314	0.360243	0.066567	0.00157689	0.0649901
277	L_i6_8	0.100324	0.272701	1.64329	-0.0481574	0.530374	0.249313	0.00111587	0.248197
278	L_s6_8	0.505749	0.623527	0.665471	-0.197262	0.395582	0.10265	0.000328555	0.102322
279	L_43	0.138452	0.316891	1.48158	-0.0728872	0.5102	0.213033	-0.0122653	0.225299
280	L_OP4	0.0435876	0.17056	2.01804	0.00814979	0.579665	0.296322	-0.00590658	0.302229
281	L_OP1	0.0335911	0.167629	2.12495	0.0240295	0.592302	0.316029	-0.000656716	0.316686
282	L_OP2_3	0.0218498	0.161983	2.29297	0.0488904	0.613801	0.335146	-0.00519882	0.340345
283	L_52	0.00533139	0.112377	2.7863	0.119811	0.670647	0.407047	0.00213189	0.404915
284	L_RI	0.0217895	0.161983	2.29402	0.049089	0.614387	0.33289	-0.0078995	0.340789
285	L_PFcm	0.334011	0.482908	0.966066	-0.151358	0.43831	0.147981	7.94872e-06	0.147973
286	L_PoI2	0.478005	0.605922	0.709515	-0.190566	0.401945	0.108278	-0.000776882	0.109054
287	L_TA2	0.0441458	0.170887	2.0127	0.00735135	0.578823	0.296629	-0.00474782	0.301377
288	L_FOP4	0.212302	0.371014	1.24726	-0.108344	0.47712	0.192397	0.00236913	0.190028
289	L_MI	0.0314701	0.167629	2.15108	0.0279082	0.595697	0.318842	-0.00156061	0.320403
290	L_Pir	0.0417473	0.17056	2.03603	0.010806	0.580573	0.307171	0.00325209	0.303919
291	L_AVI	0.0342399	0.167629	2.11724	0.0229635	0.59302	0.305029	-0.0116404	0.31667
292	L_AAIC	0.0214022	0.161983	2.30081	0.0499529	0.61385	0.340854	3.54588e-05	0.340819
293	L_FOP1	0.0562826	0.192969	1.90884	-0.00818254	0.565116	0.285138	-0.00127442	0.286413
294	L_FOP3	0.0235537	0.161983	2.26433	0.0445941	0.609362	0.336048	0.000236562	0.335811
295	L_FOP2	0.094462	0.25959	1.67232	-0.043795	0.534468	0.251239	-0.00130891	0.252548
296	L_PFt	0.95558	0.960919	-0.0557006	-0.306221	0.289571	-0.00600158	0.00259312	-0.0085947
297	L_AIP	0.667929	0.760932	0.428992	-0.233224	0.361287	0.0677954	0.00170463	0.0660908
298	L_EC	0.140424	0.316891	1.47421	-0.0738356	0.50817	0.222518	-0.00117272	0.22369
299	L_PreS	0.0375574	0.168523	2.07965	0.0173117	0.586761	0.309043	-0.00141082	0.310453
300	L_H	0.470538	0.598564	0.721604	-0.18864	0.403516	0.113981	0.00313298	0.110848
301	L_ProS	0.0163903	0.152807	2.40011	0.0644694	0.625888	0.354219	-8.46294e-05	0.354304
302	L_PeEc	0.211133	0.37077	1.25046	-0.107913	0.47778	0.190229	-0.000374828	0.190604
303	L_STGa	0.785876	0.847052	0.27167	-0.25704	0.338199	0.0447507	0.00286095	0.0418897
304	L_PBelt	0.012187	0.146784	2.50668	0.0801158	0.639757	0.363422	-0.00596596	0.369388
305	L_A5	0.101969	0.272701	1.63538	-0.049412	0.529871	0.243675	-0.00366722	0.247342
306	L_PHA1	0.546791	0.657697	0.602576	-0.20695	0.386702	0.0872727	-0.00548417	0.0927569
307	L_PHA3	0.0483246	0.177519	1.9745	0.00164274	0.57373	0.292818	-0.0030267	0.295845
308	L_STSda	0.85015	0.887113	0.188927	-0.269577	0.326043	0.0252259	-0.00392079	0.0291467
309	L_STSdp	0.859601	0.891805	0.176882	-0.271363	0.324225	0.0276426	0.000356151	0.0272864
310	L_STSvp	0.299376	0.442418	1.03777	-0.140515	0.448692	0.153282	-0.00563211	0.158914
311	L_TGd	0.0342604	0.167629	2.11699	0.0228717	0.591774	0.312257	-0.00361507	0.315872
312	L_TE1a	0.788672	0.847528	0.268036	-0.25767	0.337766	0.0356059	-0.00573782	0.0413437
313	L_TE1p	0.387362	0.524249	0.864412	-0.167	0.424222	0.127644	-0.00503708	0.132682
314	L_TE2a	0.277522	0.426958	1.0859	-0.132907	0.45464	0.171758	0.0059196	0.165839
315	L_TF	0.0582523	0.197838	1.89379	-0.0104404	0.563295	0.282293	-0.00204735	0.28434
316	L_TE2p	0.176825	0.357624	1.35059	-0.0925861	0.491177	0.207755	0.00242214	0.205332
317	L_PHT	0.0736103	0.220831	1.78903	-0.0262098	0.550183	0.264391	-0.00522989	0.26962
318	L_PH	0.0765938	0.227882	1.7708	-0.0289607	0.54785	0.261473	-0.00555187	0.267025
319	L_TPOJ1	0.780008	0.844286	-0.279308	-0.339291	0.25586	-0.0479374	-0.00487591	-0.0430614
320	L_TPOJ2	0.361491	0.504406	0.912527	-0.159609	0.430944	0.136773	-0.00317091	0.139943
321	L_TPOJ3	0.917669	0.935866	0.103371	-0.282414	0.313311	0.0166469	0.000697958	0.015949
322	L_DVT	0.00724321	0.118234	2.68545	0.105604	0.659539	0.392188	9.1326e-06	0.392179
323	L_PGp	0.255592	0.413084	1.13687	-0.125399	0.462605	0.166699	-0.00715383	0.173852
324	L_IP2	0.38495	0.524249	0.868812	-0.166277	0.424728	0.130751	-0.00255659	0.133308
325	L_IP1	0.636375	0.734278	0.472774	-0.226644	0.367776	0.070061	-0.00277459	0.0728356
326	L_IP0	0.138142	0.316891	1.48275	-0.0725179	0.509189	0.224953	7.41464e-05	0.224879
327	L_PFop	0.0854755	0.244216	1.71976	-0.0366549	0.541041	0.255255	-0.0043387	0.259594
328	L_PF	0.589328	0.695601	0.53981	-0.21646	0.377534	0.0801389	-0.00298327	0.0831222
329	L_PFm	0.492112	0.615397	0.686954	-0.193973	0.398642	0.106565	0.000971833	0.105593
330	L_PGi	0.960014	0.962688	0.050136	-0.290397	0.305384	0.00891278	0.00117686	0.00773592
331	L_PGs	0.857543	0.891805	-0.179503	-0.324623	0.270977	-0.0268474	0.000843999	-0.0276914
332	L_V6A	0.621291	0.721499	0.494021	-0.223243	0.370596	0.0833531	0.00731763	0.0760354
333	L_VMV1	0.037937	0.168523	2.07553	0.0167395	0.587437	0.30123	-0.00938952	0.31062
334	L_VMV3	0.425809	0.56357	0.796385	-0.177456	0.414684	0.113806	-0.00858337	0.122389
335	L_PHA2	0.434067	0.565738	0.782251	-0.179543	0.412512	0.115415	-0.0047718	0.120187
336	L_V4t	0.0662738	0.207466	1.83657	-0.0190266	0.555765	0.275365	-0.000728596	0.276094
337	L_FST	0.171804	0.351418	1.36643	-0.0902156	0.493519	0.207991	0.000226511	0.207765
338	L_V3CD	0.205562	0.366952	1.26586	-0.105666	0.48031	0.187366	-0.00572066	0.193087
339	L_LO3	0.719066	0.801435	0.359708	-0.243736	0.35116	0.0568088	0.00136592	0.0554429
340	L_VMV2	0.495737	0.615397	0.681213	-0.194861	0.397843	0.105055	0.00033083	0.104724
341	L_31pd	0.625473	0.72402	0.488109	-0.224235	0.369884	0.0774211	0.00225947	0.0751616
342	L_31a	0.687249	0.773393	0.402591	-0.23731	0.357546	0.0578169	-0.00423965	0.0620566
343	L_VVC	0.284458	0.429958	1.07036	-0.135489	0.453111	0.160323	-0.00344158	0.163765
344	L_25	0.019511	0.159635	2.33562	0.0551369	0.618863	0.34171	-0.00436633	0.346077
345	L_s32	0.0510492	0.183777	1.95107	-0.0018623	0.570734	0.289604	-0.00292179	0.292526
346	L_pOFC	0.0251114	0.161983	2.23968	0.0410352	0.607156	0.328363	-0.00459841	0.332961
347	L_PoI1	0.0018947	0.0620085	3.10626	0.165152	0.709031	0.438664	-0.00873058	0.447395
348	L_Ig	0.0247201	0.161983	2.24575	0.0419885	0.608609	0.325368	-0.008887	0.334255
349	L_FOP5	0.0413067	0.17056	2.04044	0.0114849	0.582157	0.301593	-0.00357514	0.305168
350	L_p10p	0.166448	0.344376	1.38371	-0.0875826	0.49585	0.210602	0.000290927	0.210311
351	L_p47r	0.0102337	0.146784	2.56783	0.0888675	0.646466	0.373956	-0.00321092	0.377167
352	L_TGv	0.0633933	0.204535	1.85642	-0.0160478	0.558438	0.277382	-0.00160892	0.278991
353	L_MBelt	0.0292951	0.167629	2.17949	0.0321952	0.600517	0.315474	-0.00968998	0.325164
354	L_LBelt	0.0273861	0.167102	2.20597	0.036123	0.603887	0.318714	-0.0101728	0.328887
355	L_A4	0.0121369	0.146784	2.50814	0.0802927	0.639712	0.364602	-0.00483075	0.369433
356	L_STSva	0.917285	0.935866	0.103854	-0.282345	0.313387	0.0158993	-0.000124403	0.0160237
357	L_TE1m	0.139846	0.316891	1.47636	-0.0735303	0.508589	0.22156	-0.00251195	0.224072
358	L_PI	0.0413699	0.17056	2.0398	0.0113815	0.581685	0.303892	-0.000946195	0.304838
359	L_a32pr	0.775505	0.84345	-0.285181	-0.340232	0.255032	-0.0437824	0.000194025	-0.0439764
360	L_p24	0.915874	0.935866	0.105632	-0.28206	0.313632	0.0196694	0.00337254	0.0162969
