# Supplementary material for: Parent–offspring brain similarity: Specificities and commonalities among sex combinations–the TRIO study
Source: iScience. 2025 Jun 19;28(7):112936. doi: 10.1016/j.isci.2025.112936 (PMC12270804; doi:10.1016/j.isci.2025.112936)
Supplement: Table S19. Results of the comparison of the correlation coefficients of the local gyrification index in each region between father–daughter dyads and unrelated pairs, related to Figures 3, S1, and S2 [file mmc20.xlsx]

## Sheet: 19_Father-Daughter_LGI
Supplementary Table 19. Results of the test comparing the differences in correlation coefficients of local gyrification index in each region between father-son dyads and unrelated pairs.
Number	Region	Raw_p_value	q_value	z_value	Lower bound of the CI	Upper bound of the CI	r_real-dyads	r_unrelated-pairs	r_diff		Abbreviations
1	R_V1	3.71415e-05	7.77381e-05	4.12458	0.296898	0.811306	0.558739	-0.00543889	0.564177		Number: The region number as defined in the original HCP-MMP1 atlas.
2	R_MST	0.000279319	0.00041724	3.63376	0.236043	0.765251	0.500663	-0.0105107	0.511174		Region: The region names as defined in the original aseg atlas.
3	R_V6	0.00206824	0.00240183	3.08025	0.160904	0.703958	0.442521	6.83399e-05	0.442453		Raw_p_value: The uncorrected p-value from the test of differences in correlation coefficients.
4	R_V2	1.27527e-05	3.27926e-05	4.36431	0.325427	0.833258	0.583478	-0.00570669	0.589185		q_value: The FDR-corrected p-value from the test of differences in correlation coefficients.
5	R_V3	0.000124897	0.000209129	3.83631	0.261602	0.784515	0.525848	-0.0075672	0.533415		z_value: The z-value from the test of differences in correlation coefficients.
6	R_V4	7.68869e-06	2.19571e-05	4.47367	0.339364	0.8452	0.590711	-0.0115442	0.602256		Lower bound of the CI: The lower bound of the 95% confidence interval
7	R_V8	5.9891e-05	0.000114918	4.01324	0.282442	0.799061	0.550389	-0.000316527	0.550706		Upper bound of the CI: The upper bound of the 95% confidence interval
8	R_4	0.000355671	0.000516996	3.57096	0.22674	0.756117	0.500217	-0.00141646	0.501633		r_real-dyads: The correlation coefficients in real parent-offspring dyads.
9	R_3b	0.000689237	0.000905567	3.39383	0.204429	0.740564	0.472064	-0.0109549	0.483019		r_unrelated-pairs: The Z-transformed, averaged, and backtransformed correlation coefficients of unrelated pairs, which were randomly generated through 1,000 permutations.
10	R_FEF	9.20987e-05	0.000163328	3.91052	0.269574	0.788861	0.540134	0.000938895	0.539195		r_diff: difference in correlation coefficient between real parent-offspring dyads and unrelated pairs
11	R_PEF	0.00797214	0.00854158	2.65325	0.10115	0.656538	0.385001	-0.00348687	0.388488
12	R_55b	0.00110236	0.00139246	3.26301	0.186421	0.725557	0.459441	-0.00689045	0.466331
13	R_V3A	0.00586914	0.00638336	2.755	0.115541	0.667773	0.400381	-0.00100382	0.401385
14	R_RSC	0.000184716	0.000292941	3.73905	0.24893	0.77422	0.51652	-0.00536601	0.521886
15	R_POS2	0.00126893	0.00157961	3.22291	0.180998	0.72131	0.454367	-0.00711615	0.461484
16	R_V7	0.00222188	0.00257195	3.05885	0.158193	0.702413	0.437299	-0.00310514	0.440404
17	R_IPS1	0.00477325	0.00530361	2.82195	0.125061	0.675647	0.408176	-0.00201585	0.410192
18	R_FFC	7.74186e-06	2.19571e-05	4.4722	0.337645	0.842361	0.595075	-0.00458918	0.599664
19	R_V3B	0.00127246	0.00157961	3.22212	0.181154	0.722021	0.451847	-0.0101648	0.462012
20	R_LO1	0.0143677	0.015036	2.44794	0.0712915	0.630659	0.364979	0.00489303	0.360086
21	R_LO2	0.0014753	0.00180037	3.1795	0.174678	0.715367	0.452842	-0.00233789	0.45518
22	R_PIT	0.000124719	0.000209129	3.83666	0.260595	0.782252	0.530912	-0.000594952	0.531507
23	R_MT	0.00250999	0.00288689	3.02213	0.153258	0.698862	0.43105	-0.00514038	0.43619
24	R_A1	1.56965e-05	3.92413e-05	4.31868	0.3193	0.82772	0.581354	-0.00188146	0.583235
25	R_PSL	0.00107184	0.00135867	3.27096	0.187283	0.725779	0.462246	-0.00455529	0.466802
26	R_SFL	3.17778e-05	6.89157e-05	4.16034	0.301077	0.814361	0.563016	-0.00471557	0.567732
27	R_PCV	0.00061285	0.000820171	3.42586	0.208081	0.742254	0.480465	-0.00503283	0.485498
28	R_STV	4.30901e-05	8.81389e-05	4.09025	0.29423	0.811056	0.549214	-0.0138842	0.563098
29	R_7Pm	0.00142492	0.00175076	3.18955	0.175889	0.715961	0.455542	-0.00048797	0.45603
30	R_7m	0.000485429	0.000669558	3.48867	0.215764	0.747154	0.492046	0.00044262	0.491603
31	R_POS1	1.95314e-05	4.62585e-05	4.27018	0.313718	0.823566	0.576003	-0.00244281	0.578446
32	R_23d	0.000594686	0.000798832	3.43403	0.208787	0.7421	0.484104	-0.00155146	0.485655
33	R_v23ab	0.000243719	0.000373357	3.66877	0.240067	0.767573	0.507649	-0.00654606	0.514195
34	R_d23ab	0.00104257	0.00132623	3.27878	0.188484	0.727036	0.461966	-0.00611847	0.468085
35	R_31pv	0.00031787	0.000468988	3.60028	0.231141	0.760532	0.500062	-0.00614674	0.506209
36	R_5m	0.00520666	0.00569726	2.79396	0.121189	0.672811	0.403247	-0.00359717	0.406844
37	R_5mv	0.000262492	0.000400412	3.64975	0.237904	0.766358	0.503769	-0.00882487	0.512594
38	R_23c	0.000183062	0.000291603	3.74131	0.24955	0.7752	0.515028	-0.00774716	0.522776
39	R_5L	0.00927029	0.00987368	2.60192	0.0939305	0.651339	0.374801	-0.00748848	0.382289
40	R_24dd	2.5101e-05	5.57799e-05	4.21389	0.307922	0.820106	0.567118	-0.00695369	0.574071
41	R_24dv	0.000106175	0.000184653	3.87603	0.265923	0.786923	0.533433	-0.00315216	0.536586
42	R_7AL	0.0109132	0.0115213	2.54547	0.0856649	0.643969	0.370355	-0.00393951	0.374295
43	R_SCEF	7.1195e-05	0.00013317	3.97226	0.277068	0.794473	0.547396	0.00172333	0.545673
44	R_6ma	0.000654604	0.000866388	3.40792	0.206021	0.741258	0.475938	-0.0081331	0.484071
45	R_7Am	0.00458652	0.00511191	2.83472	0.127029	0.677798	0.407248	-0.00510043	0.412348
46	R_7PL	0.00840574	0.00897943	2.63532	0.0986537	0.65483	0.381048	-0.00535443	0.386402
47	R_7PC	0.00322023	0.00366862	2.94589	0.142804	0.690964	0.419326	-0.00768699	0.427013
48	R_LIPv	0.005757	0.00628036	2.76131	0.116581	0.669157	0.398679	-0.00400261	0.402681
49	R_VIP	0.0157122	0.0163479	2.41553	0.066837	0.628667	0.351933	-0.0050765	0.35701
50	R_MIP	0.00622735	0.00671211	2.73556	0.112926	0.666212	0.395258	-0.0040899	0.399348
51	R_1	0.000109067	0.000187866	3.86948	0.26538	0.786886	0.531426	-0.0049443	0.53637
52	R_2	0.00284368	0.00324991	2.98415	0.148248	0.695613	0.422922	-0.00921916	0.432141
53	R_3a	0.000279233	0.00041724	3.63384	0.235872	0.764824	0.501747	-0.00907534	0.510822
54	R_6d	0.0187394	0.01933	2.35067	0.0573408	0.620678	0.343833	-0.00428392	0.348117
55	R_6mp	0.00151074	0.00183739	3.17261	0.174184	0.716018	0.447718	-0.00770204	0.45542
56	R_6v	0.0267623	0.0272159	2.21497	0.0373094	0.603057	0.330578	0.00169961	0.328878
57	R_p24pr	0.000275777	0.000415397	3.63705	0.234892	0.761809	0.510151	0.00172405	0.508426
58	R_33pr	0.000155517	0.000249939	3.78209	0.254195	0.777991	0.522465	-0.00386478	0.52633
59	R_a24pr	8.87874e-06	2.47779e-05	4.44282	0.333222	0.83792	0.595214	0.000160718	0.595054
60	R_p32pr	6.56106e-06	1.95205e-05	4.50745	0.342222	0.846398	0.597012	-0.00702423	0.604036
61	R_a24	1.20393e-12	4.33413e-10	7.10491	0.569746	1.01995	0.799006	-0.000454149	0.79946
62	R_d32	3.28497e-08	3.81481e-07	5.52553	0.446869	0.925357	0.690786	-0.00314937	0.693936
63	R_8BM	3.24926e-06	1.13566e-05	4.6544	0.358262	0.85819	0.612703	-0.00495214	0.617655
64	R_p32	9.35372e-11	4.81048e-09	6.47704	0.529062	0.989403	0.758417	-0.00695021	0.765368
65	R_10r	2.29235e-10	1.03156e-08	6.34036	0.514831	0.976661	0.752824	0.00110367	0.751721
66	R_47m	0.000510921	0.00069936	3.47496	0.214277	0.74656	0.488341	-0.00231912	0.49066
67	R_8Av	0.00498583	0.00547225	2.80795	0.123017	0.673765	0.407435	-0.000744531	0.408179
68	R_8Ad	0.000626599	0.000835466	3.41983	0.20753	0.742294	0.477938	-0.00738334	0.485321
69	R_9m	1.24423e-09	2.98616e-08	6.07444	0.494442	0.961363	0.733521	-0.000998661	0.73452
70	R_8BL	3.20252e-07	1.7737e-06	5.11112	0.405681	0.893433	0.657136	-0.000907795	0.658043
71	R_9p	1.44922e-06	5.67085e-06	4.81811	0.377894	0.874604	0.624283	-0.011458	0.635741
72	R_10d	5.27551e-09	8.69087e-08	5.83824	0.476922	0.949315	0.713047	-0.00750555	0.720552
73	R_8C	0.000447085	0.000625955	3.51061	0.219564	0.751761	0.488573	-0.00751431	0.496087
74	R_44	5.22905e-05	0.000104581	4.04515	0.286946	0.803288	0.551397	-0.0037932	0.55519
75	R_45	0.00077015	0.00100092	3.36331	0.200152	0.73683	0.469843	-0.00910028	0.478943
76	R_47l	0.0049785	0.00547225	2.80842	0.123368	0.675037	0.402955	-0.00617664	0.409132
77	R_a47r	2.7182e-06	9.78552e-06	4.69104	0.362251	0.861177	0.616381	-0.00469573	0.621077
78	R_6r	0.000213124	0.000332141	3.70293	0.244866	0.771924	0.50935	-0.00952251	0.518873
79	R_IFJa	0.00493434	0.00546573	2.81129	0.123897	0.67589	0.401333	-0.00855428	0.409887
80	R_IFJp	0.00118478	0.00149133	3.24252	0.183743	0.723658	0.456052	-0.00801657	0.464068
81	R_IFSp	0.00599281	0.00649823	2.74817	0.114983	0.668874	0.392149	-0.00971556	0.401864
82	R_IFSa	0.00205284	0.00239166	3.08248	0.161617	0.705568	0.438447	-0.0053304	0.443777
83	R_p9_46v	2.5015e-05	5.57799e-05	4.21466	0.308363	0.820837	0.565968	-0.00876601	0.574734
84	R_46	5.96058e-05	0.000114918	4.01437	0.283226	0.800486	0.547875	-0.00408989	0.551965
85	R_a9_46v	3.55059e-06	1.21735e-05	4.63609	0.35643	0.856976	0.610415	-0.00578145	0.616197
86	R_9_46d	2.21683e-05	5.11577e-05	4.24185	0.310158	0.820601	0.57379	-0.00137709	0.575167
87	R_9a	5.34552e-09	8.69087e-08	5.83604	0.474029	0.945596	0.71623	-0.000661283	0.716891
88	R_10v	3.11541e-10	1.1747e-08	6.29292	0.516833	0.980897	0.744024	-0.0115861	0.75561
89	R_a10p	1.52902e-07	1.05855e-06	5.24903	0.42155	0.90696	0.66551	-0.00730228	0.672813
90	R_10pp	4.68981e-08	4.96568e-07	5.46269	0.442575	0.923118	0.683186	-0.00784579	0.691032
91	R_11l	5.10894e-07	2.51948e-06	5.02218	0.397187	0.887431	0.648054	-0.00300135	0.651056
92	R_13l	2.23177e-06	8.11554e-06	4.73122	0.367746	0.86631	0.617592	-0.00893918	0.626531
93	R_OFC	5.0369e-11	3.02214e-09	6.56984	0.536786	0.99573	0.763785	-0.00851129	0.772296
94	R_47s	5.92507e-05	0.000114918	4.01578	0.283637	0.801102	0.547053	-0.00548118	0.552534
95	R_LIPd	0.000356153	0.000516996	3.57061	0.227018	0.756882	0.498193	-0.00405675	0.50225
96	R_6a	0.00453882	0.00507446	2.83806	0.127543	0.678358	0.407013	-0.00589659	0.41291
97	R_i6_8	0.0120715	0.0126697	2.51005	0.0806301	0.640326	0.363111	-0.00684463	0.369955
98	R_s6_8	0.0015456	0.00187346	3.16598	0.173262	0.715251	0.447044	-0.00752152	0.454566
99	R_43	8.51582e-05	0.000152522	3.9294	0.273275	0.793534	0.536209	-0.00749979	0.543709
100	R_OP4	6.76464e-05	0.000128172	3.98442	0.27971	0.797992	0.543919	-0.0051045	0.549023
101	R_OP1	0.00174966	0.00207196	3.12973	0.168171	0.710915	0.443771	-0.00601188	0.449782
102	R_OP2_3	3.85163e-06	1.27296e-05	4.61923	0.353491	0.853759	0.611517	-0.00142193	0.612939
103	R_52	7.16533e-06	2.09717e-05	4.48872	0.339837	0.844335	0.595848	-0.00593926	0.601787
104	R_RI	1.82299e-05	4.40455e-05	4.28554	0.315969	0.825773	0.576126	-0.00462758	0.580754
105	R_PFcm	0.000666634	0.000879077	3.40295	0.205229	0.740387	0.476304	-0.00689351	0.483197
106	R_PoI2	9.33236e-07	4.09713e-06	4.90522	0.385115	0.878372	0.637093	-0.00362578	0.640719
107	R_TA2	4.00337e-07	2.05888e-06	5.0688	0.402767	0.892265	0.650713	-0.00559732	0.656311
108	R_FOP4	7.47244e-05	0.000138664	3.96072	0.276347	0.794831	0.543195	-0.00247594	0.545671
109	R_MI	2.35529e-05	5.36648e-05	4.22824	0.309089	0.820391	0.570512	-0.0041502	0.574662
110	R_Pir	2.48529e-09	5.20153e-08	5.96242	0.486953	0.956609	0.723228	-0.0056405	0.728869
111	R_AVI	0.0214739	0.021962	2.29955	0.0498786	0.614823	0.334918	-0.00647045	0.341388
112	R_AAIC	0.0426835	0.0431631	2.02679	0.00944661	0.580208	0.301076	-0.00203847	0.303115
113	R_FOP1	8.18172e-07	3.63632e-06	4.93098	0.390531	0.884636	0.633708	-0.0132772	0.646986
114	R_FOP3	7.73715e-06	2.19571e-05	4.47233	0.337828	0.842666	0.594605	-0.00533603	0.599941
115	R_FOP2	1.25708e-06	5.18896e-06	4.84642	0.379077	0.873954	0.631176	-0.00445124	0.635627
116	R_PFt	0.0019805	0.00232999	3.09314	0.162893	0.706096	0.441823	-0.00278887	0.444611
117	R_AIP	0.00071531	0.000936406	3.38364	0.202598	0.738212	0.474408	-0.00636447	0.480772
118	R_EC	6.97088e-07	3.21733e-06	4.96217	0.389576	0.880557	0.645433	0.00175108	0.643682
119	R_PreS	9.30948e-05	0.000164285	3.90792	0.271576	0.793542	0.529318	-0.0138067	0.543125
120	R_H	6.75448e-06	1.99313e-05	4.50128	0.341182	0.845276	0.597351	-0.00554375	0.602895
121	R_ProS	0.000204043	0.000320766	3.71396	0.246024	0.772428	0.512028	-0.00760076	0.519629
122	R_PeEc	3.45582e-07	1.82955e-06	5.09672	0.405258	0.893884	0.653908	-0.0043465	0.658254
123	R_STGa	8.08128e-05	0.000146194	3.94198	0.274585	0.794208	0.538721	-0.00590881	0.544629
124	R_PBelt	4.29746e-07	2.17899e-06	5.05529	0.401044	0.890702	0.650155	-0.00448045	0.654635
125	R_A5	1.39985e-07	1.00789e-06	5.26527	0.422855	0.90774	0.66744	-0.006337	0.673777
126	R_PHA1	1.67171e-05	4.12202e-05	4.30475	0.31767	0.826473	0.579926	-0.00188703	0.581813
127	R_PHA3	1.42274e-05	3.58172e-05	4.34032	0.32181	0.829624	0.583615	-0.00179799	0.585413
128	R_STSda	4.14122e-08	4.65887e-07	5.48472	0.44281	0.922116	0.687811	-0.00252111	0.690332
129	R_STSdp	1.04323e-05	2.76726e-05	4.40801	0.332053	0.839904	0.583162	-0.0129295	0.596092
130	R_STSvp	0.000112673	0.000193154	3.86154	0.264518	0.786406	0.529913	-0.00582505	0.535738
131	R_TGd	1.4466e-06	5.67085e-06	4.81847	0.377273	0.873581	0.625838	-0.00896148	0.6348
132	R_TE1a	9.19795e-06	2.50853e-05	4.43522	0.333011	0.838424	0.592527	-0.00281805	0.595345
133	R_TE1p	0.00202391	0.0023656	3.0867	0.162417	0.706759	0.436616	-0.00824588	0.444862
134	R_TE2a	5.55558e-06	1.70941e-05	4.54263	0.346355	0.849684	0.600125	-0.00760149	0.607726
135	R_TF	1.37792e-05	3.51809e-05	4.34735	0.322804	0.830571	0.58378	-0.00263328	0.586413
136	R_TE2p	5.67502e-05	0.00011164	4.02593	0.284549	0.801383	0.549516	-0.00352657	0.553043
137	R_PHT	0.00262854	0.00301361	3.00814	0.151255	0.697096	0.430003	-0.00426515	0.434268
138	R_PH	0.00028321	0.000421304	3.63019	0.235405	0.764472	0.501284	-0.00913151	0.510415
139	R_TPOJ1	0.000140833	0.000231507	3.8067	0.257095	0.77993	0.526276	-0.00240662	0.528682
140	R_TPOJ2	0.000505938	0.000695182	3.47759	0.214505	0.746525	0.489441	-0.00127984	0.49072
141	R_TPOJ3	7.72667e-05	0.000141918	3.95272	0.276159	0.795738	0.538851	-0.00738328	0.546234
142	R_DVT	5.81899e-05	0.00011385	4.02003	0.285147	0.803508	0.543421	-0.0113065	0.554728
143	R_PGp	0.000122307	0.000206716	3.84146	0.262086	0.784656	0.527221	-0.00646093	0.533682
144	R_IP2	8.85584e-05	0.000157827	3.91997	0.271714	0.791814	0.536894	-0.00508321	0.541978
145	R_IP1	0.000783289	0.00101433	3.35863	0.199692	0.736798	0.467965	-0.0107863	0.478751
146	R_IP0	0.00242608	0.00279932	3.03241	0.154594	0.699691	0.433358	-0.00388719	0.437246
147	R_PFop	7.11682e-05	0.00013317	3.97235	0.277756	0.795884	0.544569	-0.00231792	0.546887
148	R_PF	0.00143219	0.0017537	3.18808	0.17564	0.715651	0.455813	8.17129e-05	0.455732
149	R_PFm	2.68152e-05	5.88625e-05	4.19895	0.305709	0.817923	0.567063	-0.00472948	0.571792
150	R_PGi	1.78674e-05	4.34611e-05	4.29	0.317009	0.827126	0.574886	-0.00717047	0.582057
151	R_PGs	0.00014515	0.000237519	3.79922	0.256693	0.780401	0.52276	-0.00610301	0.528863
152	R_V6A	0.00355219	0.00402134	2.91541	0.13829	0.6866	0.418751	-0.00368176	0.422432
153	R_VMV1	0.000146282	0.000238287	3.7973	0.255743	0.778644	0.526032	-0.00129215	0.527324
154	R_VMV3	0.000371501	0.00053283	3.55954	0.225719	0.756114	0.496006	-0.00525476	0.501261
155	R_PHA2	1.15136e-05	3.02548e-05	4.3866	0.327921	0.835064	0.586052	-0.00523525	0.591287
156	R_V4t	0.00123817	0.0015531	3.22994	0.181896	0.721891	0.455752	-0.00645381	0.462206
157	R_FST	0.000212295	0.000332141	3.70392	0.244453	0.770775	0.512415	-0.00552735	0.517943
158	R_V3CD	0.00088779	0.00114144	3.32387	0.195121	0.733419	0.462849	-0.0119525	0.474801
159	R_LO3	0.00173494	0.00206814	3.13221	0.16854	0.711278	0.443788	-0.00637309	0.450161
160	R_VMV2	0.000267512	0.000406348	3.64488	0.236623	0.764318	0.506957	-0.00379209	0.510749
161	R_31pd	0.000232164	0.000358709	3.68117	0.241761	0.769042	0.508533	-0.0072682	0.515801
162	R_31a	0.000374395	0.000534851	3.5575	0.225559	0.756171	0.495101	-0.00613994	0.501241
163	R_VVC	1.93169e-05	4.60536e-05	4.27264	0.3158	0.82712	0.570224	-0.0114274	0.581652
164	R_25	4.63571e-09	8.34428e-08	5.85975	0.478531	0.950393	0.715023	-0.00679274	0.721815
165	R_s32	2.82085e-12	5.07754e-10	6.98637	0.562515	1.01443	0.791939	-0.00140936	0.793348
166	R_pOFC	2.54293e-07	1.55162e-06	5.15451	0.411545	0.898972	0.658229	-0.00567663	0.663905
167	R_PoI1	2.02025e-06	7.65568e-06	4.75139	0.369474	0.867211	0.620677	-0.00704948	0.627726
168	R_Ig	1.74288e-06	6.67485e-06	4.78116	0.373238	0.870519	0.62228	-0.00903178	0.631311
169	R_FOP5	0.00129079	0.00159686	3.21802	0.179856	0.719335	0.458085	-0.00166624	0.459751
170	R_p10p	1.1797e-06	4.99637e-06	4.85902	0.380723	0.875454	0.631685	-0.0055475	0.637233
171	R_p47r	0.00174687	0.00207196	3.1302	0.167528	0.708678	0.450894	0.00282171	0.448073
172	R_TGv	6.69847e-07	3.19111e-06	4.96991	0.394985	0.888277	0.636617	-0.0144085	0.651025
173	R_MBelt	3.39054e-06	1.17365e-05	4.64562	0.356946	0.856875	0.612726	-0.00356066	0.616287
174	R_LBelt	0.000272172	0.000411688	3.64044	0.236441	0.764808	0.504183	-0.00683271	0.511016
175	R_A4	1.9992e-08	2.6656e-07	5.61207	0.457651	0.935252	0.693821	-0.0106741	0.704495
176	R_STSva	1.44162e-07	1.01761e-06	5.25986	0.423476	0.909013	0.664966	-0.00994981	0.674916
177	R_TE1m	0.00125533	0.00156917	3.226	0.181338	0.721399	0.455474	-0.00619687	0.461671
178	R_PI	9.37668e-06	2.53805e-05	4.43107	0.331675	0.836534	0.594629	0.00106764	0.593561
179	R_a32pr	7.57361e-07	3.40812e-06	4.94605	0.38976	0.882178	0.64012	-0.00481461	0.644934
180	R_p24	5.21633e-08	5.36536e-07	5.44377	0.440701	0.921646	0.681727	-0.00765841	0.689386
181	L_V1	3.1547e-06	1.11342e-05	4.66048	0.358535	0.858037	0.6143	-0.00332925	0.617629
182	L_MST	2.61611e-05	5.77792e-05	4.20454	0.305153	0.816103	0.571914	0.00158776	0.570326
183	L_V6	0.00039817	0.000559926	3.54129	0.223273	0.754102	0.494251	-0.00476315	0.499014
184	L_V2	5.44589e-06	1.6901e-05	4.54683	0.345814	0.848302	0.603325	-0.00323297	0.606558
185	L_V3	3.50688e-05	7.51473e-05	4.13778	0.299506	0.814502	0.556329	-0.0109717	0.567301
186	L_V4	2.09124e-07	1.36881e-06	5.19104	0.414144	0.900178	0.663355	-0.00221318	0.665568
187	L_V8	7.54868e-08	6.90602e-07	5.3776	0.435087	0.917869	0.674972	-0.00996008	0.684932
188	L_4	0.000390851	0.00055179	3.54619	0.223246	0.752931	0.498993	0.000775765	0.498217
189	L_3b	0.00053822	0.000728419	3.46098	0.213121	0.746916	0.481933	-0.00854095	0.490474
190	L_FEF	7.57081e-05	0.000139769	3.9576	0.276884	0.796455	0.538862	-0.00811985	0.546982
191	L_PEF	3.87489e-06	1.27296e-05	4.61798	0.354541	0.855655	0.608316	-0.00632706	0.614643
192	L_55b	1.39342e-05	3.53262e-05	4.3449	0.323325	0.83182	0.580978	-0.00649471	0.587472
193	L_V3A	0.0666423	0.0670146	1.83408	-0.0193828	0.555025	0.277936	0.002439	0.275497
194	L_RSC	2.41184e-05	5.46078e-05	4.22289	0.308055	0.819149	0.57133	-0.00211108	0.573441
195	L_POS2	4.88408e-05	9.87791e-05	4.06111	0.289246	0.805492	0.551719	-0.00579253	0.557512
196	L_V7	0.00327789	0.00372253	2.9404	0.141502	0.688339	0.42557	0.00076049	0.424809
197	L_IPS1	0.00104075	0.00132623	3.27927	0.188868	0.728015	0.459308	-0.00956906	0.468877
198	L_FFC	9.67471e-12	1.16096e-09	6.81126	0.553981	1.00905	0.779074	-0.00798973	0.787064
199	L_V3B	0.00199123	0.00233499	3.09154	0.162637	0.705803	0.441995	-0.00232693	0.444322
200	L_LO1	0.0102613	0.0108969	2.5669	0.0887623	0.646527	0.373095	-0.00406688	0.377162
201	L_LO2	4.14182e-05	8.52032e-05	4.09942	0.294081	0.809417	0.555172	-0.00672834	0.5619
202	L_PIT	5.92076e-06	1.79115e-05	4.5292	0.342889	0.84517	0.604141	0.000772746	0.603369
203	L_MT	0.000330634	0.00048583	3.59003	0.229961	0.759868	0.497934	-0.00739892	0.505333
204	L_A1	2.22797e-06	8.11554e-06	4.73156	0.365565	0.862713	0.622956	-0.000274788	0.623231
205	L_PSL	1.84258e-05	4.4222e-05	4.28316	0.315622	0.825434	0.576103	-0.00429516	0.580399
206	L_SFL	0.000520658	0.000709988	3.4699	0.214306	0.747852	0.482967	-0.00856947	0.491537
207	L_PCV	0.000226841	0.000351995	3.68708	0.242065	0.768567	0.511735	-0.00385193	0.515587
208	L_STV	3.59692e-05	7.57246e-05	4.13195	0.297223	0.810885	0.561631	-0.00236232	0.563993
209	L_7Pm	0.00100795	0.00129132	3.2883	0.189961	0.728605	0.461509	-0.00816829	0.469677
210	L_7m	3.20121e-05	6.9008e-05	4.15866	0.299956	0.812427	0.56617	0.00017298	0.565997
211	L_POS1	3.82429e-06	1.27296e-05	4.62071	0.353754	0.854052	0.611405	-0.00182926	0.613234
212	L_23d	6.72118e-05	0.000128022	3.98595	0.279365	0.797038	0.546325	-0.00191743	0.548242
213	L_v23ab	4.17911e-06	1.34328e-05	4.60227	0.352214	0.853352	0.608279	-0.0039608	0.61224
214	L_d23ab	0.000131933	0.000218874	3.82282	0.259018	0.781261	0.528604	-0.00166805	0.530272
215	L_31pv	8.12496e-05	0.000146249	3.94068	0.275072	0.79544	0.535709	-0.00994222	0.545651
216	L_5m	0.00394851	0.00444207	2.88225	0.133873	0.683792	0.411165	-0.00772733	0.418893
217	L_5mv	5.1209e-05	0.00010299	4.05004	0.287811	0.804285	0.550858	-0.00532183	0.55618
218	L_23c	4.13844e-05	8.52032e-05	4.09961	0.292909	0.807075	0.55975	-0.000115086	0.559865
219	L_5L	0.036532	0.0370466	2.09096	0.0189825	0.587948	0.311947	5.93314e-05	0.311888
220	L_24dd	0.000818741	0.00105644	3.34638	0.197336	0.73352	0.472081	-0.00361265	0.475694
221	L_24dv	0.00180814	0.0021342	3.12006	0.166588	0.709031	0.445174	-0.0027704	0.447944
222	L_7AL	0.238588	0.238588	1.17852	-0.118962	0.468128	0.176439	-0.00354534	0.179984
223	L_SCEF	0.000753942	0.000983402	3.36917	0.200094	0.735119	0.476992	-0.000792053	0.477784
224	L_6ma	0.0111688	0.0117566	2.53737	0.0844994	0.643034	0.369175	-0.00405778	0.373233
225	L_7Am	0.0106819	0.0113102	2.55294	0.0868061	0.645225	0.36972	-0.00582819	0.375548
226	L_7PL	0.00394276	0.00444207	2.88271	0.13379	0.683256	0.413355	-0.00516	0.418515
227	L_7PC	0.0188833	0.0194228	2.34783	0.0569397	0.620474	0.342739	-0.00508537	0.347824
228	L_LIPv	0.0440086	0.0443784	2.01401	0.00754519	0.578919	0.297246	-0.00427271	0.301518
229	L_VIP	0.0783117	0.0785298	1.76057	-0.0304608	0.545858	0.265016	-0.000165348	0.265182
230	L_MIP	0.0247288	0.0252192	2.24561	0.0418647	0.607351	0.332013	-0.00141621	0.33343
231	L_1	0.00014966	0.000242692	3.79163	0.256352	0.781038	0.518759	-0.0104209	0.52918
232	L_2	0.00163145	0.0019609	3.15023	0.170852	0.712737	0.447589	-0.00440971	0.451998
233	L_3a	4.41496e-06	1.3942e-05	4.59083	0.352592	0.855184	0.602732	-0.0109519	0.613684
234	L_6d	0.0163624	0.0169754	2.40073	0.0644646	0.625208	0.357807	0.00392756	0.353879
235	L_6mp	0.00684041	0.00735089	2.70452	0.108608	0.663134	0.389164	-0.00650123	0.395665
236	L_6v	9.11977e-06	2.5062e-05	4.43706	0.332716	0.837688	0.594193	-0.000529742	0.594723
237	L_p24pr	0.000558006	0.000752368	3.45125	0.212052	0.746487	0.479198	-0.0105957	0.489794
238	L_33pr	0.00131789	0.00162479	3.21206	0.178999	0.718549	0.457788	-0.00112163	0.45891
239	L_a24pr	1.19086e-05	3.1066e-05	4.37925	0.327747	0.835633	0.583197	-0.00843956	0.591636
240	L_p32pr	3.77488e-05	7.85524e-05	4.12084	0.296303	0.810677	0.558883	-0.00465291	0.563536
241	L_a24	1.56855e-11	1.41169e-09	6.74141	0.54992	1.00622	0.774098	-0.00974919	0.783847
242	L_d32	1.45524e-08	2.01494e-07	5.66676	0.460635	0.936317	0.701012	-0.00511209	0.706124
243	L_8BM	1.03193e-07	8.28969e-07	5.32101	0.429353	0.913369	0.670508	-0.00938379	0.679892
244	L_p32	5.97377e-09	8.96066e-08	5.81749	0.472931	0.945049	0.714179	-0.00199692	0.716176
245	L_10r	1.15405e-09	2.96757e-08	6.0865	0.497578	0.964866	0.732055	-0.00602684	0.738082
246	L_47m	6.00126e-05	0.000114918	4.01276	0.283015	0.800305	0.547761	-0.00400558	0.551767
247	L_8Av	1.19714e-06	5.01127e-06	4.85611	0.380392	0.875185	0.631459	-0.00547472	0.636934
248	L_8Ad	0.000239899	0.000369075	3.67281	0.239867	0.766284	0.512119	-0.00112932	0.513248
249	L_9m	3.66591e-09	6.94593e-08	5.8986	0.482795	0.954138	0.71688	-0.00897802	0.725858
250	L_8BL	1.579e-07	1.07252e-06	5.2431	0.42142	0.90718	0.664193	-0.00874876	0.672942
251	L_9p	6.73679e-07	3.19111e-06	4.9688	0.394098	0.887003	0.638139	-0.0116747	0.649813
252	L_10d	8.05702e-08	6.90602e-07	5.36585	0.432503	0.914947	0.676327	-0.00565515	0.681982
253	L_8C	6.87336e-07	3.21352e-06	4.96491	0.392886	0.885455	0.639461	-0.00883981	0.648301
254	L_44	3.92495e-06	1.27296e-05	4.61532	0.353022	0.853371	0.611224	-0.00128531	0.61251
255	L_45	0.000120675	0.00020492	3.84475	0.262385	0.784725	0.528145	-0.00568875	0.533834
256	L_47l	0.000464849	0.000643637	3.50023	0.217056	0.747762	0.494852	0.00236727	0.492485
257	L_a47r	0.000362924	0.000524362	3.56567	0.225997	0.755444	0.499938	-0.000972125	0.50091
258	L_6r	7.74597e-06	2.19571e-05	4.47209	0.338879	0.844532	0.59144	-0.0101794	0.60162
259	L_IFJa	1.58771e-05	3.9419e-05	4.31615	0.320246	0.829774	0.577078	-0.00792616	0.585004
260	L_IFJp	1.77851e-05	4.34611e-05	4.29102	0.317579	0.82805	0.573492	-0.00940857	0.5829
261	L_IFSp	1.57773e-06	6.10733e-06	4.80113	0.373788	0.869571	0.627901	-0.00288635	0.630788
262	L_IFSa	0.000196373	0.000310062	3.72364	0.247268	0.773399	0.513118	-0.0076166	0.520735
263	L_p9_46v	2.18454e-05	5.07376e-05	4.24514	0.310595	0.820989	0.573969	-0.0016182	0.575587
264	L_46	1.28456e-06	5.19596e-06	4.84213	0.379857	0.875574	0.627991	-0.00906479	0.637056
265	L_a9_46v	7.92541e-08	6.90602e-07	5.36882	0.433709	0.916475	0.675085	-0.00839874	0.683484
266	L_9_46d	3.05463e-07	1.75498e-06	5.12004	0.40989	0.89906	0.651706	-0.0117812	0.663487
267	L_9a	1.05262e-06	4.51123e-06	4.88154	0.384663	0.8797	0.630395	-0.0111662	0.641561
268	L_10v	6.78725e-10	2.22128e-08	6.17097	0.505674	0.971666	0.736849	-0.0086521	0.745501
269	L_a10p	4.57756e-06	1.43298e-05	4.58327	0.351244	0.853693	0.60333	-0.00884789	0.612178
270	L_10pp	2.52997e-09	5.20153e-08	5.95951	0.48912	0.959549	0.720172	-0.0115685	0.731741
271	L_11l	8.27639e-08	6.92907e-07	5.361	0.430229	0.912011	0.678827	-0.000284762	0.679112
272	L_13l	4.55303e-07	2.27651e-06	5.04425	0.400367	0.890537	0.648262	-0.00604906	0.654311
273	L_OFC	3.26306e-10	1.1747e-08	6.28574	0.513745	0.977328	0.746032	-0.00596362	0.751996
274	L_47s	5.34049e-05	0.00010622	4.0402	0.286554	0.803251	0.550013	-0.00501685	0.55503
275	L_LIPd	0.00613021	0.00662725	2.74073	0.11369	0.666943	0.395406	-0.00471275	0.400119
276	L_6a	0.00498415	0.00547225	2.80806	0.123036	0.673794	0.40739	-0.000815175	0.408205
277	L_i6_8	0.000294589	0.000436429	3.62001	0.234223	0.763781	0.499256	-0.0102654	0.509521
278	L_s6_8	3.62661e-06	1.23168e-05	4.63171	0.357285	0.858851	0.606492	-0.0113335	0.617826
279	L_43	2.22176e-06	8.11554e-06	4.73213	0.367089	0.865151	0.619514	-0.00596741	0.625481
280	L_OP4	1.20582e-07	8.85908e-07	5.29261	0.426359	0.910957	0.668413	-0.00879933	0.677212
281	L_OP1	7.9668e-05	0.000144851	3.9454	0.273973	0.792368	0.54358	0.000435792	0.543145
282	L_OP2_3	6.62051e-07	3.19111e-06	4.97218	0.392787	0.884706	0.641911	-0.00580575	0.647717
283	L_52	6.02372e-08	5.89048e-07	5.4181	0.436847	0.917804	0.68178	-0.00359847	0.685378
284	L_RI	6.07701e-06	1.8231e-05	4.52369	0.341791	0.84387	0.604898	0.00281566	0.602083
285	L_PFcm	3.10276e-05	6.76967e-05	4.16579	0.301572	0.814555	0.564173	-0.00386146	0.568035
286	L_PoI2	1.26841e-06	5.18896e-06	4.84464	0.379035	0.874045	0.630679	-0.0050015	0.63568
287	L_TA2	2.21563e-07	1.41684e-06	5.18027	0.415293	0.902646	0.658392	-0.00936235	0.667755
288	L_FOP4	7.86647e-08	6.90602e-07	5.37016	0.433153	0.915596	0.676314	-0.00634505	0.682659
289	L_MI	2.85019e-07	1.68208e-06	5.13309	0.410427	0.898889	0.654375	-0.00914034	0.663516
290	L_Pir	1.13012e-07	8.53279e-07	5.30445	0.424447	0.9074	0.674576	0.000599174	0.673977
291	L_AVI	4.24673e-06	1.35294e-05	4.59893	0.352389	0.853996	0.606505	-0.00625524	0.612761
292	L_AAIC	5.59235e-05	0.000110618	4.02938	0.285312	0.802398	0.548507	-0.0055036	0.554011
293	L_FOP1	3.11301e-07	1.75498e-06	5.11647	0.407068	0.895112	0.656033	-0.00367098	0.659704
294	L_FOP3	1.78855e-07	1.19237e-06	5.22007	0.417925	0.903681	0.664308	-0.00498885	0.669297
295	L_FOP2	3.11997e-07	1.75498e-06	5.11605	0.409256	0.898414	0.651779	-0.0110384	0.662817
296	L_PFt	0.00165639	0.00198107	3.14579	0.171006	0.714685	0.439326	-0.0140095	0.453336
297	L_AIP	0.000448601	0.000625955	3.50971	0.218896	0.750265	0.492082	-0.00275504	0.494838
298	L_EC	1.03621e-07	8.28969e-07	5.32026	0.428673	0.912443	0.671459	-0.00753748	0.678997
299	L_PreS	2.14416e-05	5.01233e-05	4.24932	0.312437	0.823894	0.569814	-0.00843712	0.578251
300	L_H	2.1947e-06	8.11554e-06	4.73462	0.368574	0.867336	0.616808	-0.0107302	0.627538
301	L_ProS	7.13941e-05	0.00013317	3.97159	0.277506	0.795486	0.545151	-0.00137367	0.546525
302	L_PeEc	1.13771e-07	8.53279e-07	5.30323	0.426516	0.910471	0.670826	-0.00606303	0.676889
303	L_STGa	3.58344e-05	7.57246e-05	4.13282	0.296163	0.808688	0.565985	0.00388799	0.562097
304	L_PBelt	3.77455e-07	1.96933e-06	5.07999	0.402633	0.891202	0.654165	-0.00131392	0.655479
305	L_A5	3.28049e-07	1.78936e-06	5.10658	0.406427	0.894895	0.65447	-0.00488345	0.659353
306	L_PHA1	1.03078e-06	4.47086e-06	4.88567	0.381991	0.875135	0.637557	0.000170923	0.637386
307	L_PHA3	2.41741e-08	3.00093e-07	5.57912	0.453886	0.931956	0.692178	-0.00875173	0.70093
308	L_STSda	0.000106795	0.000184838	3.87461	0.266049	0.787439	0.531874	-0.00511106	0.536985
309	L_STSdp	0.000385782	0.000548939	3.54962	0.223912	0.753827	0.498041	-0.00102158	0.499062
310	L_STSvp	0.0149431	0.0155928	2.43376	0.069328	0.629647	0.360029	0.00138251	0.358646
311	L_TGd	1.04541e-05	2.76726e-05	4.40756	0.329543	0.835481	0.5906	-0.00151477	0.592115
312	L_TE1a	0.000388496	0.000550624	3.54778	0.223488	0.75318	0.498964	0.000491759	0.498472
313	L_TE1p	0.000354683	0.000516996	3.57169	0.227419	0.757636	0.496712	-0.00619178	0.502904
314	L_TE2a	0.000116935	0.000199511	3.85246	0.26348	0.785747	0.528411	-0.00650982	0.534921
315	L_TF	6.16745e-08	5.89048e-07	5.41388	0.43737	0.918808	0.679972	-0.00631729	0.686289
316	L_TE2p	1.12166e-09	2.96757e-08	6.09106	0.498246	0.965527	0.732064	-0.00670981	0.738774
317	L_PHT	5.5525e-09	8.69087e-08	5.82971	0.476949	0.949766	0.711417	-0.00949611	0.720913
318	L_PH	2.60077e-09	5.20153e-08	5.955	0.488261	0.958642	0.720394	-0.0104129	0.730806
319	L_TPOJ1	5.90464e-06	1.79115e-05	4.52978	0.343871	0.846803	0.601691	-0.0031656	0.604857
320	L_TPOJ2	8.63952e-06	2.42986e-05	4.44869	0.335163	0.840675	0.592102	-0.00555088	0.597653
321	L_TPOJ3	1.24563e-05	3.22608e-05	4.36945	0.326141	0.833923	0.583644	-0.00624851	0.589892
322	L_DVT	3.92188e-06	1.27296e-05	4.61548	0.353825	0.854708	0.609208	-0.00452293	0.613731
323	L_PGp	3.0512e-06	1.08756e-05	4.66734	0.358718	0.857658	0.616394	-0.0010189	0.617412
324	L_IP2	0.000451166	0.000627104	3.50819	0.219572	0.752343	0.486109	-0.010372	0.496481
325	L_IP1	0.017332	0.0179297	2.37959	0.0615851	0.624302	0.347178	-0.00494657	0.352125
326	L_IP0	0.00036414	0.000524362	3.5648	0.226709	0.757405	0.494714	-0.00777708	0.502491
327	L_PFop	0.000650549	0.000864198	3.40961	0.205353	0.739025	0.48264	0.000305501	0.482335
328	L_PF	7.9592e-05	0.000144851	3.94563	0.274823	0.794108	0.540059	-0.00458361	0.544643
329	L_PFm	0.000125839	0.000209732	3.83446	0.26095	0.783418	0.527665	-0.00476693	0.532432
330	L_PGi	2.30776e-05	5.29167e-05	4.23282	0.311015	0.82341	0.566179	-0.0112577	0.577436
331	L_PGs	9.58929e-05	0.000168397	3.90076	0.269566	0.790491	0.533645	-0.00667164	0.540317
332	L_V6A	0.00163408	0.0019609	3.14975	0.170683	0.712352	0.448559	-0.00312225	0.451682
333	L_VMV1	0.000181027	0.000289643	3.74412	0.249386	0.774289	0.51809	-0.00400518	0.522095
334	L_VMV3	2.48415e-05	5.57799e-05	4.21624	0.309238	0.82228	0.563686	-0.0123591	0.576045
335	L_PHA2	2.17441e-08	2.79567e-07	5.59752	0.455475	0.933094	0.693833	-0.00840662	0.70224
336	L_V4t	0.000138926	0.000229419	3.81007	0.258504	0.78243	0.521809	-0.00908439	0.530893
337	L_FST	2.28268e-07	1.41684e-06	5.17471	0.414432	0.901777	0.658451	-0.0084009	0.666852
338	L_V3CD	0.000151506	0.000244584	3.78859	0.254314	0.777057	0.526676	0.000942601	0.525734
339	L_LO3	0.0040854	0.00458175	2.87149	0.13217	0.68181	0.41256	-0.00438878	0.416948
340	L_VMV2	3.54903e-05	7.56007e-05	4.13503	0.298259	0.812467	0.559484	-0.00596775	0.565452
341	L_31pd	0.000103273	0.000180478	3.88277	0.267458	0.789059	0.530984	-0.00760903	0.538593
342	L_31a	2.04198e-05	4.80467e-05	4.26025	0.313356	0.824181	0.572247	-0.00651259	0.57876
343	L_VVC	9.73229e-09	1.40145e-07	5.73533	0.469247	0.944289	0.703165	-0.0114473	0.714612
344	L_25	1.13789e-09	2.96757e-08	6.08876	0.497408	0.964554	0.732607	-0.00518539	0.737792
345	L_s32	4.29892e-11	3.02214e-09	6.59339	0.534636	0.992387	0.768607	-0.000467374	0.769074
346	L_pOFC	1.06696e-07	8.3501e-07	5.31493	0.426839	0.910156	0.673196	-0.00354621	0.676743
347	L_PoI1	2.24477e-07	1.41684e-06	5.17783	0.413554	0.900255	0.660891	-0.00456234	0.665454
348	L_Ig	2.72571e-07	1.63542e-06	5.14149	0.409475	0.89685	0.65847	-0.00324082	0.661711
349	L_FOP5	4.76241e-05	9.68627e-05	4.06699	0.288598	0.803313	0.557677	0.00190429	0.555772
350	L_p10p	3.41883e-07	1.82955e-06	5.09876	0.407404	0.89695	0.650382	-0.0107946	0.661177
351	L_p47r	0.00159734	0.00192968	3.15639	0.171231	0.711932	0.452838	0.00122245	0.451615
352	L_TGv	1.04176e-05	2.76726e-05	4.40832	0.329836	0.835915	0.590061	-0.00245838	0.59252
353	L_MBelt	6.21773e-08	5.89048e-07	5.41242	0.436984	0.918353	0.68024	-0.00559428	0.685834
354	L_LBelt	9.09233e-06	2.5062e-05	4.4377	0.334156	0.840162	0.590239	-0.00672054	0.596959
355	L_A4	4.37365e-08	4.77125e-07	5.47506	0.444416	0.924941	0.683189	-0.0097496	0.692939
356	L_STSva	0.000535396	0.00072733	3.46239	0.213043	0.746369	0.483953	-0.00612573	0.490078
357	L_TE1m	0.0205071	0.0210329	2.31694	0.0523914	0.616535	0.339423	-0.00407089	0.343494
358	L_PI	7.15543e-07	3.2607e-06	4.9571	0.391071	0.883294	0.640817	-0.00533804	0.646155
359	L_a32pr	1.43127e-06	5.67085e-06	4.8206	0.37604	0.871418	0.629368	-0.00346598	0.632834
360	L_p24	2.62531e-08	3.15037e-07	5.56475	0.454789	0.934012	0.68772	-0.0150422	0.702762
