# Supplementary material for: Parent–offspring brain similarity: Specificities and commonalities among sex combinations–the TRIO study
Source: iScience. 2025 Jun 19;28(7):112936. doi: 10.1016/j.isci.2025.112936 (PMC12270804; doi:10.1016/j.isci.2025.112936)
Supplement: Table S20. Results of the comparison of the correlation coefficients of volume in each subcortical region between father–daughter dyads and unrelated pairs, related to Figures 3, S1, and S2 [file mmc21.xlsx]

## Sheet: 20_Father-Daughter_SV
Supplementary Table 20. Results of the test comparing the differences in correlation coefficients of subcortical volume in each region between father-son dyads and unrelated pairs.
Region	Raw_p_value	q_value	z_value	Lower bound of the CI	Upper bound of the CI	r_real-dyads	r_unrelated-pairs	r_diff		Abbreviations
L_lv	0.045686	0.0974634	1.99828	0.00519727	0.576938	0.294957	-0.00435441	0.299312		Region: The region names as defined in the original aseg atlas.
L_inf_lv	0.0307014	0.078156	2.16092	0.0293542	0.596731	0.321253	-0.000393902	0.321647		Raw_p_value: The uncorrected p-value from the test of differences in correlation coefficients.
L_cereb	0.00137032	0.0182511	3.20083	0.177769	0.718246	0.453718	-0.00452708	0.458245		q_value: The FDR-corrected p-value from the test of differences in correlation coefficients.
L_cereb_wm	0.00102502	0.0182511	3.28357	0.189357	0.728205	0.460624	-0.00856196	0.469186		z_value: The z-value from the test of differences in correlation coefficients.
L_thal	0.0319455	0.078156	2.14509	0.0270109	0.594754	0.319131	-0.000315752	0.319447		Lower bound of the CI: The lower bound of the 95% confidence interval
L_caud	0.0532203	0.100179	1.93313	-0.00454534	0.568246	0.288388	-0.00148063	0.289869		Upper bound of the CI: The upper bound of the 95% confidence interval
L_put	0.00259514	0.0207611	3.01202	0.151604	0.69685	0.432731	-0.00151243	0.434244		r_real-dyads: The correlation coefficients in real parent-offspring dyads.
L_gp	0.134263	0.179017	1.4975	-0.0702422	0.510951	0.229072	0.00214018	0.226932		r_unrelated-pairs: The Z-transformed, averaged, and backtransformed correlation coefficients of unrelated pairs, which were randomly generated through 1,000 permutations.
v3rd	0.355453	0.406232	0.924064	-0.157837	0.432549	0.138948	-0.0027336	0.141681		r_diff: difference in correlation coefficient between real parent-offspring dyads and unrelated pairs
v4th	0.0341933	0.078156	2.11779	0.0230079	0.592278	0.309992	-0.00624519	0.316237
brainstem	0.00456512	0.0243473	2.83622	0.127637	0.67962	0.401213	-0.012544	0.413757
L_hippo	0.0117092	0.0377738	2.52079	0.082036	0.640658	0.368772	-0.00196551	0.370737
L_amyg	0.154561	0.190229	1.42361	-0.0815862	0.501648	0.212208	-0.00418512	0.216393
L_accumbens	0.61811	0.638049	0.49853	-0.222744	0.371548	0.0731958	-0.00359792	0.0767937
L_venDC	0.146297	0.18726	1.45274	-0.0771536	0.505584	0.216398	-0.00428768	0.220686
R_lv	0.0118043	0.0377738	2.51794	0.0816804	0.640675	0.36682	-0.00378263	0.370603
R_inf_lv	0.647758	0.647758	-0.456879	-0.365382	0.229008	-0.0708953	-0.000516415	-0.0703789
R_cereb	0.00171104	0.0182511	3.13628	0.169112	0.711764	0.444159	-0.00653815	0.450698
R_cereb_wm	0.00967892	0.0377738	2.58709	0.0916292	0.648664	0.376811	-0.00285911	0.37967
R_thal	0.0849842	0.143131	1.72247	-0.0362904	0.541958	0.251081	-0.0092165	0.260298
R_caud	0.0522863	0.100179	1.94077	-0.00340367	0.569441	0.288018	-0.00306334	0.291081
R_put	0.130935	0.179017	1.51043	-0.068343	0.513085	0.227159	-0.00187145	0.229031
R_gp	0.452895	0.483088	0.750597	-0.184333	0.407901	0.112699	-0.00263972	0.115339
R_hippo	0.107499	0.160551	1.60954	-0.0533221	0.526408	0.240327	-0.00323575	0.243563
R_amyg	0.37066	0.409004	0.895239	-0.162078	0.428079	0.141907	0.00473319	0.137174
R_accumbens	0.173137	0.2052	1.36219	-0.0909765	0.493495	0.201322	-0.00608079	0.207403
R_venDC	0.0174482	0.0507584	2.37712	0.0612409	0.624137	0.346191	-0.00568894	0.35188
cc_pos	0.00454585	0.0243473	2.83757	0.127345	0.677765	0.408929	-0.00352187	0.412451
cc_mid_pos	0.110379	0.160551	1.59649	-0.0553316	0.52494	0.236117	-0.00568591	0.241803
cc_central	0.0914753	0.146361	1.68767	-0.0414507	0.536222	0.255522	0.000899477	0.254623
cc_mid_an	0.0107801	0.0377738	2.54975	0.0863928	0.645131	0.368038	-0.0072832	0.375321
cc_an	0.0668037	0.118762	1.83299	-0.0195915	0.555953	0.270182	-0.00577655	0.275959
