# Supplementary material for: Parent–offspring brain similarity: Specificities and commonalities among sex combinations–the TRIO study
Source: iScience. 2025 Jun 19;28(7):112936. doi: 10.1016/j.isci.2025.112936 (PMC12270804; doi:10.1016/j.isci.2025.112936)
Supplement: Table S21. Results of the comparison of the correlation coefficients of cortical thickness in each region between mother–daughter dyads and unrelated pairs, related to Figures 3, S1, and S2 [file mmc22.xlsx]

## Sheet: 21_Mother-Daughter_CT
Supplementary Table 21. Results of the test comparing the differences in correlation coefficients of cortical thickness in each region between mother-daughter dyads and unrelated pairs.
Number	Region	Raw_p_value	q_value	z_value	Lower bound of the CI	Upper bound of the CI	r_real-dyads	r_unrelated-pairs	r_diff		Abbreviations
1	R_V1	0.0047544	0.044192	2.82322	0.123564	0.666844	0.3981	-0.00666592	0.404766		Number: The region number as defined in the original HCP-MMP1 atlas.
2	R_MST	0.0384378	0.115313	2.07016	0.015633	0.575651	0.307672	0.00409565	0.303576		Region: The region names as defined in the original aseg atlas.
3	R_V6	0.000989152	0.0242261	3.29359	0.187785	0.718545	0.455878	-0.00727774	0.463156		Raw_p_value: The uncorrected p-value from the test of differences in correlation coefficients.
4	R_V2	0.0834323	0.170657	1.73111	-0.0343537	0.534024	0.251798	-0.00513898	0.256937		q_value: The FDR-corrected p-value from the test of differences in correlation coefficients.
5	R_V3	0.0282817	0.102842	2.19336	0.0336574	0.592126	0.316911	-0.00434677	0.321257		z_value: The z-value from the test of differences in correlation coefficients.
6	R_V4	0.00777718	0.0594015	2.66159	0.10061	0.646918	0.383235	0.000295773	0.382939		Lower bound of the CI: The lower bound of the 95% confidence interval
7	R_V8	0.082095	0.169213	1.73866	-0.0333058	0.535994	0.24446	-0.0141013	0.258561		Upper bound of the CI: The upper bound of the 95% confidence interval
8	R_4	0.236815	0.341013	1.18299	-0.116302	0.461201	0.17279	-0.00482272	0.177613		r_real-dyads: The correlation coefficients in real parent-offspring dyads.
9	R_3b	0.0462444	0.129054	1.99316	0.00437929	0.567617	0.287214	-0.00667393	0.293888		r_unrelated-pairs: The Z-transformed, averaged, and backtransformed correlation coefficients of unrelated pairs, which were randomly generated through 1,000 permutations.
10	R_FEF	0.229212	0.334075	1.20239	-0.113298	0.463509	0.180126	-0.000192725	0.180319		r_diff: difference in correlation coefficient between real parent-offspring dyads and unrelated pairs
11	R_PEF	0.371151	0.467183	0.89432	-0.159599	0.42122	0.133491	-0.00130355	0.134795
12	R_55b	0.552851	0.618095	0.593493	-0.204828	0.379028	0.0821126	-0.00768713	0.0897997
13	R_V3A	0.334722	0.431377	0.964646	-0.149058	0.431055	0.142747	-0.00253087	0.145278
14	R_RSC	0.380545	0.471111	0.876892	-0.162164	0.418666	0.133368	0.00121346	0.132155
15	R_POS2	0.144498	0.240322	1.45924	-0.0749191	0.498568	0.211011	-0.00702013	0.218031
16	R_V7	0.0853121	0.173516	1.72066	-0.0358823	0.532379	0.252723	-0.00256633	0.25529
17	R_IPS1	0.0674919	0.155809	1.82838	-0.0198819	0.545419	0.273672	0.00360972	0.270062
18	R_FFC	0.106595	0.199866	1.61369	-0.0517895	0.518448	0.237829	-0.00219492	0.240024
19	R_V3B	0.130826	0.228628	1.51085	-0.0670405	0.504368	0.228613	0.0036507	0.224962
20	R_LO1	0.374416	0.469651	0.888232	-0.160495	0.420329	0.13343	-0.000443126	0.133873
21	R_LO2	0.280209	0.387241	1.07985	-0.131649	0.44664	0.164429	0.00220842	0.16222
22	R_PIT	0.383011	0.472205	0.872362	-0.162842	0.418029	0.132799	0.00132088	0.131478
23	R_MT	0.415714	0.502205	0.81388	-0.171802	0.410252	0.115159	-0.00772761	0.122887
24	R_A1	0.468943	0.551698	0.7242	-0.185035	0.397166	0.113146	0.00382981	0.109316
25	R_PSL	0.0803067	0.169213	1.74891	-0.03173	0.536596	0.252087	-0.00752819	0.259616
26	R_SFL	0.0148025	0.0735738	2.43717	0.0688448	0.621323	0.350941	-0.00300699	0.353948
27	R_PCV	0.106424	0.199866	1.61448	-0.0516737	0.518567	0.237801	-0.00234431	0.240145
28	R_STV	0.00313294	0.0397149	2.95438	0.141587	0.680976	0.416799	-0.00413027	0.42093
29	R_7Pm	0.0771419	0.165617	1.76752	-0.0289152	0.538176	0.261203	-0.000590979	0.261794
30	R_7m	0.0403392	0.119034	2.05026	0.0127687	0.574851	0.294625	-0.00723636	0.301861
31	R_POS1	0.248708	0.353082	1.15349	-0.120677	0.45699	0.171147	-0.0020443	0.173191
32	R_23d	0.214342	0.316242	1.24171	-0.107497	0.469225	0.180847	-0.00541034	0.186257
33	R_v23ab	0.120614	0.214956	1.5522	-0.0610187	0.510843	0.224739	-0.00670194	0.231441
34	R_d23ab	0.816059	0.849078	0.232617	-0.258548	0.326932	0.030336	-0.00492401	0.03526
35	R_31pv	0.250432	0.35355	1.1493	-0.121258	0.456256	0.172808	0.000303078	0.172505
36	R_5m	0.0297542	0.103995	2.17335	0.0307236	0.589337	0.316099	-0.00221471	0.318314
37	R_5mv	0.00123945	0.0242261	3.22964	0.179731	0.713254	0.44339	-0.0132341	0.456624
38	R_23c	0.136728	0.231089	1.48809	-0.0705126	0.501832	0.220923	-0.00099704	0.22192
39	R_5L	0.0337776	0.1079	2.12272	0.0233675	0.583593	0.30627	-0.00542184	0.311691
40	R_24dd	0.105555	0.199866	1.6185	-0.0511231	0.519518	0.234552	-0.00639464	0.240947
41	R_24dv	0.0615134	0.151031	1.86979	-0.0137654	0.550442	0.281009	0.00528066	0.275728
42	R_7AL	0.00475465	0.044192	2.8232	0.123557	0.666822	0.398176	-0.00657368	0.404749
43	R_SCEF	0.0653735	0.154692	1.8427	-0.0178167	0.54846	0.266805	-0.00596796	0.272773
44	R_6ma	0.0191566	0.0861466	2.34247	0.0551763	0.609475	0.340973	2.8134e-05	0.340944
45	R_7Am	0.0259089	0.100384	2.22757	0.0386242	0.596223	0.322061	-0.00379926	0.32586
46	R_7PL	0.249119	0.353082	1.15249	-0.12086	0.456967	0.169389	-0.0037033	0.173092
47	R_7PC	0.0576553	0.146305	1.89831	-0.00959016	0.555234	0.27682	-0.00358603	0.280406
48	R_LIPv	0.000909622	0.0242261	3.31708	0.190721	0.720476	0.460326	-0.00521049	0.465536
49	R_VIP	0.0536019	0.142938	1.93004	-0.0049128	0.559362	0.280469	-0.00444093	0.28491
50	R_MIP	0.00605949	0.0507306	2.74454	0.112451	0.657369	0.390106	-0.00420159	0.394308
51	R_1	0.000332152	0.0199291	3.58884	0.226016	0.747928	0.493709	-0.00318583	0.496895
52	R_2	0.000184373	0.0132749	3.73952	0.245584	0.763833	0.5087	-0.00600952	0.51471
53	R_3a	0.0012786	0.0242261	3.22074	0.178088	0.710944	0.446584	-0.00790235	0.454486
54	R_6d	0.325621	0.421667	0.982973	-0.146384	0.433809	0.141538	-0.00654347	0.148081
55	R_6mp	0.434466	0.519627	0.781572	-0.176549	0.40549	0.115698	-0.00228289	0.117981
56	R_6v	0.529532	0.60518	0.62872	-0.199432	0.383823	0.0948187	-0.000221967	0.0950406
57	R_p24pr	0.238205	0.341648	1.17949	-0.116831	0.460734	0.172142	-0.00495967	0.177102
58	R_33pr	0.297195	0.397732	1.04247	-0.137367	0.441813	0.154164	-0.00265524	0.15682
59	R_a24pr	0.0293872	0.103719	2.17825	0.0314541	0.590196	0.315293	-0.00385413	0.319147
60	R_p32pr	0.0172442	0.0806221	2.38146	0.0608278	0.614514	0.344344	-0.00206323	0.346407
61	R_a24	0.411812	0.501166	0.820709	-0.170611	0.410844	0.124563	0.000777227	0.123785
62	R_d32	0.0104357	0.0626142	2.56105	0.086409	0.635288	0.370089	0.00022128	0.369868
63	R_8BM	0.00136037	0.0244866	3.20293	0.175134	0.707303	0.449794	-0.00118517	0.450979
64	R_p32	0.323716	0.420714	0.98685	-0.145608	0.43382	0.151274	0.00281848	0.148456
65	R_10r	0.534966	0.607532	0.620444	-0.200715	0.382726	0.0911211	-0.00269679	0.0938179
66	R_47m	0.0811003	0.169213	1.74434	-0.0323518	0.535205	0.257877	-0.000642453	0.25852
67	R_8Av	0.0445183	0.125208	2.00918	0.00671905	0.568424	0.297201	0.00181571	0.295385
68	R_8Ad	0.164854	0.263767	1.38893	-0.0854119	0.489007	0.202838	-0.00489871	0.207736
69	R_9m	0.0681098	0.156175	1.82428	-0.0205258	0.545734	0.267005	-0.00296049	0.269965
70	R_8BL	0.00749478	0.0589614	2.67402	0.102608	0.649614	0.379583	-0.00586101	0.385444
71	R_9p	0.118565	0.214253	1.56083	-0.0596962	0.511723	0.228437	-0.00411237	0.232549
72	R_10d	0.770322	0.815635	0.291954	-0.249707	0.335508	0.0436178	-0.000620441	0.0442383
73	R_8C	0.11942	0.214253	1.55721	-0.0600881	0.510165	0.23773	0.00626284	0.231467
74	R_44	0.354269	0.453867	0.926342	-0.15471	0.425477	0.141851	0.00236275	0.139488
75	R_45	0.0722286	0.16096	1.79767	-0.0244605	0.542261	0.263787	-0.00238792	0.266175
76	R_47l	0.0229567	0.0939137	2.27415	0.0454009	0.602139	0.327027	-0.00531052	0.332338
77	R_a47r	0.452439	0.534309	0.751356	-0.181129	0.401333	0.108752	-0.00473682	0.113488
78	R_6r	0.105236	0.199866	1.61998	-0.0508344	0.51912	0.240045	-0.000799327	0.240845
79	R_IFJa	0.626081	0.680934	0.48725	-0.220593	0.36364	0.0738299	8.78254e-05	0.073742
80	R_IFJp	0.0593819	0.148455	1.88535	-0.0115175	0.554197	0.270594	-0.00835231	0.278946
81	R_IFSp	0.175022	0.273196	1.35624	-0.0902718	0.484453	0.200119	-0.0027769	0.202896
82	R_IFSa	0.0140271	0.0735738	2.45657	0.0716363	0.623728	0.353019	-0.00357586	0.356595
83	R_p9_46v	0.00352224	0.0397149	2.91805	0.136519	0.6767	0.413085	-0.00310869	0.416194
84	R_46	0.136132	0.231089	1.49035	-0.0701946	0.502257	0.220006	-0.00230364	0.22231
85	R_a9_46v	0.409071	0.500903	0.82553	-0.169914	0.411578	0.124008	-0.000517464	0.124525
86	R_9_46d	0.0645147	0.15381	1.84861	-0.0169199	0.548614	0.272051	-0.00120711	0.273258
87	R_9a	0.0300867	0.104146	2.16895	0.0300881	0.588879	0.315026	-0.00273947	0.317765
88	R_10v	0.122336	0.215887	1.54504	-0.0619962	0.509251	0.229902	-0.000173017	0.230075
89	R_a10p	0.146586	0.241958	1.4517	-0.0760695	0.497687	0.208587	-0.00841185	0.216999
90	R_10pp	0.0686067	0.156319	1.821	-0.0210076	0.545242	0.267089	-0.0023732	0.269462
91	R_11l	0.0541417	0.143316	1.9257	-0.00555596	0.559098	0.277868	-0.00660322	0.284472
92	R_13l	0.690727	0.743845	0.397869	-0.233947	0.35082	0.0593211	-0.000933829	0.0602549
93	R_OFC	0.00480881	0.044192	2.81957	0.122645	0.664673	0.40432	0.00130054	0.40302
94	R_47s	0.179883	0.27913	1.34111	-0.092616	0.482779	0.193718	-0.00714187	0.20086
95	R_LIPd	0.415609	0.502205	0.814063	-0.171629	0.409956	0.122651	-0.000156535	0.122807
96	R_6a	0.00424989	0.044192	2.85899	0.128391	0.670262	0.405001	-0.00386243	0.408863
97	R_i6_8	0.140574	0.236479	1.47366	-0.0726523	0.499823	0.219841	5.37871e-05	0.219787
98	R_s6_8	0.0628761	0.152942	1.86007	-0.0152189	0.549831	0.275363	0.000634825	0.274728
99	R_43	0.0490709	0.135889	1.96797	0.00067346	0.563683	0.288839	-0.00108474	0.289923
100	R_OP4	0.00623103	0.0509811	2.73537	0.111068	0.655867	0.39074	-0.00206272	0.392803
101	R_OP1	0.110253	0.202757	1.59706	-0.0543126	0.516646	0.232063	-0.00577688	0.237839
102	R_OP2_3	0.489568	0.569928	0.690995	-0.190163	0.392769	0.10068	-0.00374636	0.104426
103	R_52	0.00234092	0.0346578	3.04318	0.15373	0.690686	0.428132	-0.00379917	0.431931
104	R_RI	0.000730922	0.0239211	3.37771	0.198801	0.726992	0.467093	-0.00578135	0.472874
105	R_PFcm	0.0503319	0.138192	1.95713	-0.000923191	0.563165	0.281609	-0.00731046	0.28892
106	R_PoI2	0.156129	0.250921	1.41821	-0.081016	0.49286	0.207707	-0.00425544	0.211962
107	R_TA2	0.0156375	0.0750599	2.41727	0.0660669	0.619537	0.345431	-0.00625836	0.35169
108	R_FOP4	0.0271212	0.101705	2.20977	0.0360646	0.594417	0.317549	-0.00612571	0.323674
109	R_MI	0.142188	0.238081	1.46769	-0.0736223	0.499499	0.214256	-0.00490364	0.219159
110	R_Pir	0.812386	0.847707	0.237349	-0.257819	0.327586	0.0348266	-0.00114602	0.0359727
111	R_AVI	0.838336	0.864759	0.204022	-0.262736	0.322707	0.0328118	0.00188982	0.030922
112	R_AAIC	0.692189	0.743845	0.395886	-0.234253	0.35055	0.0581994	-0.00175891	0.0599583
113	R_FOP1	0.135266	0.230786	1.49365	-0.0697827	0.503205	0.215279	-0.00776704	0.223046
114	R_FOP3	0.0121391	0.0693662	2.50808	0.0788967	0.629183	0.362722	-0.000256818	0.362979
115	R_FOP2	0.0750992	0.164852	1.77986	-0.0271001	0.539983	0.261227	-0.0024362	0.263664
116	R_PFt	0.0226085	0.0935523	2.27999	0.046187	0.602213	0.331205	-0.0015092	0.332715
117	R_AIP	0.0213601	0.0918527	2.30156	0.0493775	0.605558	0.33022	-0.00588672	0.336106
118	R_EC	0.132748	0.229105	1.50335	-0.0682711	0.504097	0.220668	-0.00357907	0.224247
119	R_PreS	0.380753	0.471111	0.876509	-0.162317	0.418841	0.12873	-0.00344758	0.132178
120	R_H	0.868021	0.88842	0.166173	-0.268371	0.317226	0.0226975	-0.00249364	0.0251912
121	R_ProS	0.170503	0.268039	1.37059	-0.088189	0.486697	0.198494	-0.00664387	0.205138
122	R_PeEc	0.0432298	0.123482	2.02148	0.00854638	0.571383	0.289757	-0.00819482	0.297952
123	R_STGa	0.144861	0.240322	1.45793	-0.0750471	0.497993	0.215024	-0.00261765	0.217641
124	R_PBelt	0.133008	0.229105	1.50234	-0.0683717	0.503643	0.223661	-0.000278365	0.223939
125	R_A5	0.00240679	0.0346578	3.03482	0.152596	0.689794	0.427013	-0.00390063	0.430913
126	R_PHA1	0.00855818	0.0610816	2.62922	0.0962284	0.644152	0.374935	-0.004488	0.379423
127	R_PHA3	0.0214323	0.0918527	2.30028	0.0491354	0.604822	0.333126	-0.0024278	0.335553
128	R_STSda	0.245362	0.350517	1.16169	-0.119557	0.458491	0.166806	-0.00775521	0.174561
129	R_STSdp	0.0790811	0.168457	1.75604	-0.0306278	0.536882	0.258187	-0.00208554	0.260273
130	R_STSvp	0.0711213	0.160023	1.8047	-0.0234385	0.543522	0.26202	-0.00535224	0.267372
131	R_TGd	0.279405	0.387241	1.08166	-0.131473	0.447181	0.160281	-0.0023252	0.162606
132	R_TE1a	0.19829	0.298096	1.28644	-0.10067	0.474794	0.193293	0.000706137	0.192586
133	R_TE1p	0.0192048	0.0861466	2.34153	0.0551183	0.610065	0.337278	-0.00400418	0.341282
134	R_TE2a	0.254056	0.356839	1.14055	-0.122701	0.455494	0.165279	-0.00612135	0.1714
135	R_TF	0.00884191	0.0610816	2.61811	0.0946932	0.643061	0.372622	-0.00549133	0.378114
136	R_TE2p	0.00976687	0.0612336	2.58398	0.0897276	0.638358	0.371349	-0.00179441	0.373143
137	R_PHT	0.283059	0.388936	1.07347	-0.13273	0.44614	0.157774	-0.00365657	0.16143
138	R_PH	0.578591	0.640901	0.555444	-0.210405	0.373401	0.0836274	-0.000393009	0.0840204
139	R_TPOJ1	6.86062e-05	0.0100971	3.98107	0.275975	0.787942	0.533847	-0.00809766	0.541945
140	R_TPOJ2	0.0194044	0.0861466	2.33767	0.0546501	0.610417	0.332478	-0.00882482	0.341303
141	R_TPOJ3	0.0149191	0.0735738	2.43434	0.0684624	0.621165	0.349695	-0.00399651	0.353692
142	R_DVT	0.0322704	0.1079	2.14105	0.0260048	0.585114	0.313156	-0.000583924	0.31374
143	R_PGp	0.0106299	0.0627336	2.55464	0.0856524	0.635455	0.365187	-0.00447514	0.369662
144	R_IP2	0.29162	0.394674	1.05457	-0.135503	0.443344	0.158106	-0.000450808	0.158557
145	R_IP1	0.368728	0.465762	0.898859	-0.158848	0.421685	0.137344	0.0019324	0.135411
146	R_IP0	0.0312482	0.107137	2.1539	0.0279357	0.587732	0.308828	-0.00732332	0.316152
147	R_PFop	0.0569872	0.146305	1.90341	-0.00883018	0.555491	0.280238	-0.000654187	0.280892
148	R_PF	0.00351212	0.0397149	2.91895	0.136716	0.677084	0.412172	-0.00434505	0.416517
149	R_PFm	0.0324147	0.1079	2.13926	0.0257672	0.585331	0.31036	-0.00341034	0.31377
150	R_PGi	0.00143714	0.0246367	3.18709	0.173538	0.707267	0.442687	-0.00765695	0.450344
151	R_PGs	0.213351	0.316075	1.2444	-0.107027	0.469332	0.184578	-0.00195771	0.186536
152	R_V6A	0.726674	0.778579	0.349553	-0.241165	0.343878	0.0501511	-0.00280591	0.052957
153	R_VMV1	0.606299	0.66545	0.515364	-0.216484	0.367813	0.071915	-0.00609986	0.0780149
154	R_VMV3	0.0936725	0.185286	1.67634	-0.0424886	0.526847	0.244683	-0.00441648	0.249099
155	R_PHA2	0.0126744	0.0701965	2.49279	0.0768081	0.627976	0.357989	-0.00337878	0.361368
156	R_V4t	0.109409	0.202757	1.60085	-0.0538163	0.517722	0.227113	-0.0115766	0.23869
157	R_FST	0.604121	0.665088	0.518483	-0.215961	0.368168	0.0762824	-0.00218129	0.0784637
158	R_V3CD	0.868678	0.88842	-0.165339	-0.317094	0.268486	-0.0241464	0.000917475	-0.0250639
159	R_LO3	0.0391161	0.116379	2.06296	0.0146091	0.57566	0.301257	-0.00188424	0.303141
160	R_VMV2	0.0224809	0.0935523	2.28214	0.0465592	0.603123	0.328033	-0.00539507	0.333428
161	R_31pd	0.19873	0.298096	1.28518	-0.100912	0.474845	0.190458	-0.00204596	0.192504
162	R_31a	0.359502	0.458938	0.916315	-0.156327	0.424361	0.135213	-0.00288547	0.138098
163	R_VVC	0.294399	0.396274	1.04852	-0.136329	0.442266	0.160988	0.00342421	0.157563
164	R_25	0.313642	0.413594	1.00761	-0.142666	0.437174	0.146058	-0.00566269	0.151721
165	R_s32	0.827148	0.858136	-0.218361	-0.324796	0.260612	-0.0347028	-0.00160894	-0.0330938
166	R_pOFC	0.299593	0.397984	1.03731	-0.13812	0.441034	0.154518	-0.00151029	0.156028
167	R_PoI1	0.0148889	0.0735738	2.43507	0.0686129	0.621587	0.348167	-0.00584819	0.354015
168	R_Ig	0.295004	0.396274	1.04721	-0.136683	0.442547	0.153536	-0.00401782	0.157553
169	R_FOP5	0.376363	0.470454	0.884618	-0.161014	0.419766	0.134048	0.000733876	0.133314
170	R_p10p	0.494201	0.570232	0.683643	-0.191206	0.391615	0.102776	-0.000513333	0.103289
171	R_p47r	0.749826	0.801001	0.318869	-0.245765	0.339485	0.0415142	-0.00680855	0.0483228
172	R_TGv	0.320995	0.418689	0.992416	-0.144937	0.43504	0.144369	-0.00508483	0.149454
173	R_MBelt	0.306223	0.405295	1.02318	-0.140299	0.439249	0.149711	-0.00428913	0.154
174	R_LBelt	0.950815	0.961498	0.0616835	-0.28377	0.301906	0.0145822	0.00523079	0.00935144
175	R_A4	0.0340962	0.1079	2.11893	0.0228283	0.583423	0.303933	-0.00742417	0.311357
176	R_STSva	0.254743	0.356839	1.1389	-0.12285	0.45494	0.169852	-0.00116616	0.171018
177	R_TE1m	0.0758234	0.165068	1.77545	-0.0277505	0.539374	0.260942	-0.00207438	0.263016
178	R_PI	0.00289811	0.0386415	2.97834	0.144715	0.683024	0.421905	-0.00156799	0.423473
179	R_a32pr	0.0292288	0.103719	2.18039	0.0317918	0.590881	0.313134	-0.00657259	0.319707
180	R_p24	0.90597	0.923936	0.118123	-0.27548	0.310212	0.0122574	-0.00565173	0.0179091
181	L_V1	0.0913128	0.181617	1.68851	-0.0406844	0.528506	0.245754	-0.005123	0.250877
182	L_MST	0.181789	0.280243	1.33527	-0.0932626	0.480944	0.204852	0.00533907	0.199513
183	L_V6	0.00104749	0.0242261	3.27745	0.184879	0.714612	0.460525	0.00105195	0.459473
184	L_V2	0.058395	0.147009	1.89272	-0.0104211	0.554797	0.274094	-0.00568813	0.279782
185	L_V3	0.0435616	0.123482	2.01828	0.0080614	0.570046	0.295399	-0.00154045	0.296939
186	L_V4	0.320259	0.418689	0.993926	-0.144728	0.435299	0.143683	-0.0060139	0.149697
187	L_V8	0.0997974	0.1942	1.64584	-0.0469979	0.522596	0.242789	-0.00180531	0.244594
188	L_4	0.0529613	0.142284	1.93524	-0.00414726	0.56005	0.280978	-0.00467665	0.285654
189	L_3b	0.0036335	0.0397149	2.90834	0.134769	0.674009	0.417592	0.00381047	0.413782
190	L_FEF	0.299197	0.397984	1.03816	-0.137962	0.441064	0.156045	-7.46565e-05	0.15612
191	L_PEF	0.121342	0.215188	1.54916	-0.0615095	0.510711	0.221643	-0.00949992	0.231143
192	L_55b	0.810336	0.847707	0.239992	-0.257357	0.327883	0.042233	0.00587062	0.0363624
193	L_V3A	0.0570889	0.146305	1.90263	-0.00895993	0.556138	0.274882	-0.00633851	0.281221
194	L_RSC	0.0641873	0.15381	1.85088	-0.0165988	0.549297	0.269497	-0.00430792	0.273805
195	L_POS2	0.194956	0.294892	1.29606	-0.0992343	0.476113	0.19439	0.000387735	0.194002
196	L_V7	0.0822563	0.169213	1.73774	-0.033372	0.534925	0.252377	-0.00552601	0.257903
197	L_IPS1	0.0332816	0.1079	2.12867	0.0242554	0.584702	0.304824	-0.00791861	0.312743
198	L_FFC	0.522267	0.598777	0.639855	-0.197761	0.385399	0.0966153	-9.69727e-05	0.0967123
199	L_V3B	0.642795	0.697007	0.463794	-0.224042	0.360193	0.0737249	0.00353868	0.0701863
200	L_LO1	0.42475	0.511405	0.798207	-0.17409	0.407909	0.116238	-0.0042577	0.120496
201	L_LO2	0.448822	0.533253	0.757381	-0.180144	0.402013	0.113865	-0.000472953	0.114338
202	L_PIT	0.955037	0.963063	-0.0563824	-0.301153	0.284574	-0.00731813	0.00123042	-0.00854855
203	L_MT	0.798336	0.837904	0.255501	-0.255095	0.330185	0.0408352	0.00211895	0.0387162
204	L_A1	0.660246	0.713779	0.439574	-0.227754	0.356863	0.0636171	-0.00294491	0.066562
205	L_PSL	0.785761	0.827116	0.27182	-0.252699	0.332589	0.0404658	-0.000725335	0.0411911
206	L_SFL	0.0577092	0.146305	1.8979	-0.00965802	0.555533	0.274255	-0.0062996	0.280555
207	L_PCV	0.0196223	0.0861466	2.33349	0.0539854	0.609346	0.3349	-0.00546658	0.340366
208	L_STV	0.595676	0.657802	0.530628	-0.214112	0.36985	0.0801987	-8.24211e-05	0.0802811
209	L_7Pm	0.0138748	0.0735738	2.46049	0.0721047	0.623543	0.356594	-7.98777e-05	0.356674
210	L_7m	0.0350285	0.1079	2.10803	0.0211707	0.580609	0.311193	0.00224709	0.308946
211	L_POS1	0.125154	0.219782	1.5335	-0.063793	0.508243	0.223366	-0.00531234	0.228678
212	L_23d	0.550305	0.618095	0.597304	-0.204202	0.379474	0.0862526	-0.00409542	0.090348
213	L_v23ab	0.182158	0.280243	1.33414	-0.09364	0.481743	0.193892	-0.00590373	0.199796
214	L_d23ab	0.480699	0.561856	0.705179	-0.188023	0.394749	0.103545	-0.00300126	0.106546
215	L_31pv	0.0435577	0.123482	2.01832	0.00805684	0.569415	0.299382	0.00282371	0.296559
216	L_5m	0.28988	0.3938	1.05838	-0.134908	0.443799	0.159722	0.000629818	0.159092
217	L_5mv	0.00176396	0.0288648	3.12734	0.165404	0.70063	0.435954	-0.00694206	0.442896
218	L_23c	0.119624	0.214253	1.55635	-0.0602663	0.51042	0.234372	0.00283716	0.231535
219	L_5L	0.0268335	0.101705	2.21393	0.036658	0.594763	0.319047	-0.00508979	0.324137
220	L_24dd	0.175301	0.273196	1.35537	-0.0903532	0.484099	0.202651	-4.91144e-06	0.202656
221	L_24dv	0.0558637	0.146305	1.9121	-0.00755273	0.556768	0.280225	-0.00198573	0.28221
222	L_7AL	0.0724321	0.16096	1.79639	-0.0246567	0.542214	0.262712	-0.00334902	0.266061
223	L_SCEF	0.0675173	0.155809	1.82822	-0.0199149	0.545581	0.272339	0.00219495	0.270144
224	L_6ma	0.188711	0.287865	1.3144	-0.0965351	0.478801	0.19445	-0.00233088	0.196781
225	L_7Am	0.0598457	0.148582	1.88193	-0.0119967	0.552735	0.277502	-0.000363655	0.277866
226	L_7PL	0.0275244	0.101955	2.204	0.0351885	0.593192	0.319701	-0.00285495	0.322556
227	L_7PC	0.611455	0.66907	0.507997	-0.21749	0.366605	0.0771335	0.000264697	0.0768688
228	L_LIPv	8.41423e-05	0.0100971	3.93228	0.269567	0.782417	0.530416	-0.00548764	0.535904
229	L_VIP	0.28075	0.387241	1.07864	-0.131976	0.446917	0.157459	-0.0047623	0.162221
230	L_MIP	0.0259325	0.100384	2.22722	0.0385266	0.595582	0.325293	-0.000135543	0.325428
231	L_1	0.00110671	0.0242261	3.26189	0.183289	0.714395	0.454434	-0.00429286	0.458727
232	L_2	0.00111067	0.0242261	3.26088	0.183047	0.713968	0.455271	-0.00308421	0.458355
233	L_3a	0.000494345	0.0222455	3.4838	0.212585	0.737641	0.480508	-0.00456858	0.485076
234	L_6d	0.00491022	0.044192	2.81287	0.122059	0.665405	0.39781	-0.00544052	0.403251
235	L_6mp	0.0359871	0.109791	2.09707	0.0196049	0.580076	0.304827	-0.00312526	0.307952
236	L_6v	0.169697	0.267943	1.37318	-0.0877567	0.486826	0.201379	-0.0040314	0.20541
237	L_p24pr	0.147191	0.241958	1.44952	-0.0762624	0.496643	0.216213	-9.64136e-05	0.216309
238	L_33pr	0.517759	0.595506	0.646804	-0.196764	0.386465	0.0952534	-0.00252503	0.0977785
239	L_a24pr	0.361231	0.459517	0.913021	-0.156702	0.423607	0.140281	0.00278002	0.137501
240	L_p32pr	0.0660695	0.154692	1.83795	-0.0184581	0.546364	0.276899	0.00565132	0.271248
241	L_a24	0.0277545	0.101955	2.20074	0.0347223	0.592902	0.318645	-0.00353652	0.322182
242	L_d32	0.0429432	0.123482	2.02426	0.00895219	0.571591	0.29107	-0.00718239	0.298253
243	L_8BM	0.00364054	0.0397149	2.90774	0.135064	0.675426	0.412237	-0.00256715	0.414804
244	L_p32	0.0346467	0.1079	2.11246	0.021819	0.581192	0.311586	0.00201014	0.309576
245	L_10r	0.0748336	0.164852	1.78148	-0.0268706	0.540382	0.259986	-0.00401444	0.264
246	L_47m	0.532233	0.606342	0.6246	-0.200111	0.383351	0.0906568	-0.00379526	0.0944521
247	L_8Av	0.00916224	0.0610816	2.60594	0.0925772	0.639467	0.380305	0.00530406	0.375001
248	L_8Ad	0.0095701	0.0612336	2.59099	0.090593	0.638449	0.375378	0.00182392	0.373554
249	L_9m	0.153361	0.248256	1.42776	-0.0795254	0.493797	0.212633	-0.000548396	0.213182
250	L_8BL	0.00916141	0.0610816	2.60597	0.0928929	0.641199	0.372999	-0.00321373	0.376213
251	L_9p	0.0423287	0.123482	2.03027	0.0098183	0.571484	0.297421	-0.00114163	0.298562
252	L_10d	0.0820482	0.169213	1.73892	-0.0331436	0.534355	0.258307	0.000638588	0.257668
253	L_8C	0.0335934	0.1079	2.12492	0.0236396	0.582833	0.312667	0.00131952	0.311348
254	L_44	0.757356	0.804272	0.308955	-0.247175	0.337965	0.0466284	-0.000181338	0.0468098
255	L_45	0.20449	0.305462	1.26886	-0.103264	0.472257	0.192753	0.00281053	0.189943
256	L_47l	0.452679	0.534309	0.750957	-0.181149	0.401194	0.110816	-0.00258667	0.113403
257	L_a47r	0.0237453	0.0942306	2.26123	0.0434861	0.600099	0.327818	-0.00246432	0.330283
258	L_6r	0.00942358	0.0612336	2.59629	0.0915553	0.640259	0.370924	-0.00415511	0.375079
259	L_IFJa	0.403506	0.495776	0.835375	-0.168425	0.41293	0.126007	2.14162e-05	0.125986
260	L_IFJp	0.232764	0.337883	1.19327	-0.114672	0.462291	0.178533	-0.000456328	0.178989
261	L_IFSp	0.0345492	0.1079	2.1136	0.022026	0.582249	0.306329	-0.00397453	0.310303
262	L_IFSa	0.0123796	0.0696353	2.50113	0.0779423	0.62859	0.360791	-0.00142597	0.362217
263	L_p9_46v	0.00883806	0.0610816	2.61826	0.0946392	0.64267	0.374412	-0.00343365	0.377846
264	L_46	0.066174	0.154692	1.83724	-0.0186247	0.547791	0.265826	-0.00619452	0.272021
265	L_a9_46v	0.0911966	0.181617	1.68912	-0.0406379	0.529068	0.241656	-0.00957081	0.251227
266	L_9_46d	0.00251596	0.0348364	3.02141	0.150474	0.687288	0.428846	0.000375502	0.42847
267	L_9a	0.0287353	0.103447	2.1871	0.0327237	0.591009	0.318046	-0.00213525	0.320181
268	L_10v	0.622753	0.679366	0.491953	-0.219853	0.364254	0.0768293	0.00239124	0.074438
269	L_a10p	0.153781	0.248256	1.4263	-0.0797387	0.49358	0.212672	-0.000287261	0.212959
270	L_10pp	0.265713	0.370763	1.11299	-0.126703	0.451272	0.167877	0.000729951	0.167147
271	L_11l	0.0861717	0.173923	1.71595	-0.0365288	0.531108	0.257323	0.00306811	0.254255
272	L_13l	0.335515	0.431377	0.963064	-0.149243	0.430697	0.144985	-5.11463e-06	0.14499
273	L_OFC	0.00753396	0.0589614	2.67227	0.1023	0.649098	0.380676	-0.00431939	0.384995
274	L_47s	0.970796	0.974505	-0.0366096	-0.298243	0.287479	-0.00810603	-0.00255547	-0.00555056
275	L_LIPd	0.0329271	0.1079	2.13297	0.0248147	0.583856	0.313582	0.0011128	0.312469
276	L_6a	0.0145233	0.0735738	2.44405	0.0698144	0.622028	0.352389	-0.00239743	0.354786
277	L_i6_8	0.442793	0.527833	0.767485	-0.178598	0.403373	0.116802	0.000971726	0.11583
278	L_s6_8	0.0809211	0.169213	1.74537	-0.0322042	0.535408	0.257467	-0.00123779	0.258705
279	L_43	0.319551	0.418689	0.995381	-0.144445	0.435323	0.147066	-0.0027788	0.149845
280	L_OP4	0.0946209	0.186139	1.67151	-0.0432104	0.526262	0.243636	-0.00479823	0.248434
281	L_OP1	0.0164885	0.0781035	2.39792	0.063118	0.615885	0.349425	0.00121709	0.348208
282	L_OP2_3	0.11039	0.202757	1.59644	-0.0543142	0.51583	0.2386	0.00123647	0.237363
283	L_52	0.000645346	0.0232325	3.4118	0.203298	0.730564	0.471068	-0.00585365	0.476922
284	L_RI	0.0616709	0.151031	1.86865	-0.0139682	0.551465	0.272692	-0.00355487	0.276247
285	L_PFcm	0.0520467	0.140878	1.94275	-0.00303059	0.559638	0.291062	0.00516787	0.285894
286	L_PoI2	0.0761147	0.165068	1.77369	-0.0280559	0.539865	0.255021	-0.00815003	0.263171
287	L_TA2	0.109484	0.202757	1.60051	-0.0537376	0.516606	0.237025	-0.00105	0.238075
288	L_FOP4	0.00343001	0.0397149	2.92632	0.137876	0.678457	0.411097	-0.00675594	0.417853
289	L_MI	0.057346	0.146305	1.90066	-0.00924052	0.555426	0.277896	-0.00277767	0.280673
290	L_Pir	0.752541	0.801522	0.315291	-0.246225	0.338871	0.0482739	0.000507083	0.0477668
291	L_AVI	0.0103225	0.0626142	2.56483	0.0870411	0.636292	0.368114	-0.00263978	0.370753
292	L_AAIC	0.104655	0.199866	1.62269	-0.0504489	0.519632	0.239039	-0.0022771	0.241317
293	L_FOP1	0.945726	0.959046	0.0680745	-0.282854	0.302871	0.00726503	-0.00305625	0.0103213
294	L_FOP3	0.148014	0.242204	1.44658	-0.0767538	0.496545	0.212779	-0.00324978	0.216029
295	L_FOP2	0.134059	0.229815	1.49829	-0.0689853	0.503155	0.22262	-0.000758035	0.223378
296	L_PFt	0.112922	0.206355	1.58519	-0.0561189	0.515382	0.227587	-0.00870325	0.23629
297	L_AIP	0.10251	0.198406	1.63281	-0.0489242	0.520778	0.241984	-0.000685359	0.242669
298	L_EC	0.191292	0.290571	1.30677	-0.0977357	0.478016	0.190397	-0.00538184	0.195779
299	L_PreS	0.0110271	0.0640281	2.54184	0.0838627	0.634142	0.362652	-0.00545656	0.368109
300	L_H	0.843265	0.867358	0.197719	-0.26367	0.32179	0.031832	0.00186467	0.0299674
301	L_ProS	0.00468717	0.044192	2.82778	0.124054	0.666741	0.40106	-0.00383615	0.404896
302	L_PeEc	0.491289	0.569928	0.68826	-0.190523	0.392286	0.102973	-0.00101489	0.103987
303	L_STGa	0.551986	0.618095	0.594786	-0.204485	0.37895	0.0913014	0.00137507	0.0899263
304	L_PBelt	0.0772878	0.165617	1.76664	-0.0290574	0.538269	0.259495	-0.0022913	0.261786
305	L_A5	0.13154	0.228765	1.50806	-0.067392	0.503573	0.232103	0.0077599	0.224343
306	L_PHA1	0.00463841	0.044192	2.83113	0.124944	0.668912	0.394519	-0.0121129	0.406632
307	L_PHA3	0.0641889	0.15381	1.85087	-0.0165952	0.549151	0.270553	-0.00316693	0.27372
308	L_STSda	0.235179	0.340019	1.18712	-0.115511	0.461154	0.181564	0.00360812	0.177955
309	L_STSdp	0.0981542	0.192041	1.65387	-0.0457361	0.522988	0.249364	0.00397544	0.245388
310	L_STSvp	0.0235231	0.0942306	2.26483	0.0440195	0.600666	0.327611	-0.00324279	0.330854
311	L_TGd	0.0154019	0.0749283	2.42279	0.0668521	0.620139	0.346451	-0.00593734	0.352388
312	L_TE1a	0.558023	0.621946	0.58578	-0.205894	0.377775	0.0865008	-0.00209819	0.088599
313	L_TE1p	0.1525	0.248256	1.43076	-0.0789961	0.493754	0.217538	0.00413916	0.213399
314	L_TE2a	0.920274	0.935872	0.100089	-0.278139	0.307568	0.00978207	-0.00539297	0.015175
315	L_TF	0.005044	0.0442888	2.80421	0.121072	0.665383	0.392929	-0.00991397	0.402843
316	L_TE2p	0.286194	0.390265	1.06651	-0.133872	0.445471	0.15196	-0.00855666	0.160517
317	L_PHT	0.550482	0.618095	0.597038	-0.204066	0.379127	0.0958782	0.00565083	0.0902274
318	L_PH	0.41207	0.501166	0.820257	-0.170731	0.410895	0.122001	-0.00175567	0.123756
319	L_TPOJ1	0.0864785	0.173923	1.71427	-0.036884	0.532204	0.246392	-0.00834939	0.254741
320	L_TPOJ2	0.0268513	0.101705	2.21367	0.0366216	0.594749	0.318908	-0.00520543	0.324113
321	L_TPOJ3	0.380815	0.471111	0.876396	-0.162191	0.418484	0.13544	0.00339817	0.132041
322	L_DVT	0.000444592	0.0222455	3.51209	0.216557	0.741293	0.481791	-0.00718748	0.488979
323	L_PGp	0.993972	0.993972	0.00755531	-0.29176	0.293981	0.00159102	0.000445491	0.00114553
324	L_IP2	0.00986541	0.0612336	2.58051	0.08931	0.638377	0.369041	-0.00394379	0.372985
325	L_IP1	0.0350675	0.1079	2.10758	0.0211321	0.581186	0.307408	-0.00186972	0.309278
326	L_IP0	0.0372599	0.112719	2.08291	0.0175529	0.578877	0.299419	-0.00692842	0.306347
327	L_PFop	0.492355	0.569928	0.686568	-0.190753	0.392001	0.103948	0.000227195	0.10372
328	L_PF	0.0218013	0.092335	2.29381	0.0482274	0.604319	0.330777	-0.00408587	0.334863
329	L_PFm	0.00116896	0.0242261	3.24635	0.181151	0.71256	0.453117	-0.00359474	0.456711
330	L_PGi	7.45194e-05	0.0100971	3.96138	0.273301	0.785527	0.532868	-0.00648007	0.539348
331	L_PGs	0.229087	0.334075	1.20271	-0.113278	0.46366	0.178761	-0.00165205	0.180413
332	L_V6A	0.564551	0.627279	0.576095	-0.207316	0.376347	0.0866734	-0.000455928	0.0871293
333	L_VMV1	0.069798	0.158033	1.81322	-0.0221563	0.54419	0.266426	-0.00190675	0.268333
334	L_VMV3	0.363197	0.460391	0.909289	-0.157457	0.423568	0.130424	-0.006695	0.137119
335	L_PHA2	0.00841396	0.0610816	2.63499	0.0970399	0.644796	0.375798	-0.00435911	0.380157
336	L_V4t	0.187245	0.286843	1.31877	-0.0958516	0.479266	0.196532	-0.000829083	0.197361
337	L_FST	0.426217	0.511461	0.795681	-0.174365	0.407328	0.121057	0.00101246	0.120044
338	L_V3CD	0.212687	0.316075	1.24621	-0.106881	0.470068	0.178362	-0.00865961	0.187022
339	L_LO3	0.0325399	0.1079	2.13771	0.0255367	0.58504	0.310739	-0.00275664	0.313495
340	L_VMV2	0.0506703	0.138192	1.95426	-0.00134492	0.562484	0.283408	-0.00492014	0.288328
341	L_31pd	0.00526464	0.0451255	2.79038	0.11868	0.66179	0.399061	-0.000544447	0.399606
342	L_31a	0.0147498	0.0735738	2.43846	0.0690651	0.621737	0.349852	-0.00444341	0.354296
343	L_VVC	0.0129688	0.0707388	2.48463	0.0756443	0.627026	0.356844	-0.00345273	0.360297
344	L_25	0.550441	0.618095	-0.597099	-0.379218	0.204104	-0.0935115	-0.00325355	-0.090258
345	L_s32	0.169077	0.267943	1.37517	-0.0874724	0.487167	0.200831	-0.00490522	0.205736
346	L_pOFC	0.106022	0.199866	1.61634	-0.0514331	0.519127	0.235227	-0.00535322	0.24058
347	L_PoI1	0.0079202	0.0594015	2.65545	0.0996474	0.645701	0.384528	0.00274422	0.381784
348	L_Ig	0.284481	0.389404	1.07031	-0.133132	0.445482	0.160772	-0.000100523	0.160872
349	L_FOP5	0.0194437	0.0861466	2.33691	0.0545182	0.61012	0.333466	-0.0075984	0.341065
350	L_p10p	0.0238194	0.0942306	2.26003	0.0432806	0.599583	0.329644	-0.000235715	0.32988
351	L_p47r	0.783533	0.827116	0.274718	-0.252258	0.332996	0.041965	0.000337013	0.041628
352	L_TGv	0.470605	0.551849	0.721495	-0.185516	0.396934	0.109115	0.000158615	0.108957
353	L_MBelt	0.00191001	0.0298958	3.10388	0.16178	0.696616	0.43785	-0.00104116	0.438891
354	L_LBelt	0.215313	0.316378	1.23909	-0.107727	0.468236	0.188509	0.0029206	0.185588
355	L_A4	0.168719	0.267943	1.37633	-0.0872087	0.486878	0.205932	0.000240524	0.205692
356	L_STSva	0.115657	0.210286	1.57327	-0.0577833	0.512921	0.234218	0.000109593	0.234108
357	L_TE1m	0.971798	0.974505	-0.0353534	-0.298066	0.28767	-0.00464296	0.000717282	-0.00536024
358	L_PI	0.000607288	0.0232325	3.42834	0.205358	0.73198	0.47385	-0.00477964	0.47863
359	L_a32pr	0.00015458	0.0132749	3.78359	0.250229	0.766116	0.518377	0.000451193	0.517926
360	L_p24	0.83781	0.864759	-0.204696	-0.322813	0.262642	-0.0321796	-0.00115475	-0.0310248
