# Supplementary material for: Parent–offspring brain similarity: Specificities and commonalities among sex combinations–the TRIO study
Source: iScience. 2025 Jun 19;28(7):112936. doi: 10.1016/j.isci.2025.112936 (PMC12270804; doi:10.1016/j.isci.2025.112936)
Supplement: Table S22. Results of the comparison of the correlation coefficients of surface area in each region between mother–daughter dyads and unrelated pairs, related to Figures 3, S1, and S2 [file mmc23.xlsx]

## Sheet: 22_Mother-Daughter_SA
Supplementary Table 22. Results of the test comparing the differences in correlation coefficients of surface area in each region between mother-daughter dyads and unrelated pairs.
Number	Region	Raw_p_value	q_value	z_value	Lower bound of the CI	Upper bound of the CI	r_real-dyads	r_unrelated-pairs	r_diff		Abbreviations
1	R_V1	0.00120077	0.0414627	3.2387	0.180504	0.712881	0.448714	-0.00796023	0.456675		Number: The region number as defined in the original HCP-MMP1 atlas.
2	R_MST	0.127924	0.225747	1.52234	-0.0654243	0.506537	0.224056	-0.00289402	0.22695		Region: The region names as defined in the original aseg atlas.
3	R_V6	0.434772	0.516561	0.781052	-0.176687	0.405544	0.112496	-0.0054487	0.117944		Raw_p_value: The uncorrected p-value from the test of differences in correlation coefficients.
4	R_V2	0.0024426	0.0492667	3.03036	0.152159	0.689908	0.424397	-0.00641977	0.430817		q_value: The FDR-corrected p-value from the test of differences in correlation coefficients.
5	R_V3	0.00467153	0.0492693	2.82885	0.124185	0.666785	0.401487	-0.00348948	0.404976		z_value: The z-value from the test of differences in correlation coefficients.
6	R_V4	0.0036598	0.0492693	2.90609	0.134757	0.67493	0.413155	-0.00121007	0.414365		Lower bound of the CI: The lower bound of the 95% confidence interval
7	R_V8	0.189657	0.288086	1.3116	-0.0969719	0.478495	0.193197	-0.0032073	0.196405		Upper bound of the CI: The upper bound of the 95% confidence interval
8	R_4	0.0466051	0.139637	1.98987	0.00389668	0.567262	0.286372	-0.00709347	0.293466		r_real-dyads: The correlation coefficients in real parent-offspring dyads.
9	R_3b	0.258991	0.35317	1.12878	-0.124349	0.453488	0.169361	-0.000135938	0.169497		r_unrelated-pairs: The Z-transformed, averaged, and backtransformed correlation coefficients of unrelated pairs, which were randomly generated through 1,000 permutations.
10	R_FEF	0.112338	0.210634	1.58777	-0.0556515	0.515058	0.234137	-0.00217488	0.236312		r_diff: difference in correlation coefficient between real parent-offspring dyads and unrelated pairs
11	R_PEF	0.23181	0.323456	1.19571	-0.11432	0.462673	0.178205	-0.00116463	0.17937
12	R_55b	0.539879	0.603626	-0.612996	-0.381734	0.201867	-0.0877629	0.00495283	-0.0927158
13	R_V3A	0.0206821	0.0947048	2.31374	0.0509924	0.605597	0.339286	0.00247735	0.336809
14	R_RSC	0.038761	0.131641	2.06671	0.0151711	0.576547	0.29916	-0.004758	0.303918
15	R_POS2	0.1094	0.20838	1.6009	-0.0537739	0.51743	0.229983	-0.00855572	0.238539
16	R_V7	0.333793	0.426118	0.966503	-0.148809	0.431392	0.141572	-0.0040116	0.145583
17	R_IPS1	0.341665	0.433097	0.95088	-0.151179	0.429283	0.138125	-0.00515797	0.143283
18	R_FFC	0.104718	0.203775	1.6224	-0.0505266	0.519893	0.236336	-0.00509814	0.241434
19	R_V3B	0.353494	0.441563	0.927834	-0.154608	0.425995	0.13633	-0.00349396	0.139824
20	R_LO1	0.207705	0.308983	1.2599	-0.104634	0.471153	0.190209	0.00152808	0.188681
21	R_LO2	0.148228	0.24478	1.44582	-0.0769374	0.496835	0.20849	-0.00762169	0.216112
22	R_PIT	0.0250069	0.104094	2.2413	0.0406006	0.59771	0.324939	-0.00266461	0.327604
23	R_MT	0.355361	0.441563	0.924241	-0.15505	0.425248	0.140435	0.00123661	0.139199
24	R_A1	0.0592387	0.154155	1.88642	-0.0113432	0.553648	0.275703	-0.00299241	0.278695
25	R_PSL	0.537074	0.603626	0.617244	-0.201236	0.382347	0.0880903	-0.00526707	0.0933574
26	R_SFL	0.0632494	0.159819	1.85743	-0.0156175	0.549788	0.272918	-0.00160903	0.274527
27	R_PCV	0.0175965	0.0918076	2.374	0.059846	0.614383	0.339504	-0.00641346	0.345917
28	R_STV	0.646784	0.699226	-0.458234	-0.359419	0.224887	-0.0720003	-0.00264783	-0.0693525
29	R_7Pm	0.963325	0.963325	0.0459813	-0.286101	0.299621	0.0084189	0.00144743	0.00697147
30	R_7m	0.11452	0.212511	1.5782	-0.0571741	0.514547	0.225749	-0.00957978	0.235329
31	R_POS1	0.00987448	0.0670719	2.58019	0.089243	0.638214	0.369559	-0.00329592	0.372855
32	R_23d	0.460222	0.534452	0.738481	-0.18305	0.399497	0.107362	-0.00419045	0.111553
33	R_v23ab	0.193803	0.292765	1.29941	-0.0987665	0.476716	0.19309	-0.0014714	0.194561
34	R_d23ab	0.0532207	0.147295	1.93313	-0.00446102	0.560041	0.278887	-0.00662494	0.285512
35	R_31pv	0.349527	0.441508	0.935507	-0.15342	0.426971	0.139179	-0.00175332	0.140932
36	R_5m	0.607047	0.670359	0.514293	-0.21655	0.367509	0.0779779	0.00015959	0.0778183
37	R_5mv	0.0905882	0.192969	1.6923	-0.0400906	0.528659	0.24913	-0.00210179	0.251231
38	R_23c	0.720009	0.762362	0.358447	-0.239773	0.345069	0.0569642	0.00267826	0.0542859
39	R_5L	0.00753091	0.0564818	2.67241	0.102332	0.649182	0.380408	-0.00465246	0.385061
40	R_24dd	0.422156	0.506587	0.802686	-0.173328	0.408343	0.121374	0.000272762	0.121102
41	R_24dv	0.627662	0.686804	0.48502	-0.220941	0.363344	0.0725101	-0.000900985	0.0734111
42	R_7AL	0.0297262	0.115843	2.17372	0.0307722	0.58929	0.316677	-0.00162873	0.318306
43	R_SCEF	0.0506104	0.144601	1.95477	-0.00127195	0.563009	0.280287	-0.00838807	0.288675
44	R_6ma	0.0484322	0.140609	1.97356	0.00149502	0.564874	0.286366	-0.00462645	0.290993
45	R_7Am	0.123549	0.220186	1.54005	-0.0628155	0.509115	0.224234	-0.00539182	0.229626
46	R_7PL	0.536255	0.603626	-0.618486	-0.382577	0.20108	-0.0864127	0.00714571	-0.0935585
47	R_7PC	0.383509	0.465139	0.87145	-0.16304	0.418047	0.129772	-0.00162076	0.131393
48	R_LIPv	0.618114	0.678418	0.498525	-0.218901	0.365243	0.0759962	0.000556744	0.0754394
49	R_VIP	0.213896	0.314808	1.24292	-0.107303	0.469341	0.181657	-0.00475587	0.186413
50	R_MIP	0.949359	0.952004	0.0635115	-0.283512	0.302186	0.0123676	0.00273865	0.00962897
51	R_1	0.727969	0.766003	0.347829	-0.241324	0.343493	0.0576317	0.00495794	0.0526737
52	R_2	0.543939	0.606248	-0.606867	-0.380644	0.202663	-0.0938271	-0.00209095	-0.0917361
53	R_3a	0.0479821	0.140435	1.97753	0.00207569	0.564414	0.293185	0.00221586	0.29097
54	R_6d	0.00519682	0.0492693	2.79457	0.119486	0.66324	0.39583	-0.0050182	0.400848
55	R_6mp	0.0659605	0.163764	1.83869	-0.0184274	0.5484	0.262782	-0.00968697	0.272469
56	R_6v	0.116732	0.214406	1.56864	-0.058473	0.512313	0.233571	0.000126646	0.233444
57	R_p24pr	0.440611	0.521777	0.771161	-0.178197	0.404208	0.109543	-0.00693881	0.116482
58	R_33pr	0.135532	0.234853	1.49264	-0.0698676	0.502652	0.219408	-0.00327915	0.222687
59	R_a24pr	0.120223	0.217489	1.55384	-0.0607654	0.510994	0.225605	-0.00603774	0.231643
60	R_p32pr	0.0767845	0.181858	1.76966	-0.028631	0.538973	0.257439	-0.00495043	0.26239
61	R_a24	0.795312	0.818551	0.259419	-0.254557	0.33081	0.0366694	-0.00264714	0.0393165
62	R_d32	0.495052	0.563983	0.682296	-0.191469	0.391543	0.0992097	-0.00391235	0.103122
63	R_8BM	0.0872409	0.189797	1.71013	-0.0374631	0.531228	0.249511	-0.0043983	0.25391
64	R_p32	0.723729	0.764054	0.35348	-0.240586	0.344453	0.0502571	-0.00329499	0.0535521
65	R_10r	0.0557919	0.151016	1.91266	-0.00745917	0.556183	0.284753	0.00285023	0.281902
66	R_47m	0.00240817	0.0492667	3.03465	0.152764	0.690446	0.424701	-0.00669813	0.431399
67	R_8Av	0.0777674	0.182982	1.76379	-0.0294221	0.537	0.265934	0.00505845	0.260876
68	R_8Ad	0.115905	0.213978	1.5722	-0.0579675	0.512972	0.232329	-0.00172582	0.234055
69	R_9m	0.025156	0.104094	2.239	0.0402677	0.597435	0.324601	-0.00269451	0.327296
70	R_8BL	0.0528335	0.147295	1.93628	-0.0039887	0.55966	0.28468	-0.000810793	0.28549
71	R_9p	0.840425	0.857091	-0.20135	-0.322341	0.26315	-0.0300792	0.000440277	-0.0305195
72	R_10d	0.000246482	0.0414627	3.66589	0.23675	0.757747	0.497306	-0.0100998	0.507406
73	R_8C	0.0124167	0.0738266	2.50007	0.0778914	0.629122	0.357616	-0.00491013	0.362527
74	R_44	0.0951681	0.193562	1.66874	-0.043628	0.525963	0.242713	-0.00535976	0.248072
75	R_45	0.0428109	0.135846	2.02555	0.00913139	0.571198	0.294844	-0.00324973	0.298094
76	R_47l	0.156086	0.254258	1.41836	-0.0809685	0.492743	0.209204	-0.00271168	0.211916
77	R_a47r	0.072113	0.17541	1.7984	-0.0243327	0.541986	0.266651	0.000581267	0.266069
78	R_6r	0.2214	0.31687	1.22281	-0.110196	0.466137	0.184889	0.00163741	0.183251
79	R_IFJa	0.268492	0.364743	1.10654	-0.127824	0.45088	0.159526	-0.00687356	0.166399
80	R_IFJp	0.172315	0.271662	1.3648	-0.0889362	0.485342	0.204221	0.000202286	0.204018
81	R_IFSp	0.0351754	0.123264	2.10633	0.0209801	0.581735	0.302974	-0.00657035	0.309544
82	R_IFSa	0.103127	0.20177	1.62988	-0.0493742	0.520528	0.240427	-0.00189454	0.242322
83	R_p9_46v	0.610749	0.672384	0.509005	-0.217403	0.366852	0.0731498	-0.00389441	0.0770442
84	R_46	0.015186	0.082833	2.42791	0.0675263	0.620289	0.349381	-0.00338023	0.352761
85	R_a9_46v	0.903214	0.910804	0.121603	-0.274952	0.310706	0.0173822	-0.00105338	0.0184356
86	R_9_46d	0.0977256	0.194371	1.65598	-0.0454678	0.523712	0.245952	1.97852e-05	0.245932
87	R_9a	0.0848155	0.189797	1.7234	-0.0354326	0.532192	0.25741	0.00203027	0.255379
88	R_10v	0.219741	0.31687	1.22722	-0.109639	0.467129	0.180445	-0.00362702	0.184072
89	R_a10p	0.00794322	0.0583584	2.65447	0.0996284	0.646205	0.38187	-0.000222669	0.382093
90	R_10pp	0.0866646	0.189797	1.71326	-0.0369931	0.531564	0.250515	-0.003802	0.254317
91	R_11l	0.0207922	0.0947048	2.31174	0.0507774	0.606079	0.335323	-0.00169072	0.337014
92	R_13l	0.0055431	0.0492693	2.77365	0.116669	0.66134	0.391247	-0.0072684	0.398515
93	R_OFC	0.00538345	0.0492693	2.78315	0.118048	0.662641	0.391591	-0.00830119	0.399893
94	R_47s	0.0937407	0.193562	1.67599	-0.0425397	0.526795	0.244692	-0.00435405	0.249046
95	R_LIPd	0.482264	0.554681	-0.702665	-0.394379	0.188392	-0.103591	0.00257377	-0.106165
96	R_6a	0.0989396	0.195705	1.65002	-0.0464281	0.523643	0.238987	-0.00647485	0.245462
97	R_i6_8	0.00267764	0.0492667	3.00251	0.147957	0.685444	0.425731	-0.000568383	0.426299
98	R_s6_8	0.301886	0.396638	1.0324	-0.138818	0.440244	0.155619	0.000362293	0.155257
99	R_43	0.605751	0.670359	0.516147	-0.216198	0.367652	0.082589	0.00451941	0.0780696
100	R_OP4	0.0968192	0.193638	1.66047	-0.0448477	0.524775	0.242508	-0.0043227	0.246831
101	R_OP1	0.172807	0.271662	1.36324	-0.0890951	0.484774	0.20787	0.00425064	0.20362
102	R_OP2_3	0.0187114	0.092171	2.35123	0.0566395	0.612323	0.332885	-0.0104236	0.343308
103	R_52	0.14332	0.24223	1.46354	-0.0741642	0.498483	0.218399	7.25675e-05	0.218326
104	R_RI	0.0321638	0.119725	2.14237	0.0263099	0.587391	0.300543	-0.0147076	0.315251
105	R_PFcm	0.0205042	0.0947048	2.31699	0.0514617	0.605994	0.33969	0.00244098	0.337249
106	R_PoI2	0.0425869	0.135846	2.02774	0.00944781	0.571222	0.296729	-0.00151595	0.298245
107	R_TA2	0.0403672	0.135815	2.04997	0.0127234	0.574694	0.295364	-0.00638338	0.301747
108	R_FOP4	0.0641042	0.160261	1.85145	-0.0165164	0.549452	0.268976	-0.00495751	0.273933
109	R_MI	0.0576603	0.151516	1.89827	-0.00958925	0.554925	0.278943	-0.00127976	0.280223
110	R_Pir	0.0186412	0.092171	2.35263	0.0567074	0.611305	0.339249	-0.00346125	0.34271
111	R_AVI	0.00848544	0.0591391	2.63212	0.096644	0.644517	0.37519	-0.00463066	0.379821
112	R_AAIC	0.0921445	0.193562	1.68419	-0.0413154	0.527818	0.24622	-0.00397158	0.250192
113	R_FOP1	0.142962	0.24223	1.46485	-0.0740207	0.498965	0.215473	-0.00319606	0.218669
114	R_FOP3	0.00367704	0.0492693	2.90462	0.13503	0.676637	0.406098	-0.00946615	0.415565
115	R_FOP2	0.00253192	0.0492667	3.0195	0.15099	0.689843	0.419086	-0.0112323	0.430318
116	R_PFt	0.847782	0.862151	0.191949	-0.264549	0.320979	0.0277202	-0.00137603	0.0290962
117	R_AIP	0.654549	0.705502	0.447452	-0.226582	0.358	0.0646191	-0.00313324	0.0677523
118	R_EC	0.0210455	0.0947048	2.30717	0.0501399	0.60575	0.333548	-0.00299716	0.336545
119	R_PreS	0.0602622	0.15496	1.87887	-0.0124688	0.553109	0.271621	-0.00625993	0.277881
120	R_H	0.022321	0.0979948	2.28486	0.0470261	0.604234	0.32412	-0.0101849	0.334305
121	R_ProS	0.074881	0.178524	1.78119	-0.0268748	0.53969	0.264941	0.00135128	0.26359
122	R_PeEc	0.0010908	0.0414627	3.266	0.183547	0.71397	0.45749	-0.00105622	0.458547
123	R_STGa	0.165154	0.264247	1.38794	-0.0854414	0.488281	0.209166	0.00185973	0.207306
124	R_PBelt	0.0818145	0.188077	1.74025	-0.0329723	0.534882	0.255694	-0.00236096	0.258055
125	R_A5	0.00489781	0.0492693	2.81368	0.122404	0.666496	0.394001	-0.0100816	0.404082
126	R_PHA1	0.145046	0.242529	1.45726	-0.0751653	0.498009	0.213842	-0.00375446	0.217597
127	R_PHA3	0.295384	0.390949	1.04638	-0.136897	0.442699	0.14888	-0.00865709	0.157537
128	R_STSda	0.0345951	0.123264	2.11307	0.0219706	0.5827	0.303096	-0.00745687	0.310553
129	R_STSdp	0.00496045	0.0492693	2.80959	0.121684	0.665388	0.396014	-0.00707685	0.40309
130	R_STSvp	0.00327003	0.0492693	2.94114	0.139848	0.679824	0.413997	-0.00550959	0.419507
131	R_TGd	0.0165276	0.0888049	2.39705	0.0631472	0.617011	0.343276	-0.00563869	0.348915
132	R_TE1a	0.222071	0.31687	1.22104	-0.110519	0.466112	0.181885	-0.00120218	0.183087
133	R_TE1p	0.0328764	0.120118	2.13359	0.024979	0.585404	0.304935	-0.00854194	0.313477
134	R_TE2a	0.14191	0.242122	1.46871	-0.0734572	0.499562	0.215157	-0.00411343	0.21927
135	R_TF	0.0270054	0.109235	2.21144	0.0362075	0.593251	0.325381	0.00235599	0.323025
136	R_TE2p	0.638066	0.694638	0.470404	-0.22306	0.361149	0.0743717	0.00318677	0.071185
137	R_PHT	0.0149696	0.082833	2.43311	0.0682207	0.620526	0.351909	-0.00128747	0.353196
138	R_PH	0.0934045	0.193562	1.67771	-0.0423341	0.527551	0.240294	-0.00928677	0.249581
139	R_TPOJ1	0.210095	0.311252	1.2533	-0.105793	0.470937	0.180663	-0.00735744	0.18802
140	R_TPOJ2	0.0256855	0.105077	2.23093	0.0391332	0.596902	0.321015	-0.00547483	0.32649
141	R_TPOJ3	0.53991	0.603626	0.612949	-0.201788	0.381571	0.0928059	0.000138728	0.0926672
142	R_DVT	0.0875596	0.189797	1.70841	-0.0376244	0.529875	0.258299	0.00525591	0.253043
143	R_PGp	0.057118	0.151516	1.90241	-0.00898936	0.555935	0.276101	-0.00498536	0.281087
144	R_IP2	0.921326	0.926473	-0.0987637	-0.307375	0.278335	-0.00867188	0.00630233	-0.0149742
145	R_IP1	0.662194	0.711612	0.436886	-0.228157	0.356479	0.0631044	-0.00305208	0.0661565
146	R_IP0	0.079931	0.186852	1.75109	-0.0313851	0.536567	0.254925	-0.00482627	0.259751
147	R_PFop	0.00561123	0.0492693	2.76967	0.115927	0.660047	0.394068	-0.00333007	0.397398
148	R_PF	0.145518	0.242529	1.45555	-0.0753688	0.497482	0.216676	-0.000523416	0.2172
149	R_PFm	0.763667	0.792277	-0.300668	-0.336805	0.248438	-0.0422915	0.00327052	-0.045562
150	R_PGi	0.29234	0.390652	1.053	-0.135841	0.443432	0.15296	-0.00548554	0.158446
151	R_PGs	0.155675	0.254258	1.41977	-0.0807648	0.49297	0.208984	-0.00315578	0.21214
152	R_V6A	0.222022	0.31687	1.22117	-0.110494	0.466108	0.182182	-0.000914536	0.183096
153	R_VMV1	0.00458391	0.0492693	2.83491	0.125209	0.668236	0.399325	-0.00698198	0.406307
154	R_VMV3	0.141066	0.241827	1.47183	-0.0729727	0.499869	0.216706	-0.00296219	0.219668
155	R_PHA2	0.0426111	0.135846	2.0275	0.00942379	0.571766	0.29303	-0.00553177	0.298561
156	R_V4t	0.101639	0.199946	1.63696	-0.0483287	0.521528	0.240758	-0.00261641	0.243375
157	R_FST	0.125948	0.223356	1.53028	-0.0642514	0.507665	0.2244	-0.00373532	0.228135
158	R_V3CD	0.398206	0.481055	0.844829	-0.166943	0.41411	0.13029	0.0029419	0.127348
159	R_LO3	0.0511045	0.144863	1.9506	-0.0018846	0.56215	0.282019	-0.00587509	0.287894
160	R_VMV2	0.214629	0.314808	1.24094	-0.107613	0.469117	0.180759	-0.00538295	0.186142
161	R_31pd	0.282798	0.379877	1.07406	-0.132669	0.446303	0.156517	-0.00503326	0.161551
162	R_31a	0.361312	0.445454	0.912867	-0.156672	0.423452	0.142623	0.00519334	0.13743
163	R_VVC	0.135693	0.234853	1.49202	-0.069897	0.502179	0.223168	0.00076815	0.2224
164	R_25	0.00241763	0.0492667	3.03346	0.152455	0.689797	0.426328	-0.00453242	0.43086
165	R_s32	0.188287	0.287218	1.31566	-0.0961879	0.478274	0.202539	0.00589884	0.19664
166	R_pOFC	0.00414871	0.0492693	2.86663	0.129608	0.671765	0.403548	-0.00675698	0.410305
167	R_PoI1	0.0473695	0.139779	1.98298	0.00288176	0.566168	0.286946	-0.00542424	0.29237
168	R_Ig	0.0595208	0.154155	1.88433	-0.0116657	0.553916	0.271557	-0.00715636	0.278714
169	R_FOP5	0.0540081	0.147295	1.92677	-0.00539557	0.55903	0.279445	-0.00505597	0.284501
170	R_p10p	0.186197	0.285237	1.32191	-0.0953076	0.479361	0.200697	0.00303091	0.197666
171	R_p47r	0.147563	0.24478	1.44819	-0.0765643	0.49705	0.209926	-0.00648047	0.216406
172	R_TGv	0.729831	0.766003	0.345351	-0.241797	0.34328	0.0488207	-0.00350246	0.0523231
173	R_MBelt	0.00736039	0.0564818	2.68008	0.10358	0.6509	0.37789	-0.00875736	0.386647
174	R_LBelt	0.0501149	0.144331	1.95898	-0.000648316	0.562398	0.28862	3.96458e-05	0.28858
175	R_A4	0.0708293	0.173459	1.80657	-0.0232044	0.544599	0.255636	-0.012477	0.268113
176	R_STSva	0.0297996	0.115843	2.17274	0.0306254	0.589093	0.31698	-0.00114399	0.318124
177	R_TE1m	0.0879847	0.189797	1.70613	-0.0380433	0.530523	0.250473	-0.00276457	0.253238
178	R_PI	0.145108	0.242529	1.45703	-0.0752336	0.498179	0.211706	-0.00595761	0.217664
179	R_a32pr	0.201139	0.301708	1.27831	-0.101902	0.473759	0.191409	-1.86848e-05	0.191427
180	R_p24	0.458049	0.534452	0.742064	-0.182411	0.399793	0.113138	0.00111298	0.112025
181	L_V1	0.00711983	0.0564818	2.69119	0.105034	0.651625	0.381679	-0.00601322	0.387692
182	L_MST	0.381495	0.465139	0.875146	-0.162499	0.418596	0.129654	-0.00230099	0.131955
183	L_V6	0.194364	0.292765	1.29778	-0.0990864	0.476815	0.188951	-0.0055198	0.19447
184	L_V2	0.0144343	0.081193	2.44627	0.0702482	0.623132	0.348623	-0.00702682	0.35565
185	L_V3	0.00223468	0.0492667	3.05713	0.15577	0.692688	0.428256	-0.00576148	0.434018
186	L_V4	0.00387894	0.0492693	2.88784	0.132517	0.674011	0.406754	-0.00613747	0.412892
187	L_V8	0.354111	0.441563	0.926645	-0.15476	0.42576	0.137474	-0.00214744	0.139622
188	L_4	0.0748488	0.178524	1.78139	-0.0268638	0.540023	0.262646	-0.0011449	0.263791
189	L_3b	0.0352672	0.123264	2.10528	0.0207724	0.580342	0.310396	0.00178218	0.308614
190	L_FEF	0.45508	0.534452	0.746973	-0.181636	0.400406	0.115686	0.00295094	0.112735
191	L_PEF	0.294074	0.390652	1.04923	-0.136291	0.442563	0.158033	0.000285449	0.157748
192	L_55b	0.321209	0.412984	0.991976	-0.144954	0.434845	0.146678	-0.0026593	0.149337
193	L_V3A	0.642534	0.696724	0.464159	-0.224061	0.360358	0.0691123	-0.00115286	0.0702652
194	L_RSC	0.000626738	0.0414627	3.41977	0.204422	0.731599	0.471428	-0.00659955	0.478027
195	L_POS2	0.358297	0.443254	0.918616	-0.156011	0.424757	0.134077	-0.00439108	0.138468
196	L_V7	0.638681	0.694638	0.469544	-0.22323	0.36109	0.0716582	0.000589213	0.071069
197	L_IPS1	0.855958	0.868014	0.181522	-0.266112	0.319481	0.0225999	-0.00491847	0.0275184
198	L_FFC	0.711976	0.758317	0.369204	-0.238217	0.346685	0.0550496	-0.00087323	0.0559228
199	L_V3B	0.689198	0.738426	0.399944	-0.233629	0.351107	0.0602589	-0.000307393	0.0605663
200	L_LO1	0.514037	0.583764	0.652565	-0.195852	0.387192	0.0987557	0.000136923	0.0986188
201	L_LO2	0.217844	0.316225	1.23228	-0.108843	0.467678	0.182977	-0.0017771	0.184754
202	L_PIT	0.0178654	0.091879	2.3684	0.058971	0.613135	0.341672	-0.0031113	0.344783
203	L_MT	0.762349	0.792277	-0.302397	-0.337013	0.248149	-0.0457296	8.77671e-05	-0.0458174
204	L_A1	0.0142759	0.081193	2.45024	0.0706633	0.622492	0.354487	-0.000938329	0.355426
205	L_PSL	0.458724	0.534452	0.740949	-0.182709	0.399903	0.106162	-0.00577918	0.111941
206	L_SFL	0.0357001	0.123577	2.10033	0.0200906	0.580727	0.303759	-0.00479541	0.308554
207	L_PCV	0.119562	0.217489	1.55661	-0.0603165	0.51111	0.228395	-0.00351811	0.231913
208	L_STV	0.802756	0.821001	-0.249781	-0.329312	0.25591	-0.0430449	-0.00519966	-0.0378452
209	L_7Pm	0.900202	0.910317	0.125406	-0.274389	0.31126	0.0183618	-0.000650132	0.019012
210	L_7m	0.178746	0.277364	1.34463	-0.0919089	0.482416	0.203816	0.0028392	0.200977
211	L_POS1	0.0384408	0.131641	2.07012	0.0156688	0.576926	0.299913	-0.00444679	0.30436
212	L_23d	0.00301074	0.0492667	2.96664	0.143067	0.681571	0.421003	-0.000890814	0.421893
213	L_v23ab	0.0948264	0.193562	1.67047	-0.0433575	0.526047	0.244172	-0.00406985	0.248242
214	L_d23ab	0.0021729	0.0492667	3.06552	0.156982	0.693839	0.428511	-0.00672136	0.435233
215	L_31pv	0.230502	0.322882	1.19907	-0.113986	0.463749	0.17003	-0.0101039	0.180134
216	L_5m	0.22519	0.317916	1.21284	-0.111761	0.465047	0.180083	-0.00182223	0.181905
217	L_5mv	0.0933099	0.193562	1.67819	-0.042129	0.526197	0.252308	0.0034295	0.248878
218	L_23c	0.00449428	0.0492693	2.84121	0.126051	0.668799	0.400698	-0.00630282	0.407001
219	L_5L	0.335719	0.427063	0.962658	-0.149165	0.430274	0.15108	0.00628763	0.144793
220	L_24dd	0.229907	0.322882	1.2006	-0.113741	0.463902	0.171074	-0.00926158	0.180335
221	L_24dv	0.207165	0.308983	1.2614	-0.104404	0.471334	0.190682	0.00179162	0.18889
222	L_7AL	0.795814	0.818551	0.258769	-0.254625	0.330679	0.0397481	0.000534619	0.0392135
223	L_SCEF	0.0415752	0.135846	2.03775	0.0109199	0.572709	0.296604	-0.00317052	0.299775
224	L_6ma	0.110949	0.21011	1.59394	-0.0548194	0.51658	0.22838	-0.0091931	0.237573
225	L_7Am	0.122825	0.220186	1.54302	-0.0622997	0.508998	0.229489	-0.00030202	0.229791
226	L_7PL	0.280668	0.378429	1.07882	-0.131884	0.446746	0.160557	-0.00161125	0.162169
227	L_7PC	0.538717	0.603626	0.614754	-0.201497	0.381792	0.0941609	0.00123188	0.092929
228	L_LIPv	0.0461412	0.139637	1.9941	0.0045156	0.56744	0.289319	-0.00452191	0.293841
229	L_VIP	0.105574	0.204337	1.61841	-0.0511211	0.519373	0.235755	-0.00510791	0.240863
230	L_MIP	0.293109	0.390652	1.05133	-0.135987	0.442887	0.157795	-0.000276637	0.158072
231	L_1	0.0299262	0.115843	2.17107	0.0303524	0.588416	0.319404	0.00180738	0.317597
232	L_2	0.480992	0.554681	0.704708	-0.188106	0.394708	0.102766	-0.0037178	0.106483
233	L_3a	0.0110849	0.0707504	2.54001	0.0834954	0.633272	0.365378	-0.00203739	0.367415
234	L_6d	0.4588	0.534452	0.740824	-0.182638	0.399704	0.110867	-0.000998823	0.111866
235	L_6mp	0.152255	0.250282	1.43161	-0.0788686	0.493868	0.217653	0.00413038	0.213522
236	L_6v	0.0700864	0.172816	1.81135	-0.0224507	0.544316	0.263406	-0.00487142	0.268278
237	L_p24pr	0.000596135	0.0414627	3.43337	0.205473	0.731038	0.478432	0.000382892	0.478049
238	L_33pr	0.00663627	0.0549696	2.71457	0.108234	0.653886	0.386458	-0.00395221	0.39041
239	L_a24pr	0.00210754	0.0492667	3.07464	0.157767	0.693278	0.434802	-0.000373721	0.435175
240	L_p32pr	0.596611	0.662901	0.52928	-0.214412	0.36982	0.0734784	-0.00663806	0.0801165
241	L_a24	0.223369	0.31687	1.21762	-0.111019	0.4656	0.18201	-0.000553755	0.182564
242	L_d32	0.4332	0.516397	0.783728	-0.176201	0.405742	0.117208	-0.00107884	0.118287
243	L_8BM	0.0826979	0.188077	1.73524	-0.0336809	0.533766	0.258685	0.00160208	0.257083
244	L_p32	0.073162	0.176767	1.79182	-0.0253097	0.541187	0.265405	0.000239195	0.265166
245	L_10r	0.364422	0.447754	0.906971	-0.157724	0.423046	0.134114	-0.00258795	0.136702
246	L_47m	0.0043619	0.0492693	2.85073	0.127339	0.669723	0.402484	-0.0056175	0.408101
247	L_8Av	0.00634019	0.0543445	2.72965	0.110031	0.654099	0.394397	0.00312768	0.391269
248	L_8Ad	0.120102	0.217489	1.55434	-0.060644	0.510729	0.228843	-0.0027007	0.231544
249	L_9m	0.0905074	0.192969	1.69273	-0.0400938	0.529459	0.242861	-0.00883876	0.251699
250	L_8BL	0.0614626	0.156926	1.87015	-0.0137604	0.552102	0.269633	-0.00708381	0.276717
251	L_9p	0.162733	0.261827	1.39594	-0.0842638	0.489444	0.209295	0.000782495	0.208513
252	L_10d	0.0434648	0.136064	2.01922	0.00818519	0.569371	0.300458	0.00387012	0.296588
253	L_8C	0.00751533	0.0564818	2.6731	0.102382	0.649017	0.381522	-0.00345447	0.384977
254	L_44	0.353321	0.441563	0.928167	-0.154497	0.425885	0.139325	-0.000491219	0.139816
255	L_45	0.053666	0.147295	1.92952	-0.00499539	0.559854	0.276467	-0.00870088	0.285168
256	L_47l	0.0859121	0.189797	1.71737	-0.0363335	0.531482	0.25603	0.00146918	0.254561
257	L_a47r	0.0185559	0.092171	2.35433	0.0568997	0.611037	0.341862	-0.000763886	0.342626
258	L_6r	0.166396	0.265056	1.38388	-0.0860073	0.487526	0.210812	0.0041976	0.206614
259	L_IFJa	0.802313	0.821001	-0.250355	-0.329491	0.255901	-0.0354423	0.0025016	-0.0379439
260	L_IFJp	0.0826802	0.188077	1.73534	-0.0336898	0.534097	0.256206	-0.00106805	0.257274
261	L_IFSp	0.0192023	0.092171	2.34158	0.0550787	0.609647	0.339447	-0.00156212	0.341009
262	L_IFSa	0.00399666	0.0492693	2.87843	0.131299	0.673307	0.404238	-0.00772139	0.411959
263	L_p9_46v	0.0103157	0.0687711	2.56506	0.0872664	0.637452	0.363044	-0.00852583	0.37157
264	L_46	0.0233352	0.100008	2.2679	0.0444264	0.600612	0.330306	-0.000686703	0.330993
265	L_a9_46v	0.466111	0.539549	0.728822	-0.184366	0.397864	0.112704	0.0026814	0.110023
266	L_9_46d	0.175633	0.274903	1.35433	-0.0905464	0.484136	0.200525	-0.0020627	0.202588
267	L_9a	0.185167	0.284872	1.32501	-0.0950251	0.480588	0.191663	-0.00683475	0.198498
268	L_10v	0.00541827	0.0492693	2.78105	0.11764	0.661894	0.393349	-0.00590615	0.399255
269	L_a10p	0.159984	0.259433	1.40513	-0.0830132	0.491313	0.203605	-0.00655359	0.210159
270	L_10pp	0.113817	0.212301	1.58127	-0.0566199	0.5142	0.233274	-0.00210189	0.235376
271	L_11l	0.0469335	0.139637	1.9869	0.00344962	0.565322	0.296149	0.00403989	0.292109
272	L_13l	0.00117277	0.0414627	3.24542	0.181093	0.712658	0.452409	-0.00434483	0.456754
273	L_OFC	0.00854232	0.0591391	2.62985	0.0963022	0.644143	0.375371	-0.00407576	0.379447
274	L_47s	0.000818558	0.0414627	3.34644	0.194104	0.722127	0.467927	2.67862e-05	0.4679
275	L_LIPd	0.490263	0.5603	0.689891	-0.190249	0.392459	0.10475	0.000535021	0.104215
276	L_6a	0.739316	0.773703	0.332759	-0.243728	0.341536	0.0401098	-0.0103211	0.0504309
277	L_i6_8	0.38374	0.465139	0.871026	-0.163038	0.417832	0.132823	0.00154775	0.131275
278	L_s6_8	0.253669	0.348167	1.14148	-0.122409	0.455113	0.172736	0.00141411	0.171322
279	L_43	0.315913	0.410434	1.00289	-0.143385	0.436551	0.14483	-0.00620216	0.151032
280	L_OP4	0.0191439	0.092171	2.34272	0.0553269	0.61055	0.335662	-0.00600579	0.341668
281	L_OP1	0.307206	0.402161	1.0211	-0.140622	0.438994	0.148848	-0.00485658	0.153705
282	L_OP2_3	0.0223093	0.0979948	2.28506	0.0469873	0.603536	0.328106	-0.00575522	0.333862
283	L_52	0.111475	0.21011	1.5916	-0.0550003	0.514909	0.240409	0.00389083	0.236518
284	L_RI	0.0430179	0.135846	2.02354	0.00883544	0.570922	0.294721	-0.00307934	0.2978
285	L_PFcm	0.298061	0.393048	1.0406	-0.137665	0.441605	0.153083	-0.00347891	0.156562
286	L_PoI2	0.0310589	0.117697	2.15632	0.0283121	0.58844	0.306694	-0.0100475	0.316742
287	L_TA2	0.094056	0.193562	1.67438	-0.0427042	0.525802	0.250984	0.00259373	0.24839
288	L_FOP4	0.140885	0.241827	1.4725	-0.0729384	0.500352	0.212706	-0.00725676	0.219963
289	L_MI	0.000562626	0.0414627	3.44902	0.208095	0.734195	0.47607	-0.00504894	0.481119
290	L_Pir	4.79785e-05	0.0172723	4.06526	0.285866	0.795151	0.544467	-0.00589097	0.550358
291	L_AVI	0.00836002	0.0591391	2.63717	0.0975721	0.646236	0.37092	-0.0103575	0.381277
292	L_AAIC	0.0133349	0.0774285	2.4747	0.074326	0.626539	0.352264	-0.00718684	0.35945
293	L_FOP1	0.223569	0.31687	1.21709	-0.111072	0.465431	0.18319	0.000746244	0.182443
294	L_FOP3	0.0345731	0.123264	2.11332	0.0219763	0.582016	0.307478	-0.00266394	0.310142
295	L_FOP2	0.0830672	0.188077	1.73316	-0.0340112	0.533786	0.256139	-0.000808699	0.256948
296	L_PFt	0.18425	0.284679	1.32778	-0.0944866	0.480407	0.198617	-2.56616e-05	0.198642
297	L_AIP	0.271064	0.366854	1.10061	-0.128615	0.44975	0.163541	-0.00185165	0.165393
298	L_EC	0.000781171	0.0414627	3.35938	0.195539	0.722716	0.471577	0.00274797	0.468829
299	L_PreS	0.0322592	0.119725	2.14118	0.0260864	0.586296	0.306273	-0.00821756	0.314491
300	L_H	0.0873457	0.189797	1.70957	-0.0375035	0.530628	0.253723	0.000183651	0.253539
301	L_ProS	0.0465686	0.139637	1.9902	0.00393784	0.566271	0.293208	0.000318905	0.292889
302	L_PeEc	0.0285835	0.114334	2.18918	0.0330335	0.591365	0.317763	-0.00276656	0.320529
303	L_STGa	0.0330325	0.120118	2.13169	0.0246663	0.584469	0.308899	-0.00387806	0.312777
304	L_PBelt	0.0116628	0.0723898	2.52219	0.0809897	0.631374	0.362159	-0.00304458	0.365203
305	L_A5	0.00289629	0.0492667	2.97854	0.144781	0.68319	0.421427	-0.00217853	0.423606
306	L_PHA1	0.046164	0.139637	1.99389	0.00448174	0.567043	0.291716	-0.0018716	0.293588
307	L_PHA3	0.107984	0.207883	1.60732	-0.0527249	0.517507	0.237892	-0.00116282	0.239055
308	L_STSda	0.254356	0.348167	1.13983	-0.122695	0.455015	0.170721	-0.000412153	0.171133
309	L_STSdp	0.215119	0.314808	1.23961	-0.107774	0.468791	0.182498	-0.00338414	0.185882
310	L_STSvp	0.00481311	0.0492693	2.81928	0.122614	0.664679	0.404139	0.00112739	0.403011
311	L_TGd	0.0119678	0.0730237	2.51309	0.0797457	0.630634	0.359443	-0.00478811	0.364231
312	L_TE1a	0.238027	0.329575	1.17993	-0.11674	0.460713	0.173367	-0.00376565	0.177132
313	L_TE1p	0.134099	0.234347	1.49813	-0.069091	0.50366	0.217356	-0.00626682	0.223623
314	L_TE2a	0.237892	0.329575	1.18027	-0.116732	0.460909	0.171289	-0.0059574	0.177247
315	L_TF	0.0634838	0.159819	1.85579	-0.0158469	0.549183	0.275504	0.00143624	0.274068
316	L_TE2p	0.749392	0.781974	0.319442	-0.245638	0.339512	0.0461394	-0.00226139	0.0484008
317	L_PHT	0.0110504	0.0707504	2.5411	0.0836399	0.633337	0.365798	-0.00171721	0.367515
318	L_PH	0.162915	0.261827	1.39534	-0.0844437	0.489819	0.20426	-0.00438571	0.208646
319	L_TPOJ1	0.716318	0.760692	-0.363384	-0.345814	0.239062	-0.0559243	-0.000886492	-0.0550378
320	L_TPOJ2	0.0417137	0.135846	2.03637	0.0107237	0.572834	0.294512	-0.00525371	0.299765
321	L_TPOJ3	0.316946	0.410434	1.00075	-0.143621	0.436017	0.14869	-0.00193292	0.150623
322	L_DVT	0.0576496	0.151516	1.89835	-0.0095771	0.55493	0.278994	-0.00123627	0.280231
323	L_PGp	0.13039	0.228978	1.51257	-0.0668797	0.505215	0.222961	-0.00256452	0.225526
324	L_IP2	0.484233	0.555172	0.69951	-0.188827	0.393859	0.105107	-0.00056263	0.10567
325	L_IP1	0.176609	0.275235	1.35127	-0.0910974	0.484163	0.194973	-0.00737711	0.20235
326	L_IP0	0.0530574	0.147295	1.93445	-0.00426511	0.560196	0.279158	-0.00653221	0.28569
327	L_PFop	0.711406	0.758317	0.369969	-0.238031	0.346695	0.0604528	0.00443207	0.0560208
328	L_PF	0.0950392	0.193562	1.66939	-0.0435273	0.526008	0.243147	-0.0049967	0.248144
329	L_PFm	0.421733	0.506587	0.803418	-0.173158	0.408313	0.124314	0.00314684	0.121167
330	L_PGi	0.10892	0.20838	1.60307	-0.05343	0.517544	0.231902	-0.00685749	0.238759
331	L_PGs	0.0209758	0.0947048	2.30842	0.0503453	0.606146	0.332433	-0.00444027	0.336873
332	L_V6A	0.0964934	0.193638	1.6621	-0.0446025	0.524948	0.243063	-0.00397906	0.247042
333	L_VMV1	0.311229	0.40595	1.01265	-0.141828	0.437646	0.150686	-0.00169491	0.152381
334	L_VMV3	0.784083	0.81112	-0.274002	-0.332991	0.252441	-0.031935	0.009598	-0.041533
335	L_PHA2	0.123085	0.220186	1.54195	-0.062449	0.508786	0.23	0.000399341	0.229601
336	L_V4t	0.432044	0.516397	0.7857	-0.175881	0.405966	0.118721	0.00015612	0.118565
337	L_FST	0.355704	0.441563	0.923582	-0.15526	0.425435	0.135081	-0.00412189	0.139202
338	L_V3CD	0.373723	0.457621	0.88952	-0.160322	0.420558	0.132642	-0.00144015	0.134083
339	L_LO3	0.253004	0.348167	1.14308	-0.122186	0.455388	0.172183	0.000601369	0.171581
340	L_VMV2	0.321144	0.412984	0.99211	-0.144919	0.434823	0.147405	-0.00193615	0.149342
341	L_31pd	0.3243	0.415473	0.98566	-0.145848	0.433822	0.148337	-6.248e-06	0.148343
342	L_31a	0.0308075	0.117697	2.15955	0.0287194	0.587722	0.313761	-0.00271869	0.316479
343	L_VVC	0.0570411	0.151516	1.903	-0.00889948	0.555863	0.277222	-0.0038613	0.281083
344	L_25	0.00293446	0.0492667	2.97452	0.144448	0.683551	0.418106	-0.00560075	0.423707
345	L_s32	0.0880449	0.189797	1.7058	-0.0380815	0.530365	0.251377	-0.00175112	0.253128
346	L_pOFC	0.00441156	0.0492693	2.84713	0.126907	0.669602	0.400937	-0.00691545	0.407852
347	L_PoI1	0.0241907	0.102455	2.25409	0.0425224	0.600059	0.32231	-0.00754081	0.329851
348	L_Ig	0.167992	0.266419	1.37868	-0.0868669	0.487243	0.205723	-0.000334037	0.206057
349	L_FOP5	0.0112021	0.0707504	2.53633	0.0830736	0.633469	0.362045	-0.00531958	0.367365
350	L_p10p	0.216752	0.315914	1.23521	-0.108359	0.467902	0.185589	0.000482311	0.185106
351	L_p47r	0.0173629	0.0918076	2.37893	0.0605405	0.614846	0.340822	-0.00567079	0.346492
352	L_TGv	0.0067185	0.0549696	2.71048	0.107758	0.653884	0.384019	-0.00619756	0.390216
353	L_MBelt	0.0125095	0.0738266	2.49744	0.0775788	0.629232	0.355283	-0.00718259	0.362466
354	L_LBelt	0.0421619	0.135846	2.03192	0.0100692	0.572181	0.294524	-0.00456569	0.29909
355	L_A4	0.0447478	0.138872	2.00702	0.00642584	0.570034	0.284573	-0.0116521	0.296225
356	L_STSva	0.0957442	0.193638	1.66585	-0.044011	0.525093	0.24651	-0.000881454	0.247391
357	L_TE1m	0.0228194	0.0989756	2.27645	0.0457349	0.602442	0.327206	-0.00545794	0.332664
358	L_PI	0.00126692	0.0414627	3.22337	0.177516	0.708398	0.455509	0.00290399	0.452605
359	L_a32pr	0.449417	0.530459	0.756388	-0.180285	0.401857	0.114117	-6.71241e-05	0.114184
360	L_p24	0.0805972	0.187194	1.74723	-0.0319407	0.535833	0.256269	-0.00280343	0.259072
