# Supplementary material for: Parent–offspring brain similarity: Specificities and commonalities among sex combinations–the TRIO study
Source: iScience. 2025 Jun 19;28(7):112936. doi: 10.1016/j.isci.2025.112936 (PMC12270804; doi:10.1016/j.isci.2025.112936)
Supplement: Table S23. Results of the comparison of the correlation coefficients of the local gyrification index in each region between mother–daughter dyads and unrelated pairs, related to Figures 3, S1, and S2 [file mmc24.xlsx]

## Sheet: 23_Mother-Daughter_LGI
Supplementary Table 23. Results of the test comparing the differences in correlation coefficients of local gyrification index in each region between mother-son dyads and unrelated pairs.
Number	Region	Raw_p_value	q_value	z_value	Lower bound of the CI	Upper bound of the CI	r_real-dyads	r_unrelated-pairs	r_diff		Abbreviations
1	R_V1	1.36388e-05	3.7769e-05	4.3496	0.319315	0.820731	0.574881	-0.00470182	0.579582		Number: The region number as defined in the original HCP-MMP1 atlas.
2	R_MST	2.63515e-06	1.15689e-05	4.69738	0.357722	0.849544	0.611107	-0.00152986	0.612636		Region: The region names as defined in the original aseg atlas.
3	R_V6	2.20852e-06	1.00642e-05	4.73334	0.3624	0.853808	0.612595	-0.00460206	0.617198		Raw_p_value: The uncorrected p-value from the test of differences in correlation coefficients.
4	R_V2	2.86934e-06	1.18731e-05	4.67996	0.355506	0.847562	0.61025	-0.00025405	0.610504		q_value: The FDR-corrected p-value from the test of differences in correlation coefficients.
5	R_V3	2.92145e-08	3.18703e-07	5.54608	0.445862	0.91853	0.681894	-0.0082484	0.690143		z_value: The z-value from the test of differences in correlation coefficients.
6	R_V4	4.00631e-07	2.5987e-06	5.06866	0.399105	0.882893	0.640768	-0.00903133	0.6498		Lower bound of the CI: The lower bound of the 95% confidence interval
7	R_V8	3.58813e-05	7.92471e-05	4.13252	0.293188	0.799891	0.554609	-0.00155708	0.556166		Upper bound of the CI: The upper bound of the 95% confidence interval
8	R_4	6.73134e-07	4.10633e-06	4.96896	0.386924	0.872127	0.63569	-0.00248363	0.638174		r_real-dyads: The correlation coefficients in real parent-offspring dyads.
9	R_3b	8.96255e-07	5.09009e-06	4.91315	0.38236	0.869672	0.627773	-0.00719812	0.634971		r_unrelated-pairs: The Z-transformed, averaged, and backtransformed correlation coefficients of unrelated pairs, which were randomly generated through 1,000 permutations.
10	R_FEF	1.69408e-06	8.35435e-06	4.78686	0.369003	0.859564	0.615676	-0.00777127	0.623447		r_diff: difference in correlation coefficient between real parent-offspring dyads and unrelated pairs
11	R_PEF	0.00309452	0.00339643	2.95819	0.142189	0.681693	0.416229	-0.00539767	0.421626
12	R_55b	3.47385e-05	7.71968e-05	4.13995	0.294015	0.800459	0.555616	-0.00122884	0.556844
13	R_V3A	2.79332e-06	1.18731e-05	4.68546	0.357489	0.850333	0.607208	-0.00592109	0.613129
14	R_RSC	6.06522e-05	0.000117391	4.01026	0.278291	0.788126	0.542408	-0.000473125	0.542881
15	R_POS2	8.30798e-06	2.64679e-05	4.45709	0.330905	0.828888	0.587978	-0.00121222	0.58919
16	R_V7	8.09394e-06	2.60162e-05	4.46268	0.333152	0.832236	0.583644	-0.00865902	0.592303
17	R_IPS1	1.31485e-05	3.698e-05	4.35762	0.320743	0.82236	0.574054	-0.00715255	0.581206
18	R_FFC	2.63324e-07	1.93462e-06	5.14797	0.406307	0.887738	0.649568	-0.00598206	0.65555
19	R_V3B	2.85736e-06	1.18731e-05	4.68082	0.357263	0.850416	0.60602	-0.00709676	0.613116
20	R_LO1	0.00106716	0.0012433	3.27219	0.184832	0.715987	0.454172	-0.00618506	0.460357
21	R_LO2	0.000190624	0.000287132	3.73113	0.244683	0.763373	0.50687	-0.00720426	0.514074
22	R_PIT	2.714e-05	6.44305e-05	4.19623	0.300294	0.804849	0.562937	0.000892389	0.562045
23	R_MT	3.35977e-05	7.55949e-05	4.1476	0.295265	0.801829	0.555125	-0.00309937	0.558224
24	R_A1	9.88536e-05	0.000167077	3.89339	0.264241	0.777556	0.528637	-0.00206219	0.530699
25	R_PSL	3.75792e-05	8.24909e-05	4.12188	0.291446	0.797974	0.555317	0.00107856	0.554238
26	R_SFL	4.53801e-05	9.28228e-05	4.07823	0.287008	0.795509	0.547581	-0.00341941	0.551001
27	R_PCV	3.84979e-05	8.3591e-05	4.11631	0.291737	0.799356	0.551004	-0.00429155	0.555296
28	R_STV	4.52272e-05	9.28228e-05	4.07901	0.287293	0.795965	0.546892	-0.00452235	0.551414
29	R_7Pm	8.57195e-06	2.68339e-05	4.45038	0.333128	0.833608	0.57808	-0.0151885	0.593269
30	R_7m	4.12494e-05	8.5837e-05	4.10037	0.28998	0.798186	0.548693	-0.00518649	0.55388
31	R_POS1	0.000198569	0.000296617	3.72083	0.242814	0.761045	0.508843	-0.00298333	0.511827
32	R_23d	0.000415925	0.000546471	3.52977	0.219011	0.743502	0.482781	-0.00857806	0.491359
33	R_v23ab	6.41434e-05	0.000123485	3.99703	0.277093	0.787728	0.539228	-0.00296037	0.542189
34	R_d23ab	2.10723e-05	5.26807e-05	4.25322	0.308189	0.81229	0.564584	-0.00533375	0.569918
35	R_31pv	0.000117241	0.000189657	3.85183	0.259815	0.775132	0.520532	-0.00694336	0.527475
36	R_5m	0.000230298	0.000334304	3.68323	0.239012	0.75959	0.499021	-0.0104481	0.509469
37	R_5mv	7.12762e-06	2.33268e-05	4.48984	0.335628	0.833526	0.588211	-0.00582198	0.594033
38	R_23c	1.20157e-05	3.48842e-05	4.3773	0.324257	0.826357	0.571994	-0.0132035	0.585197
39	R_5L	0.00049672	0.000631869	3.48252	0.213289	0.739783	0.474129	-0.012634	0.486763
40	R_24dd	1.06338e-05	3.19013e-05	4.40387	0.325353	0.825151	0.581062	-0.00364825	0.58471
41	R_24dv	2.35112e-05	5.75785e-05	4.22864	0.305187	0.809853	0.562423	-0.00477367	0.567197
42	R_7AL	0.00193131	0.00218639	3.1006	0.161562	0.697017	0.434988	-0.00407887	0.439067
43	R_SCEF	5.41649e-05	0.000106908	4.03689	0.282167	0.791955	0.542529	-0.00433851	0.546868
44	R_6ma	5.08635e-05	0.000101727	4.05162	0.284596	0.794642	0.541414	-0.00815209	0.549566
45	R_7Am	2.10575e-05	5.26807e-05	4.25337	0.307994	0.811901	0.565356	-0.00422437	0.56958
46	R_7PL	0.00616749	0.00641705	2.73874	0.111676	0.656884	0.388641	-0.0050489	0.39369
47	R_7PC	0.000628714	0.000769854	3.41891	0.204623	0.732357	0.468938	-0.0096658	0.478604
48	R_LIPv	0.000434719	0.000567024	3.51806	0.216139	0.738842	0.490484	0.00329066	0.487193
49	R_VIP	0.000925738	0.00109627	3.31217	0.189732	0.718988	0.462571	-0.00161341	0.464184
50	R_MIP	0.00229777	0.00256098	3.04877	0.154637	0.691797	0.427138	-0.00586365	0.433001
51	R_1	1.97259e-06	9.46844e-06	4.75621	0.365638	0.856949	0.612883	-0.00760928	0.620492
52	R_2	0.000161549	0.000248536	3.77261	0.249692	0.766944	0.512763	-0.00553086	0.518294
53	R_3a	2.5624e-06	1.13884e-05	4.7031	0.359171	0.851396	0.609543	-0.00488869	0.614432
54	R_6d	0.000421377	0.000551621	3.52632	0.218246	0.74234	0.484533	-0.0057683	0.490301
55	R_6mp	0.000173597	0.000264809	3.75463	0.247984	0.766448	0.507716	-0.00962767	0.517344
56	R_6v	0.000945189	0.00111563	3.30635	0.188793	0.717891	0.463277	0.000167821	0.463109
57	R_p24pr	0.000139277	0.000218951	3.80945	0.25451	0.770985	0.515869	-0.0068923	0.522762
58	R_33pr	0.000114273	0.000188074	3.8581	0.259563	0.773478	0.526274	1.49288e-05	0.526259
59	R_a24pr	3.39849e-06	1.34446e-05	4.64514	0.353167	0.847129	0.603007	-0.00643429	0.609442
60	R_p32pr	1.40534e-05	3.84007e-05	4.34302	0.319074	0.821102	0.57248	-0.00728277	0.579763
61	R_a24	3.91764e-11	3.52588e-09	6.60716	0.534416	0.986654	0.75936	-0.00707323	0.766433
62	R_d32	1.39712e-08	1.73435e-07	5.67374	0.456201	0.925569	0.694243	-0.00415048	0.698393
63	R_8BM	7.42456e-07	4.38171e-06	4.94992	0.386789	0.873505	0.629921	-0.00921838	0.63914
64	R_p32	2.46989e-11	3.52588e-09	6.67514	0.53899	0.990043	0.764061	-0.00618288	0.770244
65	R_10r	5.98608e-10	1.70093e-08	6.1908	0.49884	0.95747	0.734718	0.000258095	0.73446
66	R_47m	0.000540806	0.000678363	3.45969	0.20949	0.735295	0.477323	-0.00504463	0.482368
67	R_8Av	5.60672e-09	7.47563e-08	5.82808	0.471537	0.938217	0.70417	-0.00812797	0.712298
68	R_8Ad	8.61813e-05	0.000150608	3.92653	0.269516	0.783266	0.526711	-0.00975576	0.536467
69	R_9m	7.57658e-11	4.65884e-09	6.50878	0.526125	0.979789	0.753817	-0.00512092	0.758938
70	R_8BL	1.10994e-06	6.05422e-06	4.87107	0.377281	0.865273	0.625304	-0.00488327	0.630187
71	R_9p	5.12738e-08	4.85752e-07	5.44684	0.436716	0.911692	0.673329	-0.00903824	0.682367
72	R_10d	8.32792e-11	4.65884e-09	6.49455	0.52709	0.981454	0.750961	-0.00954647	0.760507
73	R_8C	0.000510156	0.000644407	3.47537	0.21127	0.736209	0.481041	-0.00259622	0.483637
74	R_44	0.00022603	0.000329436	3.68799	0.238982	0.758562	0.503275	-0.00549009	0.508765
75	R_45	7.63463e-05	0.000139516	3.95559	0.272189	0.784132	0.534049	-0.00395177	0.538001
76	R_47l	0.00670542	0.00695663	2.71113	0.107613	0.65282	0.388735	-0.00075189	0.389487
77	R_a47r	3.17615e-06	1.28474e-05	4.65909	0.354764	0.848404	0.604206	-0.00666335	0.61087
78	R_6r	0.000613323	0.000756152	3.42565	0.204832	0.731232	0.474834	-0.00310363	0.477937
79	R_IFJa	0.00567468	0.00593861	2.76601	0.115128	0.658331	0.398633	0.00264122	0.395992
80	R_IFJp	0.00735439	0.00760032	2.68036	0.103468	0.650176	0.381117	-0.00502887	0.386146
81	R_IFSp	0.00507512	0.0053579	2.80223	0.120475	0.663763	0.398142	-0.00343368	0.401576
82	R_IFSa	5.45314e-06	1.90595e-05	4.54655	0.341259	0.837107	0.596006	-0.00241622	0.598423
83	R_p9_46v	0.000676247	0.000822462	3.39903	0.2015	0.728911	0.470473	-0.00468237	0.475155
84	R_46	1.11896e-07	9.15511e-07	5.30626	0.42106	0.898327	0.665014	-0.0027836	0.667797
85	R_a9_46v	9.04905e-07	5.09009e-06	4.91127	0.3831	0.871	0.625477	-0.0106923	0.636169
86	R_9_46d	1.8122e-08	2.1045e-07	5.62904	0.451342	0.921367	0.691837	-0.0020007	0.693838
87	R_9a	6.68665e-12	2.40719e-09	6.86419	0.550682	0.998489	0.777134	-0.00265209	0.779787
88	R_10v	2.10179e-10	8.40718e-09	6.35371	0.515602	0.972279	0.742044	-0.00833393	0.750378
89	R_a10p	4.04243e-07	2.5987e-06	5.06695	0.398034	0.881393	0.642442	-0.0059279	0.64837
90	R_10pp	1.25956e-09	2.51911e-08	6.07247	0.493957	0.956178	0.720803	-0.0113903	0.732194
91	R_11l	4.70468e-08	4.57753e-07	5.46213	0.435951	0.90966	0.678172	-0.00244416	0.680616
92	R_13l	5.88406e-08	5.43144e-07	5.42229	0.434366	0.909897	0.671275	-0.00906442	0.68034
93	R_OFC	1.34415e-10	6.04868e-09	6.42209	0.52007	0.975342	0.747528	-0.0063873	0.753915
94	R_47s	0.000390353	0.000518549	3.54652	0.220861	0.744394	0.486888	-0.00574947	0.492637
95	R_LIPd	0.000297625	0.000413688	3.61736	0.229507	0.750389	0.497993	-0.00182806	0.499822
96	R_6a	8.28583e-05	0.000149037	3.93598	0.270048	0.782828	0.530696	-0.0056583	0.536354
97	R_i6_8	0.000442324	0.000572794	3.51345	0.216274	0.740252	0.485082	-0.00309885	0.488181
98	R_s6_8	0.000460803	0.00059246	3.50256	0.214777	0.738921	0.484398	-0.00234295	0.486741
99	R_43	1.80377e-05	4.67165e-05	4.28789	0.311585	0.814171	0.570463	-0.00191877	0.572382
100	R_OP4	0.000238492	0.000343429	3.67431	0.237076	0.756809	0.502678	-0.00421373	0.506892
101	R_OP1	0.00593639	0.00619449	2.75127	0.112978	0.656224	0.398428	0.00463218	0.393796
102	R_OP2_3	4.58492e-05	9.32525e-05	4.07584	0.286192	0.794224	0.549458	-0.000372322	0.54983
103	R_52	6.84388e-07	4.10633e-06	4.96574	0.388329	0.874587	0.631636	-0.00877051	0.640406
104	R_RI	0.000720054	0.000872793	3.38183	0.198967	0.726379	0.470523	-0.00200918	0.472532
105	R_PFcm	0.00228637	0.00255619	3.05027	0.154885	0.692114	0.4268	-0.00650245	0.433303
106	R_PoI2	1.51114e-06	7.6621e-06	4.80976	0.370595	0.860036	0.619932	-0.00435844	0.624291
107	R_TA2	1.44913e-07	1.1341e-06	5.25891	0.417768	0.896762	0.658541	-0.00712024	0.665661
108	R_FOP4	4.38004e-06	1.62108e-05	4.59248	0.347374	0.842738	0.597739	-0.00668904	0.604428
109	R_MI	2.14265e-06	9.88913e-06	4.73948	0.362823	0.853917	0.613787	-0.00362382	0.617411
110	R_Pir	5.14644e-09	7.12585e-08	5.84237	0.473019	0.939479	0.704973	-0.008699	0.713672
111	R_AVI	0.000139184	0.000218951	3.80961	0.254051	0.769932	0.518346	-0.003537	0.521883
112	R_AAIC	0.000140767	0.00022033	3.80682	0.252952	0.767981	0.521832	0.00166632	0.520166
113	R_FOP1	2.54966e-06	1.13884e-05	4.70412	0.359543	0.851914	0.608971	-0.00595172	0.614923
114	R_FOP3	1.73943e-05	4.58687e-05	4.29595	0.311893	0.813713	0.573424	0.00125785	0.572166
115	R_FOP2	4.41293e-06	1.62108e-05	4.59092	0.346949	0.842175	0.598284	-0.00560309	0.603887
116	R_PFt	0.00471616	0.00500831	2.82581	0.123763	0.666448	0.401075	-0.00351818	0.404593
117	R_AIP	9.78871e-05	0.000167011	3.89577	0.266013	0.780965	0.521826	-0.0118295	0.533655
118	R_EC	5.00689e-06	1.78463e-05	4.5645	0.344298	0.840428	0.594849	-0.00692955	0.601779
119	R_PreS	7.1997e-05	0.000133499	3.96959	0.273657	0.784946	0.53666	-0.00241442	0.539075
120	R_H	6.111e-06	2.0952e-05	4.52251	0.339613	0.836871	0.590596	-0.00712114	0.597717
121	R_ProS	0.00211726	0.0023745	3.07327	0.158241	0.695376	0.427134	-0.00958214	0.436716
122	R_PeEc	2.96044e-06	1.21109e-05	4.67355	0.356021	0.849062	0.606481	-0.00526437	0.611746
123	R_STGa	1.74556e-05	4.58687e-05	4.29517	0.312435	0.814827	0.571205	-0.00192303	0.573128
124	R_PBelt	0.000117482	0.000189657	3.85132	0.259238	0.773955	0.52302	-0.00344806	0.526468
125	R_A5	4.42275e-05	9.15052e-05	4.08421	0.287984	0.796581	0.547177	-0.00490248	0.55208
126	R_PHA1	2.16227e-05	5.3684e-05	4.24744	0.307293	0.811356	0.564757	-0.00420471	0.568962
127	R_PHA3	2.04375e-05	5.18133e-05	4.26006	0.308819	0.812582	0.565904	-0.00443137	0.570336
128	R_STSda	0.00317965	0.00346871	2.94981	0.14091	0.680288	0.416869	-0.00335292	0.420222
129	R_STSdp	3.85448e-05	8.3591e-05	4.11603	0.291188	0.798306	0.552999	-0.00138084	0.554379
130	R_STSvp	0.000303242	0.000418187	3.61251	0.228947	0.75005	0.497074	-0.00231516	0.49939
131	R_TGd	1.15024e-06	6.18039e-06	4.86402	0.376942	0.865356	0.623703	-0.00643741	0.630141
132	R_TE1a	0.0159762	0.0160655	2.40946	0.0648956	0.618222	0.346282	-0.00410778	0.35039
133	R_TE1p	0.000342897	0.000462333	3.58053	0.225708	0.748975	0.487885	-0.00959776	0.497483
134	R_TE2a	0.000281856	0.00040106	3.63143	0.231327	0.751851	0.499468	-0.00199906	0.501467
135	R_TF	4.85628e-06	1.74826e-05	4.5709	0.344124	0.839445	0.59798	-0.00304165	0.601022
136	R_TE2p	8.52257e-05	0.000149665	3.92921	0.26917	0.782085	0.530164	-0.00537208	0.535536
137	R_PHT	0.000405766	0.000535076	3.53631	0.21875	0.741352	0.490895	0.0010656	0.489829
138	R_PH	6.88756e-06	2.27479e-05	4.49713	0.336083	0.833508	0.590034	-0.00413526	0.594169
139	R_TPOJ1	3.18279e-05	7.25193e-05	4.15998	0.298376	0.80616	0.550119	-0.0121811	0.5623
140	R_TPOJ2	2.83134e-06	1.18731e-05	4.68269	0.357995	0.85145	0.604821	-0.00927349	0.614094
141	R_TPOJ3	1.42142e-06	7.31016e-06	4.82198	0.37264	0.862225	0.619328	-0.00719229	0.62652
142	R_DVT	2.0148e-06	9.54377e-06	4.75193	0.364837	0.856043	0.613314	-0.00626924	0.619584
143	R_PGp	1.63345e-05	4.38836e-05	4.30988	0.314296	0.816423	0.572202	-0.00267161	0.574873
144	R_IP2	0.000289321	0.000408018	3.62468	0.230432	0.751095	0.498896	-0.00173693	0.500633
145	R_IP1	0.000216465	0.00032069	3.69898	0.239625	0.757887	0.508759	0.000215868	0.508543
146	R_IP0	2.64128e-05	6.33908e-05	4.20238	0.302129	0.807545	0.559523	-0.00502418	0.564547
147	R_PFop	0.0104953	0.0107338	2.55907	0.0862833	0.635979	0.365749	-0.00449848	0.370247
148	R_PF	0.00045914	0.000592438	3.50353	0.215088	0.7395	0.483237	-0.00400453	0.487242
149	R_PFm	3.31822e-05	7.51294e-05	4.15045	0.297169	0.805152	0.549358	-0.011828	0.561186
150	R_PGi	3.21983e-07	2.22911e-06	5.1101	0.401285	0.883012	0.648553	-0.00199397	0.650547
151	R_PGs	1.35473e-05	3.7769e-05	4.35107	0.318193	0.818489	0.579236	0.00160451	0.577632
152	R_V6A	8.72939e-05	0.000151489	3.92344	0.267912	0.780368	0.532056	-0.00186189	0.533918
153	R_VMV1	0.000753757	0.000904509	3.36924	0.198049	0.727126	0.463143	-0.00953803	0.472681
154	R_VMV3	0.00319208	0.00347175	2.94861	0.140815	0.680423	0.415761	-0.00451109	0.420272
155	R_PHA2	1.51678e-05	4.10556e-05	4.32624	0.316372	0.818214	0.57328	-0.00354699	0.576827
156	R_V4t	0.000183404	0.000278589	3.74084	0.245612	0.763644	0.509609	-0.00498312	0.514592
157	R_FST	3.58937e-06	1.38943e-05	4.63384	0.352007	0.846322	0.601672	-0.00681769	0.60849
158	R_V3CD	1.99857e-05	5.10273e-05	4.26505	0.309939	0.814039	0.56454	-0.00719325	0.571733
159	R_LO3	8.338e-05	0.000149037	3.93447	0.268354	0.779479	0.537361	0.00389458	0.533466
160	R_VMV2	0.000924154	0.00109627	3.31265	0.190149	0.720057	0.459653	-0.00539213	0.465045
161	R_31pd	0.000745931	0.000898111	3.37212	0.198558	0.727784	0.462446	-0.0108598	0.473306
162	R_31a	0.000522167	0.000657274	3.46912	0.210956	0.736883	0.476745	-0.00722335	0.483968
163	R_VVC	6.25613e-06	2.12472e-05	4.51754	0.338924	0.836217	0.590479	-0.00654714	0.597026
164	R_25	4.55465e-08	4.55465e-07	5.46787	0.440961	0.916377	0.671431	-0.0156907	0.687122
165	R_s32	6.23971e-10	1.70093e-08	6.18425	0.498944	0.957868	0.733579	-0.00122045	0.7348
166	R_pOFC	6.42774e-08	5.78497e-07	5.40647	0.432371	0.908059	0.670739	-0.00764219	0.678381
167	R_PoI1	1.35053e-06	7.04625e-06	4.83217	0.374046	0.863565	0.61954	-0.00839371	0.627933
168	R_Ig	9.58169e-07	5.30678e-06	4.90004	0.381773	0.869875	0.624745	-0.0101916	0.634937
169	R_FOP5	1.76888e-05	4.61446e-05	4.29223	0.312333	0.815013	0.570082	-0.00314121	0.573224
170	R_p10p	3.07814e-09	4.81796e-08	5.92738	0.477811	0.941718	0.714693	-0.00199372	0.716687
171	R_p47r	1.13879e-05	3.33305e-05	4.38899	0.323456	0.823493	0.580166	-0.00274427	0.58291
172	R_TGv	5.27619e-06	1.86218e-05	4.5535	0.343026	0.839417	0.593873	-0.00677068	0.600644
173	R_MBelt	3.69531e-07	2.46354e-06	5.08402	0.402328	0.886594	0.638778	-0.0147285	0.653507
174	R_LBelt	0.000334916	0.00045498	3.58668	0.225896	0.748099	0.49247	-0.00449484	0.496965
175	R_A4	9.88883e-06	3.01693e-05	4.41959	0.326497	0.825353	0.584678	-0.000555109	0.585233
176	R_STSva	0.0131736	0.0133216	2.47904	0.074989	0.627334	0.351494	-0.00872396	0.360218
177	R_TE1m	0.00972328	0.00999333	2.58552	0.0900438	0.639096	0.369104	-0.00462996	0.373734
178	R_PI	9.95847e-08	8.33733e-07	5.32748	0.423764	0.900832	0.665711	-0.00474979	0.670461
179	R_a32pr	3.03062e-07	2.13926e-06	5.12153	0.405594	0.888651	0.643342	-0.0126692	0.656011
180	R_p24	3.93296e-08	4.04533e-07	5.49384	0.439003	0.912037	0.68067	-0.00261148	0.683282
181	L_V1	3.57598e-07	2.42897e-06	5.09025	0.398274	0.879953	0.648765	0.00138154	0.647383
182	L_MST	0.000115016	0.000188208	3.85651	0.260194	0.775138	0.522064	-0.00554949	0.527614
183	L_V6	0.000489908	0.000625415	3.48621	0.213091	0.738389	0.479438	-0.00632363	0.485762
184	L_V2	2.49882e-07	1.87411e-06	5.15779	0.405746	0.886167	0.653391	-0.00082924	0.65422
185	L_V3	5.68964e-06	1.96949e-05	4.53761	0.340765	0.837222	0.593674	-0.0046698	0.598343
186	L_V4	3.48065e-06	1.36199e-05	4.6402	0.351902	0.845495	0.604456	-0.00340758	0.607863
187	L_V8	1.60687e-08	1.92825e-07	5.64974	0.455127	0.925417	0.690743	-0.00723562	0.697979
188	L_4	1.9042e-05	4.8965e-05	4.27584	0.310352	0.813413	0.568629	-0.00280658	0.571436
189	L_3b	7.05499e-05	0.000132866	3.97442	0.274821	0.786603	0.534642	-0.00597844	0.54062
190	L_FEF	4.00315e-05	8.50292e-05	4.1073	0.29078	0.798766	0.549558	-0.00499877	0.554557
191	L_PEF	8.22109e-05	0.000148723	3.93786	0.269857	0.782112	0.532833	-0.00296439	0.535797
192	L_55b	7.08617e-05	0.000132866	3.97337	0.274892	0.786919	0.533637	-0.00722456	0.540862
193	L_V3A	0.00411462	0.00439544	2.86924	0.130318	0.673471	0.398459	-0.0132156	0.411675
194	L_RSC	4.01632e-05	8.50292e-05	4.10654	0.290346	0.798014	0.550838	-0.00304893	0.553886
195	L_POS2	3.41718e-05	7.64091e-05	4.14372	0.295034	0.801925	0.553827	-0.00438433	0.558211
196	L_V7	2.33948e-05	5.75785e-05	4.22975	0.303734	0.806929	0.568174	0.00350913	0.564665
197	L_IPS1	1.0291e-05	3.11325e-05	4.41097	0.326165	0.825773	0.581781	-0.0036376	0.585419
198	L_FFC	3.11033e-08	3.29329e-07	5.53511	0.444404	0.917144	0.681664	-0.00701479	0.688679
199	L_V3B	0.000379237	0.000505649	3.55413	0.221681	0.744757	0.488837	-0.0043441	0.493181
200	L_LO1	0.00556061	0.00583621	2.77263	0.116261	0.660032	0.395815	-0.00170799	0.397523
201	L_LO2	0.0097435	0.00999333	2.5848	0.0898382	0.638418	0.371617	-0.00160919	0.373226
202	L_PIT	0.0016692	0.00189563	3.14353	0.167553	0.702241	0.43841	-0.00636047	0.444771
203	L_MT	0.00136739	0.00155779	3.20145	0.175438	0.708704	0.444775	-0.00723455	0.452009
204	L_A1	0.00117278	0.0013532	3.24542	0.180894	0.712058	0.454218	-0.00206761	0.456285
205	L_PSL	0.000770819	0.00092191	3.36307	0.196754	0.725144	0.466262	-0.004624	0.470886
206	L_SFL	0.000223007	0.000326352	3.69142	0.239531	0.75917	0.50301	-0.00636376	0.509374
207	L_PCV	1.23814e-06	6.55488e-06	4.84943	0.375701	0.864668	0.621613	-0.00763961	0.629253
208	L_STV	0.000439703	0.000571455	3.51503	0.216628	0.740796	0.484256	-0.00441844	0.488674
209	L_7Pm	5.33133e-05	0.000106038	4.04061	0.282351	0.791761	0.544042	-0.00275645	0.546798
210	L_7m	4.00539e-05	8.50292e-05	4.10717	0.290349	0.797928	0.551189	-0.00263984	0.553829
211	L_POS1	3.34682e-06	1.33873e-05	4.6483	0.352779	0.846154	0.605275	-0.00334241	0.608618
212	L_23d	0.00125658	0.00144066	3.22572	0.178215	0.709825	0.452262	-0.00154111	0.453803
213	L_v23ab	1.08889e-05	3.21313e-05	4.39872	0.325235	0.82555	0.579047	-0.00590554	0.584952
214	L_d23ab	0.000218916	0.000322607	3.69612	0.240298	0.760035	0.502574	-0.00766055	0.510235
215	L_31pv	7.23956e-05	0.000133499	3.96827	0.274875	0.787705	0.530324	-0.0110721	0.541396
216	L_5m	2.84102e-05	6.64135e-05	4.18585	0.299735	0.805193	0.559411	-0.00268129	0.562092
217	L_5mv	8.52603e-06	2.68339e-05	4.45153	0.331504	0.830593	0.583677	-0.00691782	0.590595
218	L_23c	0.000120793	0.000193641	3.84451	0.259762	0.776307	0.515371	-0.012886	0.528258
219	L_5L	0.000404512	0.000535076	3.53712	0.219786	0.743797	0.48485	-0.00699163	0.491842
220	L_24dd	0.000231325	0.000334446	3.68209	0.238305	0.758148	0.502181	-0.0060591	0.50824
221	L_24dv	0.000184675	0.000279341	3.73911	0.244973	0.762506	0.511697	-0.00189558	0.513593
222	L_7AL	0.00134179	0.00153348	3.20689	0.175868	0.708355	0.448339	-0.0036072	0.451946
223	L_SCEF	0.00012872	0.000205041	3.82889	0.256211	0.771259	0.521719	-0.00183699	0.523556
224	L_6ma	0.0025555	0.0028307	3.01669	0.150102	0.687741	0.424975	-0.00364135	0.428617
225	L_7Am	0.000240299	0.000344653	3.67238	0.236636	0.756155	0.503584	-0.00270827	0.506293
226	L_7PL	0.00106212	0.00124144	3.27353	0.184808	0.71553	0.456129	-0.00391933	0.460048
227	L_7PC	0.00356124	0.00383847	2.91462	0.135806	0.675385	0.415986	0.000914622	0.415071
228	L_LIPv	0.00499861	0.00529265	2.80712	0.121302	0.664945	0.396335	-0.0063217	0.402656
229	L_VIP	0.0142055	0.0143249	2.45202	0.0709201	0.62272	0.354639	-0.00103429	0.355674
230	L_MIP	0.000254247	0.00036321	3.65794	0.235466	0.756313	0.497998	-0.00797533	0.505973
231	L_1	5.6315e-05	0.000110181	4.02774	0.28213	0.793288	0.53695	-0.010824	0.547774
232	L_2	0.00083869	0.000999762	3.3397	0.193577	0.72245	0.464193	-0.00372077	0.467914
233	L_3a	8.47297e-05	0.000149523	3.93061	0.268719	0.780894	0.533174	-0.00138795	0.534562
234	L_6d	0.000138677	0.000218951	3.81052	0.254507	0.770786	0.516688	-0.00593779	0.522626
235	L_6mp	0.000299874	0.00041521	3.61541	0.229724	0.751332	0.494913	-0.00562027	0.500533
236	L_6v	0.000354452	0.00047436	3.57186	0.223168	0.744554	0.495951	0.00235772	0.493593
237	L_p24pr	7.25319e-05	0.000133499	3.96782	0.27325	0.784377	0.537315	-0.00122618	0.538542
238	L_33pr	3.95776e-05	8.50292e-05	4.10993	0.29196	0.800725	0.546376	-0.00994585	0.556322
239	L_a24pr	1.22362e-05	3.52402e-05	4.37334	0.322801	0.824194	0.574874	-0.0083114	0.583185
240	L_p32pr	1.74127e-05	4.58687e-05	4.29572	0.31293	0.815681	0.569791	-0.00410157	0.573893
241	L_a24	3.85389e-10	1.26127e-08	6.25983	0.507339	0.965498	0.736403	-0.00653794	0.742941
242	L_d32	3.98513e-06	1.52622e-05	4.61216	0.34849	0.842588	0.602586	-0.00209598	0.604682
243	L_8BM	9.46249e-06	2.91154e-05	4.42911	0.329175	0.829044	0.580685	-0.00804301	0.588728
244	L_p32	4.60738e-09	6.63462e-08	5.86077	0.472426	0.937784	0.709231	-0.00297194	0.712203
245	L_10r	1.38533e-09	2.62483e-08	6.05718	0.490972	0.952999	0.721675	-0.0072547	0.72893
246	L_47m	0.00326734	0.00354289	2.9414	0.139721	0.679238	0.416226	-0.00285479	0.419081
247	L_8Av	0.000167716	0.000256926	3.76326	0.248491	0.765973	0.511837	-0.00536786	0.517205
248	L_8Ad	2.8123e-05	6.61717e-05	4.18816	0.300536	0.806424	0.557689	-0.00553334	0.563223
249	L_9m	1.28277e-07	1.02621e-06	5.28129	0.419253	0.897391	0.661762	-0.00480586	0.666568
250	L_8BL	9.29402e-05	0.000159326	3.90832	0.266674	0.780255	0.527499	-0.00590427	0.533403
251	L_9p	6.69773e-05	0.000128254	3.98678	0.276297	0.7877	0.53614	-0.00575019	0.541891
252	L_10d	1.91303e-09	3.13042e-08	6.00502	0.486663	0.949731	0.717738	-0.00751515	0.725253
253	L_8C	0.000144906	0.000224854	3.79964	0.253221	0.769894	0.515082	-0.0064778	0.52156
254	L_44	8.08315e-05	0.000146966	3.94192	0.270615	0.783048	0.532094	-0.00461101	0.536705
255	L_45	0.000114412	0.000188074	3.8578	0.259605	0.773623	0.525858	-0.000514961	0.526373
256	L_47l	0.0667904	0.0667904	1.83308	-0.0192395	0.547232	0.265441	-0.00597776	0.271419
257	L_a47r	0.00344281	0.00372196	2.92516	0.137528	0.677603	0.41358	-0.0035895	0.417169
258	L_6r	8.75269e-05	0.000151489	3.9228	0.268164	0.781011	0.530464	-0.00398247	0.534446
259	L_IFJa	0.000477797	0.000612125	3.4929	0.214237	0.739788	0.47829	-0.00882752	0.487118
260	L_IFJp	0.000582072	0.000725073	3.43983	0.206706	0.732745	0.476365	-0.00327472	0.47964
261	L_IFSp	0.000197961	0.000296617	3.7216	0.24261	0.76042	0.510589	-0.000742009	0.511331
262	L_IFSa	7.26829e-05	0.000133499	3.96733	0.274429	0.786926	0.531719	-0.00898577	0.540705
263	L_p9_46v	0.000313202	0.000427093	3.60413	0.228115	0.749801	0.494621	-0.00429697	0.498918
264	L_46	0.000116559	0.000189657	3.85325	0.260054	0.775404	0.520387	-0.00735805	0.527745
265	L_a9_46v	1.07656e-05	3.20299e-05	4.4012	0.325067	0.824951	0.58073	-0.00374347	0.584474
266	L_9_46d	4.92444e-05	9.90389e-05	4.05918	0.285521	0.79537	0.542191	-0.0081981	0.550389
267	L_9a	4.22656e-07	2.66941e-06	5.05846	0.398835	0.883281	0.638238	-0.0117656	0.650004
268	L_10v	1.90501e-09	3.13042e-08	6.00571	0.487333	0.95057	0.717053	-0.00903056	0.726083
269	L_a10p	1.56151e-06	7.80756e-06	4.8032	0.369992	0.859659	0.619079	-0.00474895	0.623828
270	L_10pp	7.98592e-07	4.63699e-06	4.93571	0.383918	0.870201	0.631657	-0.00418175	0.635839
271	L_11l	4.03889e-05	8.50292e-05	4.10524	0.289445	0.796407	0.553631	0.00116646	0.552464
272	L_13l	2.77069e-06	1.18731e-05	4.68713	0.358081	0.851154	0.606303	-0.0076052	0.613908
273	L_OFC	3.41934e-10	1.23096e-08	6.27846	0.508915	0.966758	0.737608	-0.00672634	0.744334
274	L_47s	0.00288746	0.00317885	2.97947	0.144929	0.683368	0.421285	-0.00249347	0.423778
275	L_LIPd	0.0042452	0.00452152	2.85934	0.128205	0.669337	0.408615	0.000414624	0.4082
276	L_6a	0.000308632	0.000422462	3.60794	0.228858	0.750806	0.493483	-0.00638067	0.499864
277	L_i6_8	0.0111408	0.0113296	2.53825	0.0833737	0.633856	0.361561	-0.00616818	0.367729
278	L_s6_8	0.000626187	0.000769377	3.42001	0.204445	0.731602	0.471517	-0.00652103	0.478038
279	L_43	0.000290203	0.000408018	3.62389	0.2302	0.750698	0.499595	-0.000687213	0.500282
280	L_OP4	0.000288317	0.000408018	3.62558	0.231265	0.75293	0.494625	-0.00754372	0.502169
281	L_OP1	9.83977e-05	0.000167077	3.89451	0.265264	0.779571	0.52455	-0.00788758	0.532437
282	L_OP2_3	0.000348165	0.000467684	3.57655	0.224896	0.747833	0.489348	-0.0070713	0.49642
283	L_52	2.93942e-05	6.82703e-05	4.17811	0.299307	0.805433	0.556771	-0.00534146	0.562113
284	L_RI	0.000336671	0.000455645	3.58532	0.225639	0.747759	0.492828	-0.00381488	0.496643
285	L_PFcm	7.04929e-05	0.000132866	3.97462	0.275394	0.787767	0.532199	-0.00942122	0.54162
286	L_PoI2	0.000114293	0.000188074	3.85805	0.260107	0.774677	0.523603	-0.00366556	0.527269
287	L_TA2	2.7204e-05	6.44305e-05	4.19569	0.30059	0.805494	0.561573	-0.00102129	0.562594
288	L_FOP4	2.58684e-05	6.25009e-05	4.20709	0.302282	0.807198	0.561496	-0.00286118	0.564357
289	L_MI	0.000101591	0.0001709	3.88676	0.264592	0.779446	0.522293	-0.00982082	0.532114
290	L_Pir	0.000113432	0.000188074	3.8599	0.259796	0.773672	0.526427	-4.68e-05	0.526474
291	L_AVI	0.00537983	0.00566298	2.78336	0.1177	0.660987	0.398198	-0.000506558	0.398705
292	L_AAIC	0.00234779	0.00260865	3.0423	0.153658	0.690755	0.42746	-0.00448734	0.431947
293	L_FOP1	0.000121026	0.000193641	3.84404	0.258243	0.773054	0.522656	-0.00284502	0.525501
294	L_FOP3	8.86292e-05	0.000152663	3.91978	0.2682	0.781591	0.528238	-0.00661727	0.534856
295	L_FOP2	8.36265e-05	0.000149037	3.93376	0.268657	0.780242	0.53554	0.00144538	0.534095
296	L_PFt	0.00196663	0.00221939	3.09523	0.160777	0.696244	0.434948	-0.00331411	0.438262
297	L_AIP	0.00387318	0.00414984	2.88831	0.132229	0.672654	0.411975	6.37413e-05	0.411912
298	L_EC	4.81202e-06	1.74826e-05	4.57282	0.345188	0.841071	0.595785	-0.00674155	0.602527
299	L_PreS	7.90863e-08	6.77882e-07	5.3692	0.428834	0.905398	0.667497	-0.00786169	0.675358
300	L_H	2.75457e-07	1.98329e-06	5.13951	0.404164	0.885147	0.651309	-0.0016812	0.65299
301	L_ProS	7.81636e-06	2.53504e-05	4.47015	0.332877	0.830895	0.587806	-0.0034561	0.591262
302	L_PeEc	1.40802e-05	3.84007e-05	4.34261	0.317976	0.819134	0.575912	-0.00209968	0.578012
303	L_STGa	0.00109924	0.00127653	3.26381	0.18305	0.713123	0.459042	0.00123873	0.457803
304	L_PBelt	0.000293723	0.000409847	3.62077	0.229864	0.750538	0.498863	-0.00118833	0.500052
305	L_A5	0.000652897	0.000796755	3.40863	0.203598	0.732183	0.465133	-0.0129725	0.478106
306	L_PHA1	7.6647e-10	1.72456e-08	6.15172	0.498592	0.958754	0.728757	-0.00664969	0.735407
307	L_PHA3	6.72315e-10	1.70093e-08	6.17247	0.500172	0.959913	0.730366	-0.00635603	0.736722
308	L_STSda	0.0111031	0.0113233	2.53944	0.0834935	0.633695	0.363088	-0.00458971	0.367678
309	L_STSdp	0.000561903	0.000702379	3.44937	0.208145	0.734241	0.476082	-0.00508559	0.481168
310	L_STSvp	0.00118067	0.00135796	3.24351	0.180871	0.712555	0.451874	-0.00472666	0.456601
311	L_TGd	1.24389e-05	3.55397e-05	4.36975	0.32239	0.823882	0.574494	-0.0083349	0.582829
312	L_TE1a	0.000506785	0.000642404	3.47714	0.211748	0.737039	0.479508	-0.00485818	0.484366
313	L_TE1p	0.00110662	0.00128098	3.26192	0.183747	0.71575	0.450318	-0.00947154	0.459789
314	L_TE2a	0.000219552	0.000322607	3.69539	0.240241	0.760047	0.50228	-0.00794227	0.510222
315	L_TF	7.42808e-08	6.52222e-07	5.3805	0.429492	0.905609	0.669186	-0.00652162	0.675707
316	L_TE2p	0.000591028	0.000731168	3.4357	0.206623	0.733545	0.472488	-0.0076504	0.480139
317	L_PHT	6.49694e-06	2.16565e-05	4.50954	0.338629	0.836588	0.58788	-0.00931293	0.597193
318	L_PH	1.8614e-06	9.05547e-06	4.76792	0.36643	0.85714	0.615173	-0.00570773	0.620881
319	L_TPOJ1	2.97882e-05	6.87419e-05	4.17508	0.299929	0.807061	0.552708	-0.0107509	0.563459
320	L_TPOJ2	4.1325e-06	1.566e-05	4.6046	0.349841	0.845673	0.595821	-0.011505	0.607326
321	L_TPOJ3	4.09308e-05	8.5669e-05	4.10216	0.289715	0.797397	0.550793	-0.00244961	0.553242
322	L_DVT	4.25447e-06	1.59543e-05	4.59855	0.34701	0.841479	0.601193	-0.00221709	0.60341
323	L_PGp	8.43928e-05	0.000149523	3.93157	0.268632	0.78055	0.534208	-8.83867e-05	0.534296
324	L_IP2	0.00284261	0.00313908	2.98426	0.14545	0.683399	0.423596	-0.000406586	0.424003
325	L_IP1	0.000214396	0.000318936	3.70142	0.240081	0.758475	0.508209	-0.000895373	0.509105
326	L_IP0	2.40813e-05	5.85763e-05	4.22324	0.303532	0.807414	0.565522	0.00058787	0.564934
327	L_PFop	0.000948579	0.00111598	3.30535	0.189233	0.719446	0.458309	-0.00598693	0.464296
328	L_PF	0.00314765	0.00344423	2.95294	0.1415	0.681238	0.41511	-0.00595382	0.421064
329	L_PFm	0.000291279	0.000408018	3.62293	0.230882	0.752558	0.494592	-0.00718698	0.501779
330	L_PGi	8.73669e-06	2.71139e-05	4.44629	0.330381	0.829199	0.584763	-0.00447373	0.589237
331	L_PGs	0.000142912	0.000222719	3.80307	0.252405	0.767436	0.521826	0.00222564	0.519601
332	L_V6A	6.47026e-06	2.16565e-05	4.51041	0.339284	0.837634	0.586309	-0.0118431	0.598152
333	L_VMV1	1.9373e-08	2.17946e-07	5.61751	0.449533	0.919516	0.692019	9.47446e-05	0.691924
334	L_VMV3	7.0872e-10	1.70093e-08	6.16413	0.500418	0.960569	0.728746	-0.00855574	0.737301
335	L_PHA2	1.21652e-09	2.51911e-08	6.07805	0.49215	0.95361	0.723852	-0.00586112	0.729713
336	L_V4t	0.00365718	0.0039301	2.90631	0.134677	0.67452	0.414739	0.000667912	0.414071
337	L_FST	6.91699e-05	0.000131752	3.97912	0.275201	0.78664	0.53602	-0.00475926	0.540779
338	L_V3CD	0.00101915	0.0011951	3.28519	0.186805	0.718067	0.453615	-0.00885538	0.462471
339	L_LO3	0.00736809	0.00760032	2.67973	0.103317	0.649788	0.38235	-0.00349107	0.385841
340	L_VMV2	3.4833e-09	5.22494e-08	5.90703	0.477933	0.942843	0.710831	-0.00675944	0.717591
341	L_31pd	3.00429e-05	6.88881e-05	4.17314	0.298072	0.803726	0.558666	-0.00183795	0.560504
342	L_31a	0.000304347	0.000418187	3.61157	0.22929	0.751089	0.49411	-0.00610177	0.500212
343	L_VVC	3.69209e-11	3.52588e-09	6.61594	0.533944	0.985801	0.760917	-0.00471638	0.765633
344	L_25	1.50319e-09	2.70575e-08	6.04402	0.487552	0.949148	0.723418	-0.00161327	0.725031
345	L_s32	9.05886e-11	4.65884e-09	6.48188	0.520961	0.974352	0.754968	0.00162783	0.75334
346	L_pOFC	1.61813e-07	1.23942e-06	5.23858	0.415311	0.894571	0.657594	-0.00570966	0.663304
347	L_PoI1	5.96671e-05	0.000116109	4.01412	0.279482	0.789977	0.539743	-0.00482649	0.54457
348	L_Ig	5.43447e-05	0.000106908	4.03611	0.282418	0.792586	0.540988	-0.00640162	0.54739
349	L_FOP5	0.000726475	0.000877621	3.37939	0.199294	0.72792	0.465134	-0.00853878	0.473672
350	L_p10p	6.20403e-09	7.97661e-08	5.81116	0.469208	0.935956	0.703974	-0.00595036	0.709924
351	L_p47r	0.00208486	0.00234547	3.07787	0.158224	0.693693	0.434988	-0.000632821	0.435621
352	L_TGv	6.04767e-07	3.75372e-06	4.98969	0.390473	0.875942	0.634594	-0.00746393	0.642058
353	L_MBelt	0.00011113	0.000186078	3.86491	0.261632	0.776809	0.521054	-0.00821026	0.529265
354	L_LBelt	0.000584268	0.000725298	3.43881	0.206436	0.732273	0.477245	-0.00198047	0.479226
355	L_A4	0.000149228	0.000230566	3.79235	0.252099	0.768715	0.515348	-0.00500955	0.520358
356	L_STSva	0.0126431	0.0128212	2.49367	0.0769478	0.628177	0.35765	-0.00389992	0.36155
357	L_TE1m	0.0166525	0.0166988	2.39429	0.0626865	0.616167	0.345464	-0.00273776	0.348202
358	L_PI	4.76791e-05	9.64296e-05	4.06672	0.28465	0.792474	0.550287	0.0021982	0.548089
359	L_a32pr	1.29373e-05	3.66725e-05	4.36116	0.320383	0.821267	0.576934	-0.00338278	0.580317
360	L_p24	2.14204e-06	9.88913e-06	4.73954	0.363615	0.855216	0.611826	-0.00677302	0.618599
