# Supplementary material for: Parent–offspring brain similarity: Specificities and commonalities among sex combinations–the TRIO study
Source: iScience. 2025 Jun 19;28(7):112936. doi: 10.1016/j.isci.2025.112936 (PMC12270804; doi:10.1016/j.isci.2025.112936)
Supplement: Table S24. Results of the comparison of the correlation coefficients of volume in each subcortical region between mother–daughter dyads and unrelated pairs, related to Figures 3, S1, and S2 [file mmc25.xlsx]

## Sheet: 24_Mother-Daughter_SV
Supplementary Table 24. Results of the test comparing the differences in correlation coefficients of subcortical volume in each region between mother-daughter dyads and unrelated pairs.
Region	Raw_p_value	q_value	z_value	Lower bound of the CI	Upper bound of the CI	r_real-dyads	r_unrelated-pairs	r_diff		Abbreviations
L_lv	0.150408	0.192522	1.43809	-0.0780329	0.495464	0.211048	-0.00377492	0.214823		Region: The region names as defined in the original aseg atlas.
L_inf_lv	0.934341	0.934341	0.0823843	-0.280727	0.304949	0.0152258	0.00273594	0.0124899		Raw_p_value: The uncorrected p-value from the test of differences in correlation coefficients.
L_cereb	0.0499645	0.0761364	1.96027	-0.000459686	0.562711	0.287796	-0.00105314	0.288849		q_value: The FDR-corrected p-value from the test of differences in correlation coefficients.
L_cereb_wm	0.00297182	0.0193773	2.97064	0.14346	0.681438	0.423476	0.00151285	0.421963		z_value: The z-value from the test of differences in correlation coefficients.
L_thal	0.00644113	0.0294451	2.72444	0.109746	0.655613	0.385298	-0.00681198	0.39211		Lower bound of the CI: The lower bound of the 95% confidence interval
L_caud	0.0145084	0.0386891	2.44442	0.069986	0.62293	0.348287	-0.00712895	0.355416		Upper bound of the CI: The upper bound of the 95% confidence interval
L_put	0.017464	0.0429883	2.37679	0.0601063	0.613534	0.345799	0.000296384	0.345503		r_real-dyads: The correlation coefficients in real parent-offspring dyads.
L_gp	0.400201	0.441601	0.841263	-0.167463	0.413575	0.130488	0.00368483	0.126804		r_unrelated-pairs: The Z-transformed, averaged, and backtransformed correlation coefficients of unrelated pairs, which were randomly generated through 1,000 permutations.
v3rd	0.0125976	0.0366475	2.49495	0.0772179	0.628903	0.355116	-0.00699743	0.362113		r_diff: difference in correlation coefficient between real parent-offspring dyads and unrelated pairs
v4th	0.0030277	0.0193773	2.96491	0.142808	0.681298	0.421072	-0.000544936	0.421617
brainstem	0.00136188	0.0193773	3.20261	0.175452	0.708388	0.446298	-0.00551057	0.451809
L_hippo	0.00467122	0.0249132	2.82887	0.124292	0.667228	0.399807	-0.00549387	0.4053
L_amyg	0.36724	0.435247	0.901656	-0.15858	0.422446	0.130491	-0.00546944	0.13596
L_accumbens	0.876418	0.904689	0.155512	-0.269912	0.315628	0.0268371	0.00326488	0.0235723
L_venDC	0.0734796	0.106879	1.78984	-0.0256414	0.541623	0.259858	-0.00541825	0.265277
R_lv	0.0859111	0.119528	1.71737	-0.0364727	0.533221	0.241469	-0.0140531	0.255522
R_inf_lv	0.474489	0.506122	0.715194	-0.186544	0.396212	0.103766	-0.00429692	0.108063
R_cereb	0.384606	0.439549	0.869442	-0.16328	0.417621	0.132393	0.00135044	0.131043
R_cereb_wm	0.00972121	0.0311079	2.58559	0.0900541	0.639104	0.369115	-0.00462834	0.373743
R_thal	0.00186695	0.0193773	3.11062	0.162762	0.697577	0.437933	-0.00196094	0.439894
R_caud	0.0209773	0.047948	2.30839	0.0503189	0.605917	0.333616	-0.00310577	0.336722
R_put	0.0262056	0.051589	2.22315	0.0379641	0.595448	0.322764	-0.00234391	0.325108
R_gp	0.323111	0.397676	0.988084	-0.145581	0.434422	0.144049	-0.00475459	0.148804
R_hippo	0.00823618	0.0303989	2.64223	0.0981874	0.646291	0.373917	-0.00764478	0.381562
R_amyg	0.0284326	0.051589	2.19127	0.0332833	0.590833	0.32243	0.00211749	0.320312
R_accumbens	0.0336489	0.0566719	2.12425	0.0236124	0.584211	0.303875	-0.00829544	0.31217
R_venDC	0.0290188	0.051589	2.18323	0.0321806	0.590838	0.315796	-0.00405021	0.319846
cc_pos	0.000921829	0.0193773	3.31336	0.190169	0.719921	0.460356	-0.00460682	0.464963
cc_mid_pos	0.0283863	0.051589	2.19191	0.0335121	0.592924	0.31102	-0.0106607	0.321681
cc_central	0.0372483	0.0595973	2.08303	0.0175501	0.578292	0.303156	-0.00283662	0.305993
cc_mid_an	0.101023	0.134697	1.63992	-0.0479833	0.522799	0.233202	-0.0110703	0.244272
cc_an	0.00854968	0.0303989	2.62955	0.096176	0.643654	0.377273	-0.00181574	0.379089
