# Supplementary material for: Parent–offspring brain similarity: Specificities and commonalities among sex combinations–the TRIO study
Source: iScience. 2025 Jun 19;28(7):112936. doi: 10.1016/j.isci.2025.112936 (PMC12270804; doi:10.1016/j.isci.2025.112936)
Supplement: Table S25. Results of the comparison of the correlation coefficients of intelligence between father–offspring dyads and unrelated pairs, related to Figures 4 and S3 [file mmc26.xlsx]

## Sheet: 25_Father-Offspring_WAIS
Supplementary Table 25. Results of the test comparing the differences in correlation coefficients of intelligence between father-offspring dyads and unrelated pairs.
	Raw_p_value	q_value	z_value	Lower bound of the CI	Upper bound of the CI	r_real-dyads	r_unrelated-pairs	r_diff
FSIQ	0.00195887	0.00534764	3.0964	0.129341	0.56393	0.349578	-0.00251167	0.35209
PRI	0.00678394	0.0113066	2.70727	0.0855716	0.525264	0.313153	0.00274346	0.310409
PSI	0.401315	0.401315	0.839276	-0.131977	0.326824	0.100793	0.00153287	0.0992603
VCI	0.00213906	0.00534764	3.07021	0.126108	0.560186	0.353069	0.00457865	0.348491
WMI	0.0943425	0.117928	1.67292	-0.0337899	0.418772	0.196091	0.000124565	0.195966
Abbreviations
Raw_p_value: The uncorrected p-value from the test of differences in correlation coefficients.
q_value: The FDR-corrected p-value from the test of differences in correlation coefficients.
z_value: The z-value from the test of differences in correlation coefficients.
Lower bound of the CI: The lower bound of the 95% confidence interval
Upper bound of the CI: The upper bound of the 95% confidence interval
r_real-dyads: The correlation coefficients in real parent-offspring dyads.
r_unrelated-pairs: The Z-transformed, averaged, and backtransformed correlation coefficients of unrelated pairs, which were randomly generated through 1,000 permutations.
r_diff: difference in correlation coefficient between real parent-offspring dyads and unrelated pairs
