# Supplementary material for: Parent–offspring brain similarity: Specificities and commonalities among sex combinations–the TRIO study
Source: iScience. 2025 Jun 19;28(7):112936. doi: 10.1016/j.isci.2025.112936 (PMC12270804; doi:10.1016/j.isci.2025.112936)
Supplement: Table S26. Results of the comparison of the correlation coefficients of intelligence between father–son dyads and unrelated pairs, related to Figures 4 and S4 [file mmc27.xlsx]

## Sheet: 26_Father-Son_WAIS
Supplementary Table 26. Results of the test comparing the differences in correlation coefficients of intelligence between father-son dyads and unrelated pairs.
Region_Name	cocor_P_value	cocor_FDR_qvalues	cocor_Z_value	cocor_Conf_Int_Lower	cocor_Conf_Int_Upper	r_real	r_rand	r_diff
FSIQ	0.00750816	0.0187704	2.67342	0.124664	0.784891	0.468244	-0.00198266	0.470227
PRI	0.042118	0.0701967	2.03235	0.0121904	0.700512	0.358956	-0.0118666	0.370823
PSI	0.502622	0.502622	0.67037	-0.24118	0.483639	0.131261	0.0041877	0.127073
VCI	0.00159999	0.00799995	3.15591	0.204155	0.844552	0.534458	-0.00544258	0.539901
WMI	0.172242	0.215302	1.36504	-0.111048	0.598906	0.249288	-0.00564836	0.254937
Abbreviations
Raw_p_value: The uncorrected p-value from the test of differences in correlation coefficients.
q_value: The FDR-corrected p-value from the test of differences in correlation coefficients.
z_value: The z-value from the test of differences in correlation coefficients.
Lower bound of the CI: The lower bound of the 95% confidence interval
Upper bound of the CI: The upper bound of the 95% confidence interval
r_real-dyads: The correlation coefficients in real parent-offspring dyads.
r_unrelated-pairs: The Z-transformed, averaged, and backtransformed correlation coefficients of unrelated pairs, which were randomly generated through 1,000 permutations.
r_diff: difference in correlation coefficient between real parent-offspring dyads and unrelated pairs
