# Supplementary material for: Parent–offspring brain similarity: Specificities and commonalities among sex combinations–the TRIO study
Source: iScience. 2025 Jun 19;28(7):112936. doi: 10.1016/j.isci.2025.112936 (PMC12270804; doi:10.1016/j.isci.2025.112936)
Supplement: Table S27. Results of the comparison of the correlation coefficients of intelligence between father–daughter dyads and unrelated pairs, related to Figures 4 and S5 [file mmc28.xlsx]

## Sheet: 27_Father-Daughter_WAIS
Supplementary Table 27. Results of the test comparing the differences in correlation coefficients of intelligence between father-daughter dyads and unrelated pairs.
Region_Name	cocor_P_value	cocor_FDR_qvalues	cocor_Z_value	cocor_Conf_Int_Lower	cocor_Conf_Int_Upper	r_real	r_rand	r_diff
FSIQ	0.0719033	0.147013	1.79973	-0.0245687	0.551044	0.26984	-0.00101255	0.270853
PRI	0.0558641	0.147013	1.91209	-0.0076918	0.565339	0.286881	0.000121643	0.286759
PSI	0.701035	0.701035	0.383924	-0.240176	0.354863	0.0514589	-0.00773617	0.0591951
VCI	0.0882077	0.147013	1.70493	-0.0388806	0.538913	0.254601	-0.00274929	0.257351
WMI	0.291234	0.364042	1.05542	-0.13756	0.450397	0.167395	0.00613048	0.161264
Abbreviations
Raw_p_value: The uncorrected p-value from the test of differences in correlation coefficients.
q_value: The FDR-corrected p-value from the test of differences in correlation coefficients.
z_value: The z-value from the test of differences in correlation coefficients.
Lower bound of the CI: The lower bound of the 95% confidence interval
Upper bound of the CI: The upper bound of the 95% confidence interval
r_real-dyads: The correlation coefficients in real parent-offspring dyads.
r_unrelated-pairs: The Z-transformed, averaged, and backtransformed correlation coefficients of unrelated pairs, which were randomly generated through 1,000 permutations.
r_diff: difference in correlation coefficient between real parent-offspring dyads and unrelated pairs
