# Supplementary material for: Parent–offspring brain similarity: Specificities and commonalities among sex combinations–the TRIO study
Source: iScience. 2025 Jun 19;28(7):112936. doi: 10.1016/j.isci.2025.112936 (PMC12270804; doi:10.1016/j.isci.2025.112936)
Supplement: Table S28. Results of the comparison of the correlation coefficients of intelligence between mother–offspring dyads and unrelated pairs, related to Figures 4 and S6 [file mmc29.xlsx]

## Sheet: 28_Mother-Offspring_WAIS
Supplementary Table 28. Results of the test comparing the differences in correlation coefficients of intelligence between mother-offspring dyads and unrelated pairs.
Region_Name	cocor_P_value	cocor_FDR_qvalues	cocor_Z_value	cocor_Conf_Int_Lower	cocor_Conf_Int_Upper	r_real	r_rand	r_diff
FSIQ	0.00461436	0.0076906	2.83279	0.0982217	0.529741	0.318749	-0.000168903	0.318918
PRI	0.0839539	0.0952228	1.72819	-0.0268559	0.417877	0.198338	-0.000578786	0.198916
PSI	0.0952228	0.0952228	1.66847	-0.0337389	0.411573	0.191449	-0.00077334	0.192222
VCI	0.00160338	0.00400845	3.15529	0.133782	0.561085	0.349103	-0.00361902	0.352722
WMI	0.000988522	0.00400845	3.29377	0.148884	0.574301	0.361951	-0.0050648	0.367015
Abbreviations
Raw_p_value: The uncorrected p-value from the test of differences in correlation coefficients.
q_value: The FDR-corrected p-value from the test of differences in correlation coefficients.
z_value: The z-value from the test of differences in correlation coefficients.
Lower bound of the CI: The lower bound of the 95% confidence interval
Upper bound of the CI: The upper bound of the 95% confidence interval
r_real-dyads: The correlation coefficients in real parent-offspring dyads.
r_unrelated-pairs: The Z-transformed, averaged, and backtransformed correlation coefficients of unrelated pairs, which were randomly generated through 1,000 permutations.
r_diff: difference in correlation coefficient between real parent-offspring dyads and unrelated pairs
