# Supplementary material for: Parent–offspring brain similarity: Specificities and commonalities among sex combinations–the TRIO study
Source: iScience. 2025 Jun 19;28(7):112936. doi: 10.1016/j.isci.2025.112936 (PMC12270804; doi:10.1016/j.isci.2025.112936)
Supplement: Table S29. Results of the comparison of the correlation coefficients of intelligence between mother–son dyads and unrelated pairs, related to Figures 4 and S7 [file mmc30.xlsx]

## Sheet: 29_Mother-Son_WAIS
Supplementary Table 29. Results of the test comparing the differences in correlation coefficients of intelligence between mother-son dyads and unrelated pairs.
Region_Name	cocor_P_value	cocor_FDR_qvalues	cocor_Z_value	cocor_Conf_Int_Lower	cocor_Conf_Int_Upper	r_real	r_rand	r_diff
FSIQ	0.00757056	0.0189264	2.67065	0.122303	0.773045	0.461639	-0.000865729	0.462505
PRI	0.170722	0.172975	1.36989	-0.108239	0.590011	0.247054	-0.00433107	0.251385
PSI	0.172975	0.172975	1.36271	-0.109748	0.589724	0.238893	-0.0116578	0.250551
VCI	0.00725294	0.0189264	2.685	0.125075	0.776525	0.458917	-0.00700774	0.465925
WMI	0.0128789	0.0214648	2.4871	0.0914246	0.750203	0.43189	-0.00365942	0.435549
Abbreviations
Raw_p_value: The uncorrected p-value from the test of differences in correlation coefficients.
q_value: The FDR-corrected p-value from the test of differences in correlation coefficients.
z_value: The z-value from the test of differences in correlation coefficients.
Lower bound of the CI: The lower bound of the 95% confidence interval
Upper bound of the CI: The upper bound of the 95% confidence interval
r_real-dyads: The correlation coefficients in real parent-offspring dyads.
r_unrelated-pairs: The Z-transformed, averaged, and backtransformed correlation coefficients of unrelated pairs, which were randomly generated through 1,000 permutations.
r_diff: difference in correlation coefficient between real parent-offspring dyads and unrelated pairs
