# Supplementary material for: Parent–offspring brain similarity: Specificities and commonalities among sex combinations–the TRIO study
Source: iScience. 2025 Jun 19;28(7):112936. doi: 10.1016/j.isci.2025.112936 (PMC12270804; doi:10.1016/j.isci.2025.112936)
Supplement: Table S30. Results of the comparison of the correlation coefficients of intelligence between mother–daughter dyads and unrelated pairs, related to Figures 4 and S8 [file mmc31.xlsx]

## Sheet: 30_Mother-Daughter_WAIS
Supplementary Table 30. Results of the test comparing the differences in correlation coefficients of intelligence between mother-daughter dyads and unrelated pairs.
Region_Name	cocor_P_value	cocor_FDR_qvalues	cocor_Z_value	cocor_Conf_Int_Lower	cocor_Conf_Int_Upper	r_real	r_rand	r_diff
FSIQ	0.131388	0.218979	1.50865	-0.0675444	0.505221	0.217154	-0.00807367	0.225228
PRI	0.222877	0.249942	1.21891	-0.110829	0.465792	0.181995	-0.000765814	0.182761
PSI	0.249942	0.249942	1.15049	-0.121167	0.456713	0.168805	-0.00400084	0.172805
VCI	0.0536434	0.134108	1.92971	-0.00495699	0.558871	0.2835	-0.00109764	0.284597
WMI	0.0321908	0.134108	2.14203	0.0261465	0.585194	0.313528	-0.000320527	0.313849
Abbreviations
Raw_p_value: The uncorrected p-value from the test of differences in correlation coefficients.
q_value: The FDR-corrected p-value from the test of differences in correlation coefficients.
z_value: The z-value from the test of differences in correlation coefficients.
Lower bound of the CI: The lower bound of the 95% confidence interval
Upper bound of the CI: The upper bound of the 95% confidence interval
r_real-dyads: The correlation coefficients in real parent-offspring dyads.
r_unrelated-pairs: The Z-transformed, averaged, and backtransformed correlation coefficients of unrelated pairs, which were randomly generated through 1,000 permutations.
r_diff: difference in correlation coefficient between real parent-offspring dyads and unrelated pairs
