# Supplementary material for: Parent–offspring brain similarity: Specificities and commonalities among sex combinations–the TRIO study
Source: iScience. 2025 Jun 19;28(7):112936. doi: 10.1016/j.isci.2025.112936 (PMC12270804; doi:10.1016/j.isci.2025.112936)
Supplement: Table S31. Results of the comparison of the correlation coefficients of personality traits between father–offspring dyads and unrelated pairs, related to Figures 4 and S3 [file mmc32.xlsx]

## Sheet: 31_Father-Offspring_NEOFFI
Supplementary Table 31. Results of the test comparing the differences in correlation coefficients of personality traits between father-offspring dyads and unrelated pairs.
Region_Name	cocor_P_value	cocor_FDR_qvalues	cocor_Z_value	cocor_Conf_Int_Lower	cocor_Conf_Int_Upper	r_real	r_rand	r_diff
neo_A	0.151781	0.350005	1.43327	-0.0619786	0.393027	0.165259	-0.00330928	0.168568
neo_C	0.541509	0.676886	0.610533	-0.159042	0.301069	0.0647461	-0.00761997	0.072366
neo_E	0.721963	0.721963	0.355837	-0.18887	0.271679	0.0476068	0.00541264	0.0421941
neo_N	0.210003	0.350005	1.25356	-0.0831297	0.373166	0.14653	-0.00117719	0.147707
neo_O	0.160087	0.350005	1.40478	-0.0653158	0.389813	0.163591	-0.00164288	0.165233
Abbreviations
Raw_p_value: The uncorrected p-value from the test of differences in correlation coefficients.
q_value: The FDR-corrected p-value from the test of differences in correlation coefficients.
z_value: The z-value from the test of differences in correlation coefficients.
Lower bound of the CI: The lower bound of the 95% confidence interval
Upper bound of the CI: The upper bound of the 95% confidence interval
r_real-dyads: The correlation coefficients in real parent-offspring dyads.
r_unrelated-pairs: The Z-transformed, averaged, and backtransformed correlation coefficients of unrelated pairs, which were randomly generated through 1,000 permutations.
r_diff: difference in correlation coefficient between real parent-offspring dyads and unrelated pairs
