# Supplementary material for: Parent–offspring brain similarity: Specificities and commonalities among sex combinations–the TRIO study
Source: iScience. 2025 Jun 19;28(7):112936. doi: 10.1016/j.isci.2025.112936 (PMC12270804; doi:10.1016/j.isci.2025.112936)
Supplement: Table S32. Results of the comparison of the correlation coefficients of personality traits between father–son dyads and unrelated pairs, related to Figures 4 and S4 [file mmc33.xlsx]

## Sheet: 32_Father-Son_NEOFFI
Supplementary Table 32. Results of the test comparing the differences in correlation coefficients of personality traits between father-son dyads and unrelated pairs.
Region_Name	cocor_P_value	cocor_FDR_qvalues	cocor_Z_value	cocor_Conf_Int_Lower	cocor_Conf_Int_Upper	r_real	r_rand	r_diff
neo_A	0.36691	0.611517	0.902276	-0.197854	0.523292	0.168113	-0.0023328	0.170446
neo_C	0.716448	0.716448	0.363209	-0.298644	0.43049	0.0653445	-0.00382358	0.0691681
neo_E	0.714648	0.716448	0.36562	-0.298253	0.430992	0.0623976	-0.0072422	0.0696398
neo_N	0.179545	0.448863	1.34216	-0.115451	0.595787	0.241083	-0.0100149	0.251098
neo_O	0.0650773	0.325387	1.84473	-0.0220295	0.672018	0.333422	-0.00510244	0.338524
Abbreviations
Raw_p_value: The uncorrected p-value from the test of differences in correlation coefficients.
q_value: The FDR-corrected p-value from the test of differences in correlation coefficients.
z_value: The z-value from the test of differences in correlation coefficients.
Lower bound of the CI: The lower bound of the 95% confidence interval
Upper bound of the CI: The upper bound of the 95% confidence interval
r_real-dyads: The correlation coefficients in real parent-offspring dyads.
r_unrelated-pairs: The Z-transformed, averaged, and backtransformed correlation coefficients of unrelated pairs, which were randomly generated through 1,000 permutations.
r_diff: difference in correlation coefficient between real parent-offspring dyads and unrelated pairs
