# Supplementary material for: Parent–offspring brain similarity: Specificities and commonalities among sex combinations–the TRIO study
Source: iScience. 2025 Jun 19;28(7):112936. doi: 10.1016/j.isci.2025.112936 (PMC12270804; doi:10.1016/j.isci.2025.112936)
Supplement: Table S33. Results of the comparison of the correlation coefficients of personality traits between father–daughter dyads and unrelated pairs, related to Figures 4 and S5 [file mmc34.xlsx]

## Sheet: 33_Father-Daughter_NEOFFI
Supplementary Table 33. Results of the test comparing the differences in correlation coefficients of personality traits between father-daughter dyads and unrelated pairs.
Region_Name	cocor_P_value	cocor_FDR_qvalues	cocor_Z_value	cocor_Conf_Int_Lower	cocor_Conf_Int_Upper	r_real	r_rand	r_diff
neo_A	0.269537	0.893384	1.10413	-0.130226	0.457492	0.170008	0.00130389	0.168704
neo_C	0.933512	0.933512	0.0834275	-0.285407	0.310344	0.0136815	0.000809176	0.0128723
neo_E	0.714707	0.893384	0.365542	-0.242865	0.352033	0.0567342	0.000390862	0.0563433
neo_N	0.536613	0.893384	0.617943	-0.204527	0.388775	0.0943677	-0.000701414	0.0950691
neo_O	0.669183	0.893384	0.42727	-0.233563	0.36115	0.062118	-0.00373107	0.0658491
Abbreviations
Raw_p_value: The uncorrected p-value from the test of differences in correlation coefficients.
q_value: The FDR-corrected p-value from the test of differences in correlation coefficients.
z_value: The z-value from the test of differences in correlation coefficients.
Lower bound of the CI: The lower bound of the 95% confidence interval
Upper bound of the CI: The upper bound of the 95% confidence interval
r_real-dyads: The correlation coefficients in real parent-offspring dyads.
r_unrelated-pairs: The Z-transformed, averaged, and backtransformed correlation coefficients of unrelated pairs, which were randomly generated through 1,000 permutations.
r_diff: difference in correlation coefficient between real parent-offspring dyads and unrelated pairs
