# Supplementary material for: Parent–offspring brain similarity: Specificities and commonalities among sex combinations–the TRIO study
Source: iScience. 2025 Jun 19;28(7):112936. doi: 10.1016/j.isci.2025.112936 (PMC12270804; doi:10.1016/j.isci.2025.112936)
Supplement: Table S34. Results of the comparison of the correlation coefficients of personality traits between mother–offspring dyads and unrelated pairs, related to Figures 4 and S6 [file mmc35.xlsx]

## Sheet: 34_Mother-Offspring_NEOFFI
Supplementary Table 34. Results of the test comparing the differences in correlation coefficients of personality traits between mother-offspring dyads and unrelated pairs.
Region_Name	cocor_P_value	cocor_FDR_qvalues	cocor_Z_value	cocor_Conf_Int_Lower	cocor_Conf_Int_Upper	r_real	r_rand	r_diff
neo_A	0.643944	0.80493	0.462191	-0.17339	0.279131	0.058973	0.00513039	0.0538426
neo_C	0.000137454	0.000687268	3.81271	0.203844	0.620919	0.414902	-0.00320456	0.418107
neo_E	0.0782518	0.195629	1.76092	-0.0231032	0.421578	0.198891	-0.0038203	0.202711
neo_N	0.833056	0.833056	-0.210784	-0.250699	0.202431	-0.0267867	-0.00220679	-0.0245799
neo_O	0.373813	0.623022	0.889354	-0.123934	0.326934	0.105165	0.00181881	0.103346
Abbreviations
Raw_p_value: The uncorrected p-value from the test of differences in correlation coefficients.
q_value: The FDR-corrected p-value from the test of differences in correlation coefficients.
z_value: The z-value from the test of differences in correlation coefficients.
Lower bound of the CI: The lower bound of the 95% confidence interval
Upper bound of the CI: The upper bound of the 95% confidence interval
r_real-dyads: The correlation coefficients in real parent-offspring dyads.
r_unrelated-pairs: The Z-transformed, averaged, and backtransformed correlation coefficients of unrelated pairs, which were randomly generated through 1,000 permutations.
r_diff: difference in correlation coefficient between real parent-offspring dyads and unrelated pairs
