# Supplementary material for: Parent–offspring brain similarity: Specificities and commonalities among sex combinations–the TRIO study
Source: iScience. 2025 Jun 19;28(7):112936. doi: 10.1016/j.isci.2025.112936 (PMC12270804; doi:10.1016/j.isci.2025.112936)
Supplement: Table S35. Results of the comparison of the correlation coefficients of personality traits between mother–son dyads and unrelated pairs, related to Figures 4 and S7 [file mmc36.xlsx]

## Sheet: 35_Mother-Son_NEOFFI
Supplementary Table 35. Results of the test comparing the differences in correlation coefficients of personality traits between mother-son dyads and unrelated pairs.
Region_Name	cocor_P_value	cocor_FDR_qvalues	cocor_Z_value	cocor_Conf_Int_Lower	cocor_Conf_Int_Upper	r_real	r_rand	r_diff
neo_A	0.643385	0.776097	0.462971	-0.275385	0.440651	0.0808422	-0.00570325	0.0865455
neo_C	0.063152	0.31576	1.85812	-0.0192231	0.663631	0.330347	-0.00484048	0.335187
neo_E	0.182936	0.45734	1.33177	-0.115264	0.584095	0.239991	-0.00469901	0.24469
neo_N	0.776097	0.776097	-0.284409	-0.409521	0.307889	-0.0488793	0.00435642	-0.0532357
neo_O	0.289317	0.482195	1.05962	-0.165505	0.540747	0.190705	-0.00541643	0.196121
Abbreviations
Raw_p_value: The uncorrected p-value from the test of differences in correlation coefficients.
q_value: The FDR-corrected p-value from the test of differences in correlation coefficients.
z_value: The z-value from the test of differences in correlation coefficients.
Lower bound of the CI: The lower bound of the 95% confidence interval
Upper bound of the CI: The upper bound of the 95% confidence interval
r_real-dyads: The correlation coefficients in real parent-offspring dyads.
r_unrelated-pairs: The Z-transformed, averaged, and backtransformed correlation coefficients of unrelated pairs, which were randomly generated through 1,000 permutations.
r_diff: difference in correlation coefficient between real parent-offspring dyads and unrelated pairs
