# Supplementary material for: Parent–offspring brain similarity: Specificities and commonalities among sex combinations–the TRIO study
Source: iScience. 2025 Jun 19;28(7):112936. doi: 10.1016/j.isci.2025.112936 (PMC12270804; doi:10.1016/j.isci.2025.112936)
Supplement: Table S36. Results of the comparison of the correlation coefficients of personality traits between mother–daughter dyads and unrelated pairs, related to Figures 4 and S8 [file mmc37.xlsx]

## Sheet: 36_Mother-Daughter_NEOFFI
Supplementary Table 36. Results of the test comparing the differences in correlation coefficients of personality traits between mother-daughter dyads and unrelated pairs.
Region_Name	cocor_P_value	cocor_FDR_qvalues	cocor_Z_value	cocor_Conf_Int_Lower	cocor_Conf_Int_Upper	r_real	r_rand	r_diff
neo_A	0.871768	0.871768	0.161413	-0.269048	0.3165	0.0264201	0.00195283	0.0244672
neo_C	0.00135842	0.0067921	3.20334	0.175706	0.708948	0.44488	-0.00739044	0.452271
neo_E	0.206829	0.517072	1.26233	-0.104364	0.471864	0.185844	-0.00336563	0.189209
neo_N	0.796085	0.871768	-0.258417	-0.330587	0.254645	-0.0427858	-0.00363088	-0.0391549
neo_O	0.669197	0.871768	0.427251	-0.229517	0.354978	0.0670947	0.00241602	0.0646786
Abbreviations
Raw_p_value: The uncorrected p-value from the test of differences in correlation coefficients.
q_value: The FDR-corrected p-value from the test of differences in correlation coefficients.
z_value: The z-value from the test of differences in correlation coefficients.
Lower bound of the CI: The lower bound of the 95% confidence interval
Upper bound of the CI: The upper bound of the 95% confidence interval
r_real-dyads: The correlation coefficients in real parent-offspring dyads.
r_unrelated-pairs: The Z-transformed, averaged, and backtransformed correlation coefficients of unrelated pairs, which were randomly generated through 1,000 permutations.
r_diff: difference in correlation coefficient between real parent-offspring dyads and unrelated pairs
